# Supplementary material for: Molecular evidence for increased regulatory conservation during metamorphosis, and against deleterious cascading effects of hybrid breakdown in Drosophila
Source: BMC Biol. 2010 Mar 31;8:26. doi: 10.1186/1741-7007-8-26 (PMC2907589; doi:10.1186/1741-7007-8-26)
Supplement: Additional file 2 — Raw data and results of statistical analyses. This supplementary document contains tables of all raw data and detailed results of statistical analyses described in the manuscript and supplementary methods and analysis. [file 1741-7007-8-26-S2.XLSX]

## Sheet: A
Additional data file 2. Raw data and results of statistical analyses
Sheet A: Summary information of genes used in the microarray analysis of ontogeny.
#ARRAY_SPOT				Unique array spot # on the CDMC 12Kv2 Microarray. All array elements are spotted in duplicate, however only the pair-number spot is shown (e.g., spot 2 summarizes the data for spots 1 and 2).
#FBgn				Flybase gene number associated with the spot.
#CGnum				NCBI identifier associated with the spot.
#ME_Score(d) – ME_q-value(%)				Output from within-species SAM analysis (see Materials and Methods) in D. melanogaster. NS indicates that the gene did not vary significantly in expression level over sampled developmental stages. NA indicates that the gene was not detectably expressed in all replicates/stages in this species. Note that contrast 1 = Larval stage, contrast 2 = early pupal stage, contrast 3 = late pupal stage, and …
#ME_L-EP_t – ME_LP-A_p				Results of Bonferroni corrected pairwise T-tests for each developmental transition (L-EP, EP-LP, LP-A) in D. melanogaster. Both t- and p-values are shown.
#SE_Score(d) – SE_q-value(%)				Output from within-species SAM analysis (see Materials and Methods) in D. sechellia. NS indicates that the gene did not vary significantly in expression level over sampled developmental stages. NA indicates that the gene was not detectably expressed in all replicates/stages in this species. Note that contrast 1 = Larval stage, contrast 2 = early pupal stage, contrast 3 = late pupal stage, and con…
#SE_L-EP_t – SE_LP-A_p				Results of Bonferroni corrected pairwise T-tests for each developmental transition (L-EP, EP-LP, LP-A) in D. sechellia. Both t- and p-values are shown.
#SI_Score(d) – SI_q-value(%)				Output from within-species SAM analysis (see Materials and Methods) in D. simulans. NS indicates that the gene did not vary significantly in expression level over sampled developmental stages. NA indicates that the gene was not detectably expressed in all replicates/stages in this species. Note that contrast 1 = Larval stage, contrast 2 = early pupal stage, contrast 3 = late pupal stage, and cont…
#SI_L-EP_t – SI_LP-A_p				Results of Bonferroni corrected pairwise T-tests for each developmental transition (L-EP, EP-LP, LP-A) in D. simulans. Both t- and p-values are shown.
#SS_Score(d) – SS_q-value(%)				Output from within-species SAM analysis (see Materials and Methods) in the hybrids. NS indicates that the gene did not vary significantly in expression level over sampled developmental stages. NA indicates that the gene was not detectably expressed in all replicates/stages in this species. Note that contrast 1 = Larval stage, contrast 2 = early pupal stage, contrast 3 = late pupal stage, and cont…
#SS_L-EP_t – SS_LP-A_p				Results of Bonferroni corrected pairwise T-tests for each developmental transition (L-EP, EP-LP, LP-A) in the hybrids. Both t- and p-values are shown.
#MELSEC_L_Score(d) – MELSEC_A_q-value(%)				Output from between-species SAM analysis (see Materials and Methods) in the comparison between D. melanogaster and D. sechellia for each stage in ontogenic order. NS indicates that the gene was not significantly different in expression level between the species. NA indicates that the gene was not detectably expressed in both species. Note that a Fold-Change > 1 indicates a higher level of express…
#MELSIM_L_Score(d) – MELSIM_A_q-value(%)				Output from between-species SAM analysis (see Materials and Methods) in the comparison between D. melanogaster and D. simulans for each stage in ontogenic order. NS indicates that the gene was not significantly different in expression level between the species. NA indicates that the gene was not detectably expressed in both species. Note that a Fold-Change > 1 indicates a higher level of expressi…
#SIMSEC_L_Score(d) – SIMSEC_A_q-value(%)				Output from between-species SAM analysis (see Materials and Methods) in the comparison between D. simulans and D. sechellia for each stage in ontogenic order. NS indicates that the gene was not significantly different in expression level between the species. NA indicates that the gene was not detectably expressed in both species. Note that a Fold-Change > 1 indicates a higher level of expression …
#SECSS_L_Score(d) – SECSS_A_q-value(%)				Output from between-species SAM analysis (see Materials and Methods) in the comparison between D. sechellia and the hybrids for each stage in ontogenic order. NS indicates that the gene was not significantly different in expression level between the species/hybrid. NA indicates that the gene was not detectably expressed in both the species and hybrid. Note that a Fold-Change > 1 indicates a highe…
#SECSS_L_Score(d) – SECSS_A_q-value(%)				Output from between-species SAM analysis (see Materials and Methods) in the comparison between D. simulans and the hybrids for each stage in ontogenic order. NS indicates that the gene was not significantly different in expression level between the species/hybrid. NA indicates that the gene was not detectably expressed in both the species and hybrid. Note that a Fold-Change > 1 indicates a higher…
#ME_No_thresh – ME_05_fold				Stage classification of genes according to stage of highest expression in D. melanogaster (see Materials and Methods).
#SE_No_thresh – SE_05_fold				Stage classification of genes according to stage of highest expression in D. sechellia (see Materials and Methods).
#SI_No_thresh – SI_05_fold				Stage classification of genes according to stage of highest expression in D. simulans (see Materials and Methods).
#SS_No_thresh – SS_05_fold				Stage classification of genes according to stage of highest expression in the hybrids (see Materials and Methods).
#dN_M0 – w1_M0				PAML Model 0 dN, dS, and w1 (dN/dS) estimates from the D. melanogaster group dataset of the Drosophila 12 Genomes Consortium (2007) data.
#MELSEC_w1_codeML – SIMSEC_dS_codeML				Pairwise estimates of dN, dS and w1 (dN/dS) as calculated using codeML from PAML, and the sequences from the Drosophila 12 species consortium (2007) data. NA indicates that the gene was not included in their dataset.
#BIAS				Sex-bias classification in D. melanogaster from the SEBIDA database (Gnad and Parsch 2006). Unclassified indicates that the gene was not included in their dataset.
#ESSENTIAL				Indicates whether the gene has a known lethal mutant phenotype (YES), or not (NO) according to FlyBase release 2009_06.
#Fig2_sec_clust - Fig2_hyb_clust				Indicates the cluster from Fig. 2 to which each gene owes its highest proportion of representation according to c-mean fuzzy clustering in each of D. sechellia, D. simulans, or the hybrid.
MEL_PID – SIM_PID				Indicates the Percent Identity between the D. melanogaster, D. sechellia, or D. simulans gene sequence and the EST spotted on the microarray. See Materials and Methods.
#ME_L_1 – SS_A_6				Log2(sample/reference) values for each of the 6 replicate spots (2 spots * 3 arrays) in each of the 4 stages (L, 3rd instar larval; EP, early pupal; LP, late pupal; A, adult) in each of the 4 species (ME, D. melanogaster; SE, D. sechellia; SI, D. simulans; SS, the hybrids).
ARRAY_SPOT	FBgn	CGnum	ME_Score(d)	ME_Numerator(r)	ME_Denominator(s+s0)	ME_Contrast-1	ME_Contrast-2	ME_Contrast-3	ME_Contrast-4	ME_q-value(%)	ME_L-EP_t	ME_L-EP_p	ME_EP-LP_t	ME_EP-LP_p	ME_LP-A_t	ME_LP-A_p	SE_Score(d)	SE_Numerator(r)	SE_Denominator(s+s0)	SE_Contrast-1	SE_Contrast-2	SE_Contrast-3	SE_Contrast-4	SE_q-value(%)	SE_L-EP_t	SE_L-EP_p	SE_EP-LP_t	SE_EP-LP_p	SE_LP-A_t	SE_LP-A_p	SI_Score(d)	SI_Numerator(r)	SI_Denominator(s+s0)	SI_Contrast-1	SI_Contrast-2	SI_Contrast-3	SI_Contrast-4	SI_q-value(%)	SI_L-EP_t	SI_L-EP_p	SI_EP-LP_t	SI_EP-LP_p	SI_LP-A_t	SI_LP-A_p	SS_Score(d)	SS_Numerator(r)	SS_Denominator(s+s0)	SS_Contrast-1	SS_Contrast-2
2	FBgn0004435	CG17759	0.230269	0.241354	1.04814	-0.385865	-1.84279	0.0464279	2.18223	0	2.1508	0.34212	-2.4737	0.20202	-2.9034	0.10182	0.244089	0.24958	1.0225	-1.69985	1.64408	1.46968	-1.41391	0	-4.3534	0.012234	0.2263	1	4.5034	0.007068	NA	NA	NA	NA	NA	NA	NA	NA	NA	NA	NA	NA	NA	NA	NS	NS	NS	NS	NS
12	FBgn0039132	CG5864	NA	NA	NA	NA	NA	NA	NA	NA	NA	NA	NA	NA	NA	NA	NA	NA	NA	NA	NA	NA	NA	NA	NA	NA	NA	NA	NA	NA	NS	NS	NS	NS	NS	NS	NS	NS	NS	NS	NS	NS	NS	NS	NA	NA	NA	NA	NA
18	FBgn0032750	CG10495	NA	NA	NA	NA	NA	NA	NA	NA	NA	NA	NA	NA	NA	NA	0.287403	0.293815	1.02231	3.05064	-1.19586	-0.192886	-1.6619	0	5.589	0.0016542	-1.1643	1	2.2595	0.3942	NS	NS	NS	NS	NS	NS	NS	NS	NS	NS	NS	NS	NS	NS	NA	NA	NA	NA	NA
22	FBgn0034360	CG10927	NA	NA	NA	NA	NA	NA	NA	NA	NA	NA	NA	NA	NA	NA	0.361058	0.360106	0.997365	3.86759	-1.28995	0.352672	-2.93031	0	6.8047	0.00028284	-2.5192	0.1992	5.0327	0.0044586	NS	NS	NS	NS	NS	NS	NS	NS	NS	NS	NS	NS	NS	NS	NA	NA	NA	NA	NA
30	FBgn0058160	CG40160	0.173059	0.170659	0.986132	-0.184718	0.538029	-2.03916	1.68585	0	-1.5638	0.9492	4.744	0.0049266	-4.2006	0.025032	0.156628	0.15859	1.01253	1.08515	0.742766	-0.248159	-1.57975	0	0.6925	1	1.5905	0.8574	1.5319	0.987	0.161147	0.158013	0.980552	-1.33386	1.67952	0.0167985	-0.362465	0	-4.4317	0.012282	2.2816	0.28524	0.5172	1	NA	NA	NA	NA	NA
50	FBgn0030833	CG8915	NA	NA	NA	NA	NA	NA	NA	NA	NA	NA	NA	NA	NA	NA	NA	NA	NA	NA	NA	NA	NA	NA	NA	NA	NA	NA	NA	NA	0.229964	0.255663	1.11175	-0.113991	1.79466	-1.14047	-0.540205	0	-2.2593	0.28494	4.8459	0.018492	-1.1218	1	NA	NA	NA	NA	NA
56	FBgn0033029	CG8426	NS	NS	NS	NS	NS	NS	NS	NS	NS	NS	NS	NS	NS	NS	0.312232	0.299409	0.958933	-2.65189	4.00056	0.335346	-1.68402	0	-11.718	1.083e-05	10.2624	2.427e-05	2.453	0.31506	0.354362	0.36502	1.03007	0.400097	2.75944	-2.99377	-0.16577	0	-5.7375	0.0027234	11.4414	6.048e-05	-3.1024	0.08682	0.490476	0.266076	0.542485	0.775146	2.05367
62	FBgn0020503	CG5020	NS	NS	NS	NS	NS	NS	NS	NS	NS	NS	NS	NS	NS	NS	0.284002	0.295504	1.0405	-1.66933	-1.65117	2.29328	1.02722	0	-0.0219	1	-4.8237	0.018174	2.2655	0.34302	0.200356	0.191999	0.958289	0.495147	-2.4709	0.561366	1.41439	0	3.9071	0.017562	-4.0598	0.013758	-1.3105	1	NA	NA	NA	NA	NA
72	FBgn0028670	CG18617	0.299047	0.301493	1.00818	1.99013	-2.09928	-2.17719	2.28634	0	6.6645	0.00033816	0.1025	1	-5.6529	0.0016482	0.246601	0.26115	1.059	1.44801	-1.84685	-0.908405	1.30725	0	9.3834	2.8992e-05	-1.7305	0.7728	-2.3663	0.2637	NA	NA	NA	NA	NA	NA	NA	NA	NA	NA	NA	NA	NA	NA	NA	NA	NA	NA	NA
76	FBgn0028473	CG8801	0.308107	0.306825	0.995839	3.70268	-0.329188	-2.66413	-0.709362	0	5.5646	0.001443	3.1786	0.05907	-2.8362	0.10752	NS	NS	NS	NS	NS	NS	NS	NS	NS	NS	NS	NS	NS	NS	0.243676	0.239603	0.983286	1.93396	-2.5499	0.00809397	0.607849	0	6.373	0.00052218	-4.013	0.014922	-0.844	1	0.42712	0.248322	0.581386	1.64961	0.355953
82	FBgn0015794	CG3129	0.24479	0.257087	1.05024	0.555812	-0.524714	-2.09971	2.06861	0	1.8741	0.59994	3.2374	0.0645	-5.1016	0.00564	0.172515	0.155496	0.901352	-1.29576	3.143	-1.9726	0.125359	0	-5.5009	0.0043224	8.7973	3.8766e-05	-3.5518	0.032682	NS	NS	NS	NS	NS	NS	NS	NS	NS	NS	NS	NS	NS	NS	NS	NS	NS	NS	NS
92	FBgn0034296	CG10912	NA	NA	NA	NA	NA	NA	NA	NA	NA	NA	NA	NA	NA	NA	0.299044	0.275373	0.920843	1.66694	0.769693	-5.05476	2.61812	0	1.3244	1	8.7843	0.0001977	-10.4318	1.1994e-05	0.504441	0.573083	1.13607	-1.09924	-2.59157	0.0483729	3.64244	0	1.7737	0.6396	-3.3517	0.044586	-6.6495	0.005208	NA	NA	NA	NA	NA
98	FBgn0036416	CG7924	NA	NA	NA	NA	NA	NA	NA	NA	NA	NA	NA	NA	NA	NA	1.64909	1.59007	0.964207	-4.31002	22.5089	-8.90472	-9.29415	0	-33.2611	4.0506e-09	44.0569	2.0796e-07	0.6584	1	0.857404	0.944887	1.10203	-3.19464	7.17919	-1.8075	-2.17706	0	-11.1221	0.00040164	27.4316	1.1226e-08	1.0248	1	NA	NA	NA	NA	NA
100	FBgn0031035	CG14206	0.289744	0.266852	0.920992	3.16634	-0.225413	-5.16179	2.22086	0	4.2433	0.010704	6.9335	0.00025014	-12.2859	2.9706e-06	0.383541	0.347918	0.907122	4.49598	-4.69922	-3.64573	3.84897	0	20.3673	2.8962e-08	-1.2275	1	-8.3994	0.00020772	0.209859	0.1921	0.915375	0.212103	-2.95529	2.2917	0.451488	0	4.1844	0.0114	-8.161	9.378e-05	2.8161	0.11892	NS	NS	NS	NS	NS
102	FBgn0036024	CG18180	NA	NA	NA	NA	NA	NA	NA	NA	NA	NA	NA	NA	NA	NA	NA	NA	NA	NA	NA	NA	NA	NA	NA	NA	NA	NA	NA	NA	0.275353	0.294669	1.07015	0.580115	-2.46378	0.73883	1.14483	0	3.7037	0.02469	-4.3683	0.009018	-0.7127	1	NA	NA	NA	NA	NA
110	FBgn0035149	CG17183	NA	NA	NA	NA	NA	NA	NA	NA	NA	NA	NA	NA	NA	NA	0.233032	0.233192	1.00069	-2.75708	1.16819	0.986255	0.602634	0	-5.7662	0.004794	0.2698	1	0.5237	1	0.164594	0.177645	1.07929	-0.780555	-0.272838	1.4194	-0.366004	0	-0.7025	1	-2.8638	0.10476	2.5831	0.16554	NA	NA	NA	NA	NA
114	FBgn0038735	CG4662	NA	NA	NA	NA	NA	NA	NA	NA	NA	NA	NA	NA	NA	NA	NS	NS	NS	NS	NS	NS	NS	NS	NS	NS	NS	NS	NS	NS	0.300742	0.328644	1.09278	1.55484	1.15545	-0.491258	-2.21904	0	0.4552	1	2.523	0.18978	3.6004	0.036006	NA	NA	NA	NA	NA
124	FBgn0039379	CG5886	NA	NA	NA	NA	NA	NA	NA	NA	NA	NA	NA	NA	NA	NA	0.257042	0.24719	0.961673	-3.14141	0.262653	2.68286	0.195899	0	-4.5314	0.0066	-3.1448	0.06258	3.7678	0.026886	NA	NA	NA	NA	NA	NA	NA	NA	NA	NA	NA	NA	NA	NA	NA	NA	NA	NA	NA
132	FBgn0011758	CG5529	0.204117	0.19897	0.974787	0.174931	2.67182	-1.5731	-1.27365	0	-5.6505	0.0043656	5.2421	0.014538	-0.3338	1	NA	NA	NA	NA	NA	NA	NA	NA	NA	NA	NA	NA	NA	NA	0.238122	0.348089	1.46181	0.00160727	1.15225	-0.921415	-0.232442	0	-1.4656	1	2.8009	0.11322	-1.1123	1	0.294456	0.174138	0.591389	-0.958632	1.23719
146	FBgn0040153	CG32597	0.153138	0.213085	1.39146	-0.77034	0.7234	0.161965	-0.115025	0	-2.199	0.46626	1.1151	1	0.3774	1	0.298557	0.300291	1.00581	2.25779	-2.40727	1.71854	-1.56907	0	6.1162	0.000681	-6.599	0.00087	5.0836	0.0055668	0.19822	0.228901	1.15478	-0.483233	-1.1362	1.14926	0.470166	0	0.6948	1	-2.9202	0.16854	1.9868	0.4638	0.365922	0.216911	0.59278	-0.508605	-1.11222
148	FBgn0023526	CG2865	NS	NS	NS	NS	NS	NS	NS	NS	NS	NS	NS	NS	NS	NS	NA	NA	NA	NA	NA	NA	NA	NA	NA	NA	NA	NA	NA	NA	NS	NS	NS	NS	NS	NS	NS	NS	NS	NS	NS	NS	NS	NS	NA	NA	NA	NA	NA
150	FBgn0035499	CG14996	0.367323	0.35272	0.960245	5.35448	-3.02803	-0.313136	-2.01332	0	13.0888	7.488e-06	-4.1365	0.02106	2.2137	0.30984	0.412292	0.380866	0.923777	5.33005	-5.35501	2.07819	-2.05323	0	12.9792	7.134e-05	-8.2055	0.0002097	7.2776	0.00025002	0.322933	0.308246	0.954522	1.97886	-3.69285	2.30625	-0.592259	0	9.0978	0.00046122	-19.0652	2.3712e-08	3.7071	0.06054	0.696345	0.342656	0.492078	4.06279	-3.39131
152	FBgn0024556	CG6050	0.3494	0.352037	1.00755	0.670239	-3.74547	3.26128	-0.18604	0	6.0901	0.0010236	-8.4462	4.3782e-05	5.0056	0.005616	0.431134	0.409613	0.950083	-0.429921	-4.28211	5.84111	-1.12908	0	5.9666	0.001002	-15.9641	1.7628e-07	9.1274	2.7342e-05	0.31367	0.30877	0.984378	-0.171931	-2.80976	3.08456	-0.102869	0	3.7773	0.02325	-11.962	2.8194e-05	4.4531	0.025788	0.607875	0.328799	0.5409	-0.390705	-2.60015
160	FBgn0020369	CG1489	0.3277	0.316059	0.964477	1.70019	-0.470135	-4.36773	3.13767	0	2.7642	0.12108	6.6154	0.001395	-12.1191	2.9514e-05	0.627338	0.567408	0.90447	-6.31385	6.58667	-7.62687	7.35405	0	-14.0554	4.0776e-07	19.0157	9.72e-07	-37.7386	5.1492e-10	0.343692	0.328513	0.955836	-2.53926	0.708881	-2.03385	3.86422	0	-6.9111	0.00042726	5.1828	0.0024942	-6.6821	0.0017364	0.788833	0.414665	0.525669	1.12652	2.30373
162	FBgn0034971	CG3209	NS	NS	NS	NS	NS	NS	NS	NS	NS	NS	NS	NS	NS	NS	NS	NS	NS	NS	NS	NS	NS	NS	NS	NS	NS	NS	NS	NS	0.153039	0.163459	1.06809	-0.115935	0.577988	-1.26129	0.799236	0	-0.7564	1	3.2007	0.08268	-5.1766	0.0026214	0.373628	0.18813	0.503523	0.90966	0.993487
164	FBgn0038381	CG3303	NA	NA	NA	NA	NA	NA	NA	NA	NA	NA	NA	NA	NA	NA	NA	NA	NA	NA	NA	NA	NA	NA	NA	NA	NA	NA	NA	NA	0.190888	0.179266	0.939116	1.97595	-2.26716	0.460712	-0.169499	0	5.809	0.0013206	-4.5434	0.006564	0.9227	1	NA	NA	NA	NA	NA
178	FBgn0015282	CG5289	0.356738	0.362022	1.01481	1.61016	1.79155	-4.276	0.874288	0	-0.2369	1	7.4563	0.0001626	-8.0089	0.0020682	0.470203	0.438347	0.932251	-3.48872	2.59352	-4.93993	5.83514	0	-7.9403	0.00024456	10.1948	3.021e-05	-16.7615	3.3954e-05	0.20774	0.220668	1.06223	-0.865025	0.0932748	-0.997494	1.76924	0	-1.4008	1	1.8194	0.7356	-3.7934	0.06672	0.841776	0.379413	0.450729	1.04203	2.3954
188	FBgn0053158	CG33158	NA	NA	NA	NA	NA	NA	NA	NA	NA	NA	NA	NA	NA	NA	NS	NS	NS	NS	NS	NS	NS	NS	NS	NS	NS	NS	NS	NS	NA	NA	NA	NA	NA	NA	NA	NA	NA	NA	NA	NA	NA	NA	NA	NA	NA	NA	NA
194	FBgn0051908	CG31908	NA	NA	NA	NA	NA	NA	NA	NA	NA	NA	NA	NA	NA	NA	NS	NS	NS	NS	NS	NS	NS	NS	NS	NS	NS	NS	NS	NS	NS	NS	NS	NS	NS	NS	NS	NS	NS	NS	NS	NS	NS	NS	NA	NA	NA	NA	NA
196	FBgn0050011	CG30011	NA	NA	NA	NA	NA	NA	NA	NA	NA	NA	NA	NA	NA	NA	0.597193	0.54465	0.912017	-0.0413218	-7.31873	-2.60747	9.96753	0	9.8582	2.268e-05	-5.8685	0.000996	-18.6414	5.8278e-08	0.437819	0.58383	1.33349	1.13443	-2.20153	-0.63056	1.69767	0	3.4612	0.07926	-1.6829	0.8934	-8.7327	3.372e-05	NA	NA	NA	NA	NA
198	FBgn0003279	CG5502	0.158767	0.159936	1.00737	1.7218	-0.15801	-0.0792796	-1.48451	0	3.5339	0.045816	-0.0947	1	1.6595	0.7884	0.153443	0.153431	0.999917	1.5083	-1.48696	-0.0615831	0.040243	0	4.9564	0.0043164	-2.7553	0.1218	-0.1278	1	0.165217	0.170599	1.03258	0.0780659	-1.5695	0.825776	0.665654	0	1.8958	0.57198	-3.0821	0.14556	0.3237	1	NS	NS	NS	NS	NS
206	FBgn0000927	CG2707	NA	NA	NA	NA	NA	NA	NA	NA	NA	NA	NA	NA	NA	NA	0.231648	0.239004	1.03175	2.0473	-0.790627	0.53012	-1.7868	0	3.7075	0.06054	-1.617	0.8874	3.6006	0.035238	0.190949	0.211509	1.10767	0.0165098	-0.534791	1.47594	-0.957655	0	0.6046	1	-2.2972	0.34668	5.9262	0.001095	NA	NA	NA	NA	NA
208	FBgn0036353	CG10171	NA	NA	NA	NA	NA	NA	NA	NA	NA	NA	NA	NA	NA	NA	0.174614	0.169561	0.971061	1.90394	-1.60144	-0.879217	0.576716	0	4.8589	0.007614	-0.9472	1	-2.1025	0.378	0.170164	0.169371	0.99534	-0.439237	-0.334131	-1.05618	1.82955	0	-0.1752	1	0.9338	1	-3.6065	0.042894	NS	NS	NS	NS	NS
210	FBgn0031950	CG14536	0.278059	0.292782	1.05295	1.75986	1.53378	-2.31706	-0.976573	0	0.5332	1	4.7903	0.021108	-1.4801	1	0.224958	0.209586	0.931668	3.54269	-2.01624	-0.621088	-0.905366	0	11.1171	4.5438e-06	-2.1681	0.37146	0.3283	1	0.213395	0.209007	0.979434	2.3522	-1.3027	0.015339	-1.06484	0	4.6067	0.006114	-2.0796	0.4878	1.7745	0.7434	NS	NS	NS	NS	NS
212	FBgn0038049	CG5844	0.187126	0.23861	1.27513	0.304685	1.0182	-0.317666	-1.00522	0	-1.0684	1	2.3389	0.30216	0.9238	1	0.45714	0.432301	0.945665	6.34747	-4.45283	-0.0985969	-1.79604	0	12.1271	1.5486e-05	-5.2512	0.010146	3.7323	0.025998	0.160547	0.16927	1.05434	1.15058	-1.15064	0.437427	-0.437363	0	3.0422	0.08928	-2.2811	0.34314	1.3374	1	0.317467	0.183695	0.578627	-0.912087	-1.0512
214	FBgn0032036	CG13384	0.226148	0.255843	1.13131	-0.58416	1.87036	-1.19211	-0.0940908	0	-4.0915	0.01455	4.1804	0.017976	-1.3724	1	NS	NS	NS	NS	NS	NS	NS	NS	NS	NS	NS	NS	NS	NS	0.166328	0.162362	0.976159	0.401093	1.63267	-1.40983	-0.623934	0	-2.2758	0.33246	5.5579	0.004521	-0.9346	1	NS	NS	NS	NS	NS
216	FBgn0031260	CG11840	0.312941	0.352381	1.12603	1.66037	1.53574	-1.81792	-1.37819	0	0.2605	1	4.2082	0.047466	-0.5008	1	0.236492	0.223113	0.943431	3.55464	-0.649914	-1.64095	-1.26378	0	5.5827	0.0023292	1.4053	1	-0.5733	1	0.284376	0.287503	1.011	2.72314	0.292818	-1.57893	-1.43703	0	2.6003	0.20082	3.5343	0.037176	-0.399	1	0.445955	0.207556	0.465419	1.91292	1.83704
230	FBgn0036451	CG9425	NA	NA	NA	NA	NA	NA	NA	NA	NA	NA	NA	NA	NA	NA	0.199173	0.258138	1.29605	-0.0723952	0.585962	-1.20428	0.690712	0	-1.2861	1	1.9659	0.53856	-2.2059	0.42648	0.206248	0.229707	1.11374	0.35722	-0.441644	1.36997	-1.28555	0	0.8666	1	-3.6511	0.0495	6.8509	0.0006414	NA	NA	NA	NA	NA
240	FBgn0020622	CG2699	NS	NS	NS	NS	NS	NS	NS	NS	NS	NS	NS	NS	NS	NS	NA	NA	NA	NA	NA	NA	NA	NA	NA	NA	NA	NA	NA	NA	NA	NA	NA	NA	NA	NA	NA	NA	NA	NA	NA	NA	NA	NA	NA	NA	NA	NA	NA
244	FBgn0027951	CG2244	0.260262	0.25078	0.963569	0.870355	2.75562	-0.160199	-3.46578	0	-2.2936	0.28098	4.655	0.006144	5.804	0.0010458	0.301998	0.285469	0.945267	1.61854	3.18459	-1.08535	-3.71778	0	-2.7492	0.16164	4.7287	0.006846	3.2029	0.08964	0.187918	0.199017	1.05906	1.51242	0.301417	-0.777821	-1.03602	0	1.4914	1	3.8152	0.02091	0.4424	1	NS	NS	NS	NS	NS
246	FBgn0038303	CG6623	NA	NA	NA	NA	NA	NA	NA	NA	NA	NA	NA	NA	NA	NA	0.182161	0.188807	1.03648	-1.37177	1.71775	-0.385412	0.0394346	0	-5.2314	0.007404	2.6137	0.1566	-0.5265	1	NS	NS	NS	NS	NS	NS	NS	NS	NS	NS	NS	NS	NS	NS	NA	NA	NA	NA	NA
248	FBgn0040011	CG17494	0.254685	0.241655	0.948839	-2.63546	-1.43157	0.372788	3.69424	0	-1.7204	0.774	-2.9588	0.11352	-4.6494	0.005682	0.277588	0.273551	0.985458	-3.27186	2.26578	0.359393	0.646686	0	-8.3749	0.00052872	2.9374	0.14808	-0.383	1	0.241324	0.227087	0.941007	-1.16317	1.07452	-2.41275	2.5014	0	-2.2652	0.37482	10.2599	0.00043968	-31.6227	2.3874e-09	0.266764	0.164945	0.618318	-0.502409	-0.283983
254	FBgn0040068	CG7893	NS	NS	NS	NS	NS	NS	NS	NS	NS	NS	NS	NS	NS	NS	0.30048	0.282748	0.940989	4.1186	-2.49819	0.640647	-2.26106	0	8.6275	0.00053874	-4.3274	0.040062	4.5218	0.032022	0.17034	0.162963	0.956695	1.64887	0.106196	0.141288	-1.89635	0	1.9904	0.50352	-0.0772	1	3.2247	0.08268	NS	NS	NS	NS	NS
256	FBgn0030636	CG18210	NS	NS	NS	NS	NS	NS	NS	NS	NS	NS	NS	NS	NS	NS	NS	NS	NS	NS	NS	NS	NS	NS	NS	NS	NS	NS	NS	NS	0.212781	0.220261	1.03516	-0.52473	-0.141695	-1.30406	1.97048	0	-0.4263	1	2.8998	0.10164	-7.4625	0.0001314	0.551653	0.303785	0.550681	0.267001	-1.70404
276	FBgn0038720	CG6231	0.271571	0.327284	1.20515	-0.920683	1.0377	-1.44669	1.32968	0	-3.4856	0.09408	3.6495	0.08148	-3.3562	0.050178	0.292894	0.259186	0.884916	0.907765	-5.6972	-0.16899	4.95843	0	10.4856	4.1406e-05	-10.1322	2.2488e-05	-6.6018	0.00058218	0.145525	0.146222	1.00479	-0.482567	-1.14076	0.348271	1.27505	0	0.8364	1	-2.3164	0.32022	-1.502	1	0.709819	0.306124	0.431271	-3.86452	-0.993134
306	FBgn0032682	CG10176	0.238724	0.2399	1.00493	-0.603908	2.87886	-0.531499	-1.74346	0	-4.3719	0.008946	4.7867	0.007596	2.005	0.44742	NA	NA	NA	NA	NA	NA	NA	NA	NA	NA	NA	NA	NA	NA	NA	NA	NA	NA	NA	NA	NA	NA	NA	NA	NA	NA	NA	NA	NA	NA	NA	NA	NA
320	FBgn0035094	CG9380	NA	NA	NA	NA	NA	NA	NA	NA	NA	NA	NA	NA	NA	NA	NS	NS	NS	NS	NS	NS	NS	NS	NS	NS	NS	NS	NS	NS	NS	NS	NS	NS	NS	NS	NS	NS	NS	NS	NS	NS	NS	NS	NA	NA	NA	NA	NA
344	FBgn0035996	CG3448	NA	NA	NA	NA	NA	NA	NA	NA	NA	NA	NA	NA	NA	NA	0.467825	0.454624	0.971784	0.867027	5.52677	-3.58795	-2.80585	0	-6.3171	0.0006048	12.5797	1.8288e-06	-1.1583	1	NA	NA	NA	NA	NA	NA	NA	NA	NA	NA	NA	NA	NA	NA	NA	NA	NA	NA	NA
348	FBgn0083228	CG5907	NA	NA	NA	NA	NA	NA	NA	NA	NA	NA	NA	NA	NA	NA	0.403967	0.429353	1.06284	-1.97578	-1.28691	3.89654	-0.633853	0	-1.16	1	-7.5706	0.00011556	5.6307	0.0016164	0.196326	0.182622	0.930197	-0.849907	-1.28194	2.80536	-0.673516	0	0.6257	1	-7.7032	0.000879	4.8097	0.0043632	NA	NA	NA	NA	NA
352	FBgn0038420	CG10311	0.421155	0.440003	1.04475	1.41052	-3.96833	3.19812	-0.6403	0	7.1741	0.0011214	-10.7628	4.572e-05	5.8007	0.0032208	0.419689	0.487325	1.16116	2.20531	-2.81496	1.29261	-0.682964	0	5.381	0.01584	-4.243	0.032778	5.4879	0.002175	0.352224	0.363352	1.03159	2.1662	-3.16978	1.27033	-0.266742	0	5.8213	0.0017646	-8.3664	0.0008952	3.845	0.038076	0.826314	0.47639	0.576525	2.93998	-3.8173
374	FBgn0039713	CG7808	NA	NA	NA	NA	NA	NA	NA	NA	NA	NA	NA	NA	NA	NA	0.256553	0.272906	1.06374	2.38988	-0.182859	-0.711291	-1.49573	0	3.1823	0.07578	1.0671	1	1.3328	1	NA	NA	NA	NA	NA	NA	NA	NA	NA	NA	NA	NA	NA	NA	NA	NA	NA	NA	NA
386	FBgn0005619	CG3454	0.305757	0.330935	1.08235	0.483515	-2.67738	2.16756	0.0263028	0	7.8362	0.0029772	-5.4481	0.01677	2.3401	0.36492	0.371068	0.378262	1.01939	1.79227	-4.06245	0.543735	1.72644	0	11.5359	3.0894e-06	-13.3165	7.584e-05	-1.3726	1	0.455096	0.45588	1.00172	0.0228983	-4.66779	2.58939	2.0555	0	6.0573	0.0010554	-15.3876	4.7784e-05	0.8438	1	NA	NA	NA	NA	NA
400	FBgn0031653	CG8871	NA	NA	NA	NA	NA	NA	NA	NA	NA	NA	NA	NA	NA	NA	NA	NA	NA	NA	NA	NA	NA	NA	NA	NA	NA	NA	NA	NA	0.21032	0.220647	1.0491	0.693327	-1.86611	-0.000287353	1.17307	0	2.7691	0.1263	-2.3386	0.32028	-3.0739	0.07914	NA	NA	NA	NA	NA
410	FBgn0034622	CG15666	0.310553	0.342754	1.10369	0.710193	-2.15193	2.31194	-0.8702	0	3.3899	0.041898	-6.2323	0.0016494	5.9385	0.000948	0.221429	0.225336	1.01764	2.44344	-1.02465	-0.353035	-1.06575	0	5.1953	0.011934	-0.8987	1	0.9572	1	0.152731	0.152413	0.997918	0.190903	-1.624	0.522006	0.91109	0	2.0248	0.55038	-6.7429	0.00030924	-0.8775	1	NA	NA	NA	NA	NA
412	FBgn0032465	CG12404	0.208907	0.212566	1.01752	1.79933	0.418172	0.0065595	-2.22406	0	2.017	0.54162	0.5967	1	3.0608	0.1068	0.230005	0.235311	1.02307	1.70738	1.20684	-1.52535	-1.38887	0	0.8893	1	3.6021	0.07896	-0.1651	1	NA	NA	NA	NA	NA	NA	NA	NA	NA	NA	NA	NA	NA	NA	NS	NS	NS	NS	NS
420	FBgn0051912	CG31912	0.166111	0.15951	0.960265	-2.34437	1.43029	1.01651	-0.102428	0	-5.9001	0.0019692	0.5075	1	1.4559	1	0.28689	0.302386	1.05401	-1.19532	-1.82978	0.556209	2.46889	0	1.2085	1	-2.5777	0.21822	-2.2473	0.43086	0.310912	0.310954	1.00014	-3.30984	0.844314	1.83251	0.633023	0	-5.4061	0.0018198	-1.71	0.7854	1.8744	0.633	NA	NA	NA	NA	NA
442	FBgn0052703	CG32703	0.323591	0.319221	0.986494	-2.98427	-1.04204	0.0857379	3.94057	0	-3.5057	0.0978	-1.4049	1	-4.6304	0.023088	NS	NS	NS	NS	NS	NS	NS	NS	NS	NS	NS	NS	NS	NS	0.232964	0.250461	1.07511	-1.77134	-0.0549059	1.61091	0.21534	0	-1.8948	0.59142	-3.562	0.040896	3.2946	0.05496	NS	NS	NS	NS	NS
444	FBgn0039152	CG6129	NS	NS	NS	NS	NS	NS	NS	NS	NS	NS	NS	NS	NS	NS	0.281336	0.355391	1.26323	1.60552	-0.841862	0.43836	-1.20202	0	8.1714	0.0001173	-4.9012	0.01428	1.7193	0.8712	0.177983	0.193234	1.08569	-0.233348	-0.718012	1.52386	-0.572502	0	0.5925	1	-3.4002	0.05223	3.6443	0.030102	0.30913	0.21432	0.693299	-1.06925	-0.513982
450	FBgn0035952	CG5280	0.238534	0.276091	1.15745	-0.886618	-1.33786	1.45042	0.774059	0	0.6747	1	-3.7551	0.022578	0.9097	1	0.249427	0.262133	1.05094	0.617558	-2.49897	0.624101	1.25731	0	4.0963	0.017274	-4.6043	0.006642	-0.9757	1	NS	NS	NS	NS	NS	NS	NS	NS	NS	NS	NS	NS	NS	NS	0.365305	0.195588	0.535411	-1.81691	-0.021069
456	FBgn0037170	CG11401	NA	NA	NA	NA	NA	NA	NA	NA	NA	NA	NA	NA	NA	NA	NS	NS	NS	NS	NS	NS	NS	NS	NS	NS	NS	NS	NS	NS	NA	NA	NA	NA	NA	NA	NA	NA	NA	NA	NA	NA	NA	NA	NA	NA	NA	NA	NA
460	FBgn0037899	CG6764	NA	NA	NA	NA	NA	NA	NA	NA	NA	NA	NA	NA	NA	NA	0.292405	0.298338	1.02029	1.60645	-1.7389	-2.00509	2.13754	0	3.8329	0.057042	0.809	1	-8.4875	0.00018192	0.192532	0.205669	1.06823	-1.42267	-0.44134	0.686935	1.17707	0	-1.0405	1	-1.692	0.858	-1.4749	1	NA	NA	NA	NA	NA
462	FBgn0042126	CG18788	NA	NA	NA	NA	NA	NA	NA	NA	NA	NA	NA	NA	NA	NA	0.259246	0.284018	1.09555	1.97101	-0.0392149	-0.0530856	-1.87871	0	2.4332	0.23268	0.0217	1	3.2403	0.057864	NA	NA	NA	NA	NA	NA	NA	NA	NA	NA	NA	NA	NA	NA	NA	NA	NA	NA	NA
464	FBgn0033369	CG8197	NA	NA	NA	NA	NA	NA	NA	NA	NA	NA	NA	NA	NA	NA	0.68925	0.629084	0.912708	-5.82204	0.835922	-6.55646	11.5426	0	-9.0728	0.00014646	9.7276	4.965e-05	-26.6427	3.8322e-09	NA	NA	NA	NA	NA	NA	NA	NA	NA	NA	NA	NA	NA	NA	NA	NA	NA	NA	NA
470	FBgn0004369	CG2005	0.316201	0.308041	0.974192	-4.33023	0.461311	2.5414	1.32752	0	-6.6198	0.00048504	-2.7476	0.13476	1.7593	0.7182	0.445594	0.39407	0.884369	-8.90679	7.31243	0.0200491	1.57431	0	-20.7767	2.2404e-07	8.6694	6.366e-05	-2.4869	0.20112	0.2148	0.20836	0.97002	-1.86659	2.08593	-0.892228	0.672883	0	-5.9784	0.0023496	4.9377	0.006258	-2.0861	0.38178	NA	NA	NA	NA	NA
472	FBgn0038173	CG9345	NA	NA	NA	NA	NA	NA	NA	NA	NA	NA	NA	NA	NA	NA	0.27651	0.272097	0.984041	3.46526	-1.63253	-0.705554	-1.12718	0	6.8778	0.000765	-1.1575	1	0.6281	1	0.160618	0.163576	1.01842	0.797012	0.121893	0.682544	-1.60145	0	0.7078	1	-1.2447	1	7.6062	0.00016884	NA	NA	NA	NA	NA
474	FBgn0051092	CG31092	0.527192	0.520528	0.98736	-3.75151	-1.63945	-1.54515	6.93611	0	-2.5319	0.23448	-0.1104	1	-15.3791	1.6572e-07	0.273594	0.259863	0.949812	-3.74681	-0.106885	1.54314	2.31055	0	-4.1946	0.019884	-1.9268	0.55866	-1.5442	0.9294	0.273577	0.271813	0.993554	-0.592797	-1.25691	-1.176	3.0257	0	1.2729	1	-0.103	1	-4.9251	0.0059232	1.17228	0.567251	0.483886	-4.62156	-3.11165
476	FBgn0039205	CG13623	NA	NA	NA	NA	NA	NA	NA	NA	NA	NA	NA	NA	NA	NA	0.300462	0.295302	0.982825	2.95586	-2.73308	1.18665	-1.40943	0	12.0928	0.00010164	-5.3785	0.01386	2.942	0.09702	NA	NA	NA	NA	NA	NA	NA	NA	NA	NA	NA	NA	NA	NA	NA	NA	NA	NA	NA
496	FBgn0030574	CG9413	NA	NA	NA	NA	NA	NA	NA	NA	NA	NA	NA	NA	NA	NA	0.189154	0.197638	1.04485	1.38993	-1.70055	-0.194248	0.504866	0	4.0104	0.029544	-2.5886	0.17772	-1.097	1	0.230946	0.209187	0.905783	3.69218	-2.03817	-0.649391	-1.00461	0	6.6177	0.0005532	-1.8455	0.666	0.7102	1	NA	NA	NA	NA	NA
498	FBgn0039692	CG1973	0.205082	0.235563	1.14863	1.25749	-0.412208	-1.40484	0.559554	0	2.0762	0.38808	1.494	1	-3.305	0.05118	NS	NS	NS	NS	NS	NS	NS	NS	NS	NS	NS	NS	NS	NS	NS	NS	NS	NS	NS	NS	NS	NS	NS	NS	NS	NS	NS	NS	0.367843	0.262536	0.713718	1.05387	0.817261
504	FBgn0003274	CG4918	0.268475	0.292163	1.08823	1.65524	0.530811	-2.44275	0.256693	0	1.6187	0.879	4.2256	0.020352	-3.7526	0.034422	0.399678	0.383437	0.959364	5.07891	-0.537585	-4.00469	-0.536632	0	8.2641	0.0006858	3.939	0.016722	-4.7277	0.007092	0.334293	0.330159	0.987636	1.82072	-1.19093	2.37263	-3.00241	0	4.2947	0.016092	-3.9857	0.015618	7.5395	0.0009174	0.317535	0.194791	0.613447	0.997079	0.861067
506	FBgn0025638	CG16982	0.2613	0.271684	1.03974	1.46106	1.85957	-1.94644	-1.37419	0	-0.587	1	6.2204	0.0008268	-0.7794	1	0.196787	0.179788	0.913617	-0.0573792	3.38186	-1.57829	-1.74619	0	-6.2483	0.006348	14.965	1.482e-05	0.2011	1	NS	NS	NS	NS	NS	NS	NS	NS	NS	NS	NS	NS	NS	NS	0.649118	0.355545	0.547736	1.19183	2.77706
512	FBgn0036300	CG10688	NA	NA	NA	NA	NA	NA	NA	NA	NA	NA	NA	NA	NA	NA	0.324005	0.314038	0.969238	3.81561	-0.254244	-0.272402	-3.28897	0	6.2826	0.0019638	0.035	1	3.9597	0.02073	NS	NS	NS	NS	NS	NS	NS	NS	NS	NS	NS	NS	NS	NS	NA	NA	NA	NA	NA
520	FBgn0052835	CG32835	0.244076	0.233155	0.955258	-3.41423	0.466154	2.759	0.189076	0	-5.9358	0.0010266	-3.0875	0.06924	3.3961	0.040926	0.344869	0.340609	0.987649	-2.54107	-1.31726	-0.21895	4.07728	0	-1.926	0.5232	-1.7203	0.7212	-5.5638	0.0038868	NA	NA	NA	NA	NA	NA	NA	NA	NA	NA	NA	NA	NA	NA	NA	NA	NA	NA	NA
522	FBgn0051909	CG31909	0.188894	0.191419	1.01337	-0.881957	0.566169	1.87439	-1.5586	0	-2.6465	0.16662	-1.794	0.6984	4.1015	0.01482	NA	NA	NA	NA	NA	NA	NA	NA	NA	NA	NA	NA	NA	NA	0.160444	0.23112	1.4405	-0.0940581	-0.493936	0.851014	-0.26302	0	0.9523	1	-1.6044	0.9438	1.2275	1	NA	NA	NA	NA	NA
526	FBgn0036346	CG11251	0.343359	0.358986	1.04551	-2.34251	-1.84303	1.34132	2.84422	0	-0.7951	1	-6.2054	0.0006564	-1.9316	0.56172	0.328708	0.314271	0.956078	-1.22798	-3.87327	2.37977	2.72147	0	3.7501	0.02628	-10.5036	0.00026496	-0.4821	1	0.168851	0.163925	0.970824	-0.709629	-1.54471	0.854587	1.39975	0	1.1094	1	-2.8112	0.11952	-0.828	1	0.503628	0.275359	0.546752	-1.46106	-1.82148
586	FBgn0039725	CG7866	NA	NA	NA	NA	NA	NA	NA	NA	NA	NA	NA	NA	NA	NA	0.151413	0.140314	0.926696	2.24506	-1.84265	-0.074394	-0.328013	0	5.2431	0.0022674	-2.6331	0.1674	0.405	1	NA	NA	NA	NA	NA	NA	NA	NA	NA	NA	NA	NA	NA	NA	NA	NA	NA	NA	NA
594	FBgn0030710	CG8924	NA	NA	NA	NA	NA	NA	NA	NA	NA	NA	NA	NA	NA	NA	0.189266	0.204053	1.07813	-0.912305	1.75267	-0.283884	-0.556477	0	-4.6859	0.0055494	3.1203	0.06624	0.3314	1	0.285294	0.328874	1.15276	0.255266	1.96047	-0.9808	-1.23494	0	-1.8916	0.53016	4.6757	0.01857	0.5871	1	NA	NA	NA	NA	NA
602	FBgn0021895	CG18426	NA	NA	NA	NA	NA	NA	NA	NA	NA	NA	NA	NA	NA	NA	0.326714	0.324615	0.993576	3.54451	0.539749	-1.78068	-2.30357	0	4.0714	0.01389	4.2644	0.020592	0.7749	1	NA	NA	NA	NA	NA	NA	NA	NA	NA	NA	NA	NA	NA	NA	NA	NA	NA	NA	NA
604	FBgn0039241	CG11089	0.441202	0.424557	0.962273	2.87646	4.71106	-4.01754	-3.56998	0	-3.2379	0.05361	16.8442	8.442e-08	-0.5432	1	0.730188	0.689991	0.944949	-7.10027	9.96846	0.678181	-3.54636	0	-18.6421	6.288e-06	22.0915	5.1216e-09	10.5066	6.096e-06	0.512349	0.513904	1.00303	-2.66665	5.45368	-0.953043	-1.83399	0	-10.5177	6.09e-06	8.6021	3.741e-05	1.3861	1	0.92961	0.558047	0.600302	2.52546	2.96536
642	FBgn0014011	CG8556	0.290495	0.305253	1.0508	-2.48831	1.08696	2.22687	-0.825522	0	-5.2789	0.004434	-2.8792	0.12078	4.1488	0.03864	NA	NA	NA	NA	NA	NA	NA	NA	NA	NA	NA	NA	NA	NA	NA	NA	NA	NA	NA	NA	NA	NA	NA	NA	NA	NA	NA	NA	NA	NA	NA	NA	NA
646	FBgn0004028	CG7178	1.2816	1.3788	1.07585	5.33482	-12.7808	3.25533	4.19062	0	26.6927	3.615e-09	-20.9154	1.209e-07	-1.2735	1	1.60217	1.47199	0.918747	12.9255	-27.8455	7.82543	7.09461	0	62.831	6.258e-13	-45.9233	5.1096e-12	0.9605	1	1.25681	1.38984	1.10585	3.93299	-10.493	2.78592	3.77412	0	16.0801	4.3842e-05	-14.2657	2.8638e-05	-2.2369	0.29604	2.17112	1.54079	0.709673	3.32316	-9.7567
650	FBgn0086605	CG9853	NS	NS	NS	NS	NS	NS	NS	NS	NS	NS	NS	NS	NS	NS	NA	NA	NA	NA	NA	NA	NA	NA	NA	NA	NA	NA	NA	NA	NS	NS	NS	NS	NS	NS	NS	NS	NS	NS	NS	NS	NS	NS	NA	NA	NA	NA	NA
660	FBgn0032869	CG17470	0.591745	0.579694	0.979635	-6.46817	-2.66063	4.42564	4.70316	0	-11.854	0.00040272	-17.3865	6.318e-05	-0.293	1	NA	NA	NA	NA	NA	NA	NA	NA	NA	NA	NA	NA	NA	NA	NA	NA	NA	NA	NA	NA	NA	NA	NA	NA	NA	NA	NA	NA	NA	NA	NA	NA	NA
676	FBgn0030357	CG2471	1.23513	1.25809	1.01859	-6.39942	5.62996	-10.0325	10.8019	0	-18.8274	4.7562e-08	19.9361	2.3616e-07	-27.0835	4.455e-08	1.88244	1.70282	0.904578	-21.5043	19.8301	-20.3824	22.0566	0	-93.4654	5.916e-13	55.0659	1.1856e-08	-47.3177	5.9478e-12	1.29495	1.25976	0.972828	-12.4096	7.82009	-4.68997	9.27951	0	-24.6445	5.5038e-09	18.3807	3.0162e-08	-24.4595	1.1262e-08	1.08849	1.44943	1.33159	-1.40911	1.75866
678	FBgn0038797	CG4323	NA	NA	NA	NA	NA	NA	NA	NA	NA	NA	NA	NA	NA	NA	0.376889	0.374207	0.992884	-1.34356	-2.68054	-0.380427	4.40452	0	1.4606	1	-4.5408	0.006774	-11.8841	5.772e-06	0.342364	0.385842	1.12699	-2.35743	-0.186811	0.477356	2.06689	0	-3.2503	0.06018	-1.2959	1	-2.1356	0.40638	NA	NA	NA	NA	NA
680	FBgn0032250	CG5198	0.242942	0.285277	1.17426	1.24989	0.988375	-0.894557	-1.34371	0	0.7343	1	2.4036	0.31356	0.4807	1	0.275162	0.259803	0.944181	3.91839	-0.200818	-1.15179	-2.56579	0	9.6713	7.104e-05	1.0471	1	1.5629	0.978	0.222227	0.243299	1.09482	1.22835	0.756262	-1.61584	-0.368769	0	0.7001	1	3.3761	0.057546	-1.6887	0.786	NA	NA	NA	NA	NA
682	FBgn0031633	CG2976	0.155778	0.165759	1.06407	1.5522	-0.113778	-0.653241	-0.785185	0	2.4057	0.22476	0.6843	1	0.1829	1	0.282284	0.27877	0.987551	3.36293	-1.08845	-2.02908	-0.245395	0	6.981	0.0019536	1.0591	1	-2.3155	0.28956	NS	NS	NS	NS	NS	NS	NS	NS	NS	NS	NS	NS	NS	NS	0.372778	0.240908	0.646252	1.21432	-0.957679
684	FBgn0038472	CG3995	NA	NA	NA	NA	NA	NA	NA	NA	NA	NA	NA	NA	NA	NA	NA	NA	NA	NA	NA	NA	NA	NA	NA	NA	NA	NA	NA	NA	0.19497	0.226855	1.16354	0.561949	-0.195171	0.925779	-1.29256	0	0.7836	1	-1.6562	0.9348	8.5997	0.00036318	NA	NA	NA	NA	NA
690	FBgn0034577	CG10540	0.25723	0.24907	0.968275	2.49702	0.0716957	-3.46174	0.893018	0	4.2026	0.017232	5.4864	0.0018072	-5.3323	0.0041394	0.192677	0.196126	1.0179	-0.102181	1.73584	0.158218	-1.79187	0	-3.8187	0.038892	2.3438	0.24996	2.2247	0.31734	0.232269	0.259395	1.11679	0.252217	1.68059	-1.15634	-0.776463	0	-3.8226	0.020556	6.2241	0.0007776	-0.4095	1	0.456752	0.259801	0.5688	0.673855	1.98598
700	FBgn0033495	CG12214	NA	NA	NA	NA	NA	NA	NA	NA	NA	NA	NA	NA	NA	NA	0.40199	0.451177	1.12236	-3.00025	0.507653	-0.0797237	2.57232	0	-3.6618	0.040254	1.202	1	-9.2464	5.052e-05	NA	NA	NA	NA	NA	NA	NA	NA	NA	NA	NA	NA	NA	NA	NA	NA	NA	NA	NA
738	FBgn0053094	CG33094	0.233855	0.234357	1.00215	-1.48262	-1.82194	1.03511	2.26945	0	0.4961	1	-5.248	0.0057768	-1.6921	0.7314	0.32532	0.316365	0.972473	-3.87091	-0.540983	2.27717	2.13472	0	-5.3479	0.006432	-5.9604	0.0015294	0.182	1	NS	NS	NS	NS	NS	NS	NS	NS	NS	NS	NS	NS	NS	NS	NS	NS	NS	NS	NS
746	FBgn0001142	CG2718	0.322563	0.322772	1.00065	-1.38104	4.06097	-0.788624	-1.89131	0	-9.6028	1.5336e-05	5.6911	0.003858	1.3383	1	0.465099	0.444563	0.955845	-0.101967	5.5961	-0.204372	-5.28976	0	-6.5468	0.0016764	6.9652	0.0021342	10.3273	1.6968e-05	0.366844	0.333456	0.908986	0.132091	5.43808	-3.68337	-1.8868	0	-6.5994	0.0005745	17.4295	1.902e-06	-3.0214	0.12138	0.627613	0.319464	0.509014	-0.900807	3.47021
770	FBgn0035370	CG1240	0.706612	0.676628	0.957566	6.36862	5.81036	-3.71894	-8.46003	0	0.7778	1	14.3111	4.2306e-05	6.8091	0.0015252	0.545071	0.525878	0.964788	1.78535	6.02929	-2.32383	-5.49081	0	-4.5901	0.008004	14.7526	2.0388e-05	8.3132	0.00015024	0.383279	0.423615	1.10524	2.08361	1.46898	-1.08745	-2.46514	0	0.6413	1	5.3616	0.015798	4.8293	0.020148	1.30656	0.741205	0.567294	3.73477	4.15721
774	FBgn0086368	CG12311	0.538526	0.578213	1.0737	-4.55191	2.08676	-1.13117	3.59633	0	-13.9537	4.6116e-07	4.356	0.01872	-5.3748	0.0020142	0.905342	0.791104	0.873817	-19.6874	14.2366	-3.34506	8.79586	0	-44.3893	1.488e-10	25.0494	6.474e-09	-18.8251	7.08e-07	0.387017	0.386285	0.998108	-4.18561	1.48829	0.698183	1.99914	0	-6.2589	0.0006372	0.9955	1	-3.0818	0.10968	0.724403	0.457692	0.631819	-3.13819	1.69545
782	FBgn0243512	CG7850	0.307495	0.30569	0.99413	-0.0306817	3.38118	-3.18932	-0.161177	0	-4.1455	0.036606	13.643	4.0722e-06	-5.3312	0.0020208	NS	NS	NS	NS	NS	NS	NS	NS	NS	NS	NS	NS	NS	NS	0.320667	0.333063	1.03866	1.42145	2.1005	-2.24505	-1.27691	0	-1.0018	1	5.9866	0.0009132	-1.3168	1	0.283266	0.162912	0.575119	-0.266269	1.06882
784	FBgn0026015	CG3458	NA	NA	NA	NA	NA	NA	NA	NA	NA	NA	NA	NA	NA	NA	0.359763	0.382815	1.06407	3.36085	-0.138826	-1.33088	-1.89115	0	8.7653	0.00037926	2.3864	0.2301	0.6111	1	NA	NA	NA	NA	NA	NA	NA	NA	NA	NA	NA	NA	NA	NA	NA	NA	NA	NA	NA
802	FBgn0029789	CG3160	0.179655	0.183516	1.02149	-1.51357	-0.708915	0.499545	1.72294	0	-0.9766	1	-2.0159	0.49164	-2.1589	0.38778	0.178695	0.177939	0.995768	0.692606	1.70125	-1.33707	-1.05679	0	-1.233	1	5.5586	0.0020148	-0.4873	1	NA	NA	NA	NA	NA	NA	NA	NA	NA	NA	NA	NA	NA	NA	NA	NA	NA	NA	NA
810	FBgn0035347	CG1141	0.244905	0.25104	1.02505	-0.87104	1.32783	1.8057	-2.26249	0	-3.2336	0.058854	-0.5859	1	5.5485	0.0023952	NA	NA	NA	NA	NA	NA	NA	NA	NA	NA	NA	NA	NA	NA	0.187157	0.180125	0.962429	-0.212549	2.2653	-1.15083	-0.901916	0	-2.8491	0.1428	3.7408	0.032538	-0.5043	1	NS	NS	NS	NS	NS
824	FBgn0051181	CG31181	NA	NA	NA	NA	NA	NA	NA	NA	NA	NA	NA	NA	NA	NA	0.275482	0.300957	1.09247	-1.86537	1.2493	1.58598	-0.969905	0	-4.2131	0.011136	-0.5808	1	3.7955	0.035184	NA	NA	NA	NA	NA	NA	NA	NA	NA	NA	NA	NA	NA	NA	NA	NA	NA	NA	NA
852	FBgn0032170	CG4658	NA	NA	NA	NA	NA	NA	NA	NA	NA	NA	NA	NA	NA	NA	0.259777	0.290812	1.11947	1.7943	0.502571	-0.599631	-1.69724	0	1.8045	0.7374	1.2054	1	1.5719	0.9252	0.212167	0.235974	1.11221	1.37436	0.534267	-0.725099	-1.18353	0	0.8738	1	1.5433	1	1.6668	0.7968	NA	NA	NA	NA	NA
862	FBgn0029506	CG10106	0.240646	0.226351	0.940595	2.65418	-3.53672	-0.655223	1.53777	0	10.286	0.00012876	-6.0919	0.0016932	-2.7461	0.1488	0.347622	0.335777	0.965923	-1.32933	2.45855	2.73582	-3.86504	0	-6.0282	0.001359	-0.3959	1	8.4853	6.99e-05	NA	NA	NA	NA	NA	NA	NA	NA	NA	NA	NA	NA	NA	NA	0.434476	0.273431	0.629336	1.32534	1.11695
868	FBgn0052209	CG32209	0.235723	0.228734	0.97035	1.97352	-2.98749	1.58551	-0.571548	0	6.5919	0.00036852	-5.6963	0.0012546	3.2757	0.08142	0.291238	0.262668	0.901904	-1.41286	-4.75401	3.31528	2.85159	0	6.3783	0.0035142	-10.4377	8.514e-06	0.5443	1	0.425327	0.457976	1.07676	1.64213	-3.7452	0.739635	1.36344	0	10.1923	0.00050928	-14.6815	1.323e-05	-0.7348	1	0.373839	0.268852	0.719166	-0.968818	-0.60434
870	FBgn0039942	CG17163	NA	NA	NA	NA	NA	NA	NA	NA	NA	NA	NA	NA	NA	NA	0.381382	0.366867	0.961941	-0.104935	3.95035	0.788862	-4.63428	0	-6.0214	0.0044418	3.8738	0.019818	7.3364	0.0001497	NA	NA	NA	NA	NA	NA	NA	NA	NA	NA	NA	NA	NA	NA	NA	NA	NA	NA	NA
874	FBgn0032035	CG13393	0.322216	0.395977	1.22892	1.31181	1.34487	-1.8304	-0.826284	0	-0.0369	1	5.4415	0.0029862	-2.259	0.2847	NA	NA	NA	NA	NA	NA	NA	NA	NA	NA	NA	NA	NA	NA	0.215252	0.217149	1.00882	1.98346	-0.251636	0.00155637	-1.73338	0	2.3974	0.3321	-0.6675	1	4.7963	0.005382	0.460672	0.253155	0.549534	1.64049	0.819942
876	FBgn0003231	CG10360	0.705498	0.669554	0.949051	-3.53593	-2.02025	-5.65933	11.2155	0	-1.9427	0.6246	7.9748	0.0007008	-26.9762	7.914e-10	0.246194	0.222023	0.901819	-3.54312	0.0944773	-0.802617	4.25126	0	-4.3224	0.01167	1.7392	0.7788	-9.3563	0.00040518	0.288204	0.315446	1.09452	-0.426051	-1.27285	-0.71342	2.41232	0	2.0671	0.48234	-1.0178	1	-3.4265	0.0633	0.402273	0.185915	0.462161	0.115041	-0.111589
882	FBgn0034720	CG11206	0.193788	0.180719	0.932559	0.504716	-2.97576	2.61764	-0.146593	0	4.9548	0.004473	-8.2075	8.442e-05	3.8838	0.019062	0.257497	0.258131	1.00246	-1.45814	-2.00243	2.11529	1.34529	0	0.6535	1	-5.977	0.000846	1.3914	1	NS	NS	NS	NS	NS	NS	NS	NS	NS	NS	NS	NS	NS	NS	0.455039	0.266986	0.586733	-1.64777	0.173277
886	FBgn0034093	CG15706	NA	NA	NA	NA	NA	NA	NA	NA	NA	NA	NA	NA	NA	NA	NA	NA	NA	NA	NA	NA	NA	NA	NA	NA	NA	NA	NA	NA	NS	NS	NS	NS	NS	NS	NS	NS	NS	NS	NS	NS	NS	NS	NA	NA	NA	NA	NA
890	FBgn0038564	CG7785	NA	NA	NA	NA	NA	NA	NA	NA	NA	NA	NA	NA	NA	NA	NS	NS	NS	NS	NS	NS	NS	NS	NS	NS	NS	NS	NS	NS	NS	NS	NS	NS	NS	NS	NS	NS	NS	NS	NS	NS	NS	NS	NA	NA	NA	NA	NA
900	FBgn0038065	CG6359	0.216462	0.21717	1.00327	-1.59551	2.59471	-0.188197	-0.81101	0	-4.8484	0.0049332	4.9375	0.011976	1.238	1	NS	NS	NS	NS	NS	NS	NS	NS	NS	NS	NS	NS	NS	NS	0.215461	0.256131	1.18876	-0.352665	1.55134	-0.567188	-0.631485	0	-4.2262	0.011688	5.9111	0.0011028	0.072	1	NS	NS	NS	NS	NS
902	FBgn0038722	CG7360	NA	NA	NA	NA	NA	NA	NA	NA	NA	NA	NA	NA	NA	NA	0.471159	0.448112	0.951085	6.6856	-2.94676	-3.17133	-0.567518	0	19.3862	1.4328e-06	0.312	1	-3.0004	0.08238	0.167221	0.163195	0.975926	0.679314	-1.49799	1.46477	-0.646097	0	2.8457	0.10506	-5.4683	0.009222	3.2783	0.10866	NA	NA	NA	NA	NA
906	FBgn0025800	CG2262	0.22323	0.22926	1.02702	0.936606	1.94489	-1.19008	-1.69142	0	-1.7376	0.7746	4.0121	0.04533	0.6156	1	0.191561	0.19991	1.04358	-1.10461	0.704692	-1.12084	1.52076	0	-2.8523	0.15756	2.3211	0.25824	-3.417	0.039918	0.178503	0.174715	0.97878	1.45212	-0.61021	-1.65477	0.812858	0	2.4943	0.28218	2.2649	0.30888	-4.3873	0.008208	NA	NA	NA	NA	NA
918	FBgn0003042	CG32443	NS	NS	NS	NS	NS	NS	NS	NS	NS	NS	NS	NS	NS	NS	0.384505	0.352341	0.916349	-6.05061	3.72159	-1.00394	3.33296	0	-11.4326	0.00015708	12.4355	1.2864e-06	-8.3561	0.0001425	0.358232	0.39824	1.11168	-0.862639	0.0491264	-1.89949	2.713	0	-1.0696	1	2.4139	0.25758	-8.8212	3.303e-05	0.272661	0.238747	0.875619	-0.269283	-0.196838
922	FBgn0037184	CG14450	NS	NS	NS	NS	NS	NS	NS	NS	NS	NS	NS	NS	NS	NS	NS	NS	NS	NS	NS	NS	NS	NS	NS	NS	NS	NS	NS	NS	NA	NA	NA	NA	NA	NA	NA	NA	NA	NA	NA	NA	NA	NA	NA	NA	NA	NA	NA
928	FBgn0017418	CG5659	NA	NA	NA	NA	NA	NA	NA	NA	NA	NA	NA	NA	NA	NA	0.199055	0.180547	0.907017	-3.69406	0.746403	1.94461	1.00305	0	-5.7538	0.001146	-1.7066	0.7134	1.4806	1	NS	NS	NS	NS	NS	NS	NS	NS	NS	NS	NS	NS	NS	NS	NA	NA	NA	NA	NA
934	FBgn0052017	CG32017	0.295222	0.322656	1.09292	-2.04781	-0.697814	0.313086	2.43254	0	-1.8018	0.7164	-1.2792	1	-3.2002	0.0696	0.522065	0.496662	0.951342	-6.97176	-0.630049	3.49316	4.10865	0	-12.6266	1.1376e-06	-5.6571	0.0034062	-0.7118	1	0.241357	0.235271	0.974782	-2.00857	0.269418	-0.780995	2.52015	0	-3.9811	0.017886	1.9346	0.52008	-4.0252	0.03567	1.06918	0.629801	0.589052	-4.12401	-1.96295
946	FBgn0038460	CG18622	NA	NA	NA	NA	NA	NA	NA	NA	NA	NA	NA	NA	NA	NA	0.383321	0.38589	1.0067	-3.04862	2.14071	-2.03869	2.9466	0	-6.0446	0.0007512	5.483	0.0019086	-9.7219	0.00022584	NA	NA	NA	NA	NA	NA	NA	NA	NA	NA	NA	NA	NA	NA	NA	NA	NA	NA	NA
976	FBgn0037744	CG8417	0.352204	0.37567	1.06663	3.33895	-1.50109	-2.00844	0.170574	0	7.7755	0.0004638	0.636	1	-2.7842	0.19026	0.323978	0.33358	1.02964	2.77546	-2.40792	-1.37924	1.01171	0	6.4121	0.0006882	-1.4962	1	-4.0616	0.033516	0.362623	0.347731	0.958934	2.87036	-4.34194	0.555175	0.91641	0	14.9684	1.0254e-06	-5.4035	0.010314	-0.4122	1	0.650337	0.372941	0.573458	2.66671	-2.38682
978	FBgn0042112	CG18767	NA	NA	NA	NA	NA	NA	NA	NA	NA	NA	NA	NA	NA	NA	NA	NA	NA	NA	NA	NA	NA	NA	NA	NA	NA	NA	NA	NA	0.142424	0.148912	1.04555	1.24722	-0.407176	0.0376907	-0.877732	0	1.894	0.528	-0.6195	1	1.8802	0.5523	NA	NA	NA	NA	NA
986	FBgn0259212	CG42312	NA	NA	NA	NA	NA	NA	NA	NA	NA	NA	NA	NA	NA	NA	NS	NS	NS	NS	NS	NS	NS	NS	NS	NS	NS	NS	NS	NS	NS	NS	NS	NS	NS	NS	NS	NS	NS	NS	NS	NS	NS	NS	NA	NA	NA	NA	NA
988	FBgn0011259	CG18405	NA	NA	NA	NA	NA	NA	NA	NA	NA	NA	NA	NA	NA	NA	NS	NS	NS	NS	NS	NS	NS	NS	NS	NS	NS	NS	NS	NS	NS	NS	NS	NS	NS	NS	NS	NS	NS	NS	NS	NS	NS	NS	NA	NA	NA	NA	NA
990	FBgn0034528	CG11180	0.193744	0.236648	1.22144	0.157581	0.385197	0.841389	-1.38417	0	-0.2868	1	-0.5926	1	3.6577	0.0681	0.390657	0.345392	0.88413	8.56116	-3.29386	-0.844711	-4.42258	0	15.777	9.9e-07	-2.8572	0.10338	5.4224	0.0037974	0.199223	0.218713	1.09783	1.65543	-0.880877	-0.300089	-0.474463	0	3.6273	0.06306	-0.6257	1	0.2439	1	NS	NS	NS	NS	NS
996	FBgn0035823	CG8277	0.299692	0.318582	1.06303	-2.31576	-1.18579	1.71366	1.78789	0	-2.3823	0.23526	-3.3582	0.0717	-0.0843	1	0.555269	0.494355	0.890298	-9.89746	-1.31845	1.90114	9.31477	0	-11.653	3.0216e-06	-5.0458	0.0031092	-10.9546	5.766e-06	0.752881	0.657887	0.873827	-14.4587	2.49801	2.22572	9.735	0	-24.7364	2.9268e-09	0.4394	1	-10.3139	1.2312e-05	0.797993	0.583021	0.730609	-2.71768	-0.90835
1000	FBgn0035097	CG13405	0.339839	0.341205	1.00402	-2.81261	-1.75804	1.06271	3.50794	0	-3.005	0.17658	-5.7439	0.013152	-2.6113	0.18066	0.314468	0.340619	1.08316	-1.92356	-1.25778	0.807698	2.37365	0	-0.8622	1	-2.6849	0.21072	-2.4645	0.26382	0.207526	0.225862	1.08836	-1.18817	-0.74386	0.468089	1.46394	0	-0.7356	1	-2.6753	0.171	-1.2495	1	NA	NA	NA	NA	NA
1002	FBgn0031954	CG14537	NA	NA	NA	NA	NA	NA	NA	NA	NA	NA	NA	NA	NA	NA	0.24771	0.259712	1.04845	-1.42619	-1.39177	0.836369	1.98159	0	-0.0567	1	-4.0442	0.036858	-1.4411	1	0.262626	0.279793	1.06536	-2.0503	-0.323851	1.71651	0.657641	0	-2.9074	0.0939	-4.1936	0.016362	1.316	1	NA	NA	NA	NA	NA
1004	FBgn0020399	CG6864	0.298214	0.305547	1.02459	-2.20342	-0.460716	3.28122	-0.617077	0	-2.3802	0.35418	-6.207	0.006012	5.7233	0.002424	0.396512	0.375406	0.946769	-4.91993	-1.41712	2.52025	3.8168	0	-5.0854	0.0028758	-6.1251	0.0008142	-1.7885	0.6504	0.380439	0.385621	1.01362	-3.06154	-0.834151	3.28705	0.608642	0	-2.5434	0.17742	-5.5389	0.0040608	5.5479	0.00147	NA	NA	NA	NA	NA
1008	FBgn0034793	CG13533	NA	NA	NA	NA	NA	NA	NA	NA	NA	NA	NA	NA	NA	NA	NS	NS	NS	NS	NS	NS	NS	NS	NS	NS	NS	NS	NS	NS	0.169442	0.189344	1.11745	-1.05073	-0.366497	1.10872	0.308507	0	-1.3127	1	-1.7159	0.7968	0.9376	1	NA	NA	NA	NA	NA
1014	FBgn0034842	CG9868	0.456	0.524274	1.14973	-3.18165	-0.915382	1.53674	2.5603	0	-2.5457	0.26004	-5.7043	0.0013128	-2.247	0.29082	0.589227	0.572151	0.971019	-6.27488	-0.411673	0.087411	6.59914	0	-8.2341	5.514e-05	-0.7265	1	-9.2745	2.1984e-05	0.542503	0.565061	1.04158	-4.72106	-0.35082	1.62617	3.44571	0	-7.7282	9.576e-05	-2.3434	0.28926	-2.2062	0.37038	NA	NA	NA	NA	NA
1016	FBgn0035693	CG8219	NA	NA	NA	NA	NA	NA	NA	NA	NA	NA	NA	NA	NA	NA	NA	NA	NA	NA	NA	NA	NA	NA	NA	NA	NA	NA	NA	NA	0.251518	0.246079	0.978377	-2.94294	1.2958	0.899936	0.747203	0	-5.4012	0.005037	0.6528	1	0.2464	1	NA	NA	NA	NA	NA
1020	FBgn0051826	CG31826	0.1344	0.143821	1.0701	-1.28089	0.147647	0.875286	0.257953	0	-2.0226	0.4377	-1.2274	1	0.872	1	0.311738	0.314048	1.00741	3.06008	-2.03493	0.820196	-1.84535	0	6.0992	0.006198	-3.2606	0.08724	4.849	0.0046086	0.20345	0.205921	1.01215	1.54461	0.233232	0.137999	-1.91584	0	2.4772	0.19668	0.1122	1	2.4209	0.26472	0.309327	0.199496	0.644935	-0.830728	-0.863441
1034	FBgn0032341	CG6192	NS	NS	NS	NS	NS	NS	NS	NS	NS	NS	NS	NS	NS	NS	NA	NA	NA	NA	NA	NA	NA	NA	NA	NA	NA	NA	NA	NA	NA	NA	NA	NA	NA	NA	NA	NA	NA	NA	NA	NA	NA	NA	NS	NS	NS	NS	NS
1036	FBgn0033631	CG13200	0.177248	0.201079	1.13445	1.02066	-0.156109	-1.36898	0.504425	0	1.9733	0.4665	1.6107	0.8742	-2.3338	0.2649	0.230083	0.220377	0.957816	1.11714	-1.66949	-1.96774	2.52009	0	4.7782	0.006516	0.3808	1	-5.5246	0.0016416	NS	NS	NS	NS	NS	NS	NS	NS	NS	NS	NS	NS	NS	NS	NS	NS	NS	NS	NS
1046	FBgn0013591	CG8103	NA	NA	NA	NA	NA	NA	NA	NA	NA	NA	NA	NA	NA	NA	NA	NA	NA	NA	NA	NA	NA	NA	NA	NA	NA	NA	NA	NA	NS	NS	NS	NS	NS	NS	NS	NS	NS	NS	NS	NS	NS	NS	NA	NA	NA	NA	NA
1048	FBgn0015573	CG1089	NA	NA	NA	NA	NA	NA	NA	NA	NA	NA	NA	NA	NA	NA	0.315262	0.325338	1.03196	1.63489	-1.84732	-2.04175	2.25417	0	8.9035	0.00044442	0.7041	1	-4.6677	0.023454	NA	NA	NA	NA	NA	NA	NA	NA	NA	NA	NA	NA	NA	NA	NA	NA	NA	NA	NA
1058	FBgn0014848	CG7594	NA	NA	NA	NA	NA	NA	NA	NA	NA	NA	NA	NA	NA	NA	0.36023	0.340086	0.944082	5.00015	0.409666	-2.40602	-3.0038	0	5.805	0.0012918	4.7357	0.006408	0.9766	1	0.330727	0.286728	0.866962	3.1097	5.02019	-3.90588	-4.22401	0	-2.9023	0.16566	12.8498	0.0001017	0.4226	1	NA	NA	NA	NA	NA
1066	FBgn0030501	CG11177	NA	NA	NA	NA	NA	NA	NA	NA	NA	NA	NA	NA	NA	NA	NA	NA	NA	NA	NA	NA	NA	NA	NA	NA	NA	NA	NA	NA	0.225506	0.242689	1.0762	1.33263	-1.83325	0.504331	-0.0037087	0	4.1365	0.019902	-4.1937	0.011214	0.7894	1	NA	NA	NA	NA	NA
1154	FBgn0004921	CG8261	0.212566	0.23594	1.10996	1.94416	-0.805857	-0.43397	-0.704331	0	2.9705	0.15792	-0.3896	1	0.7151	1	NA	NA	NA	NA	NA	NA	NA	NA	NA	NA	NA	NA	NA	NA	0.329277	0.377904	1.14768	1.75943	0.930646	-0.607154	-2.08292	0	1.3684	1	2.3067	0.39192	1.8546	0.58176	NS	NS	NS	NS	NS
1160	FBgn0029134	CG12323	NA	NA	NA	NA	NA	NA	NA	NA	NA	NA	NA	NA	NA	NA	0.240197	0.243398	1.01333	0.485892	1.69197	-2.59829	0.42043	0	-3.2674	0.054144	7.2311	0.0005988	-3.2481	0.06246	NA	NA	NA	NA	NA	NA	NA	NA	NA	NA	NA	NA	NA	NA	NA	NA	NA	NA	NA
1164	FBgn0016701	CG4921	0.199271	0.211609	1.06192	-0.117082	-1.00938	-0.863854	1.99032	0	1.8514	0.59892	-0.1811	1	-3.2575	0.07056	NS	NS	NS	NS	NS	NS	NS	NS	NS	NS	NS	NS	NS	NS	NS	NS	NS	NS	NS	NS	NS	NS	NS	NS	NS	NS	NS	NS	NS	NS	NS	NS	NS
1176	FBgn0029903	CG4532	0.551439	0.592909	1.0752	1.13011	4.51917	-1.55844	-4.09084	0	-4.5684	0.013452	10.5661	1.2984e-05	3.7765	0.021762	0.941258	0.850104	0.903157	-4.52349	16.5817	0.30861	-12.3669	0	-34.1608	2.241e-08	30.6004	9.564e-09	16.12	3.0852e-07	0.690222	0.699062	1.01281	-0.459431	6.82411	-4.45426	-1.91042	0	-9.7905	3.0366e-05	24.9474	4.5504e-07	-3.8067	0.058392	0.948389	0.654537	0.690157	0.654664	3.81312
1178	FBgn0033984	CG10255	0.1685	0.171292	1.01657	-0.467286	1.71652	0.249949	-1.49918	0	-2.8894	0.09846	2.0167	0.4368	2.6713	0.14088	NA	NA	NA	NA	NA	NA	NA	NA	NA	NA	NA	NA	NA	NA	0.213734	0.214339	1.00283	-0.123793	2.08587	-0.319584	-1.64249	0	-2.3226	0.27618	4.2333	0.02847	4.2948	0.009948	NA	NA	NA	NA	NA
1182	FBgn0027338	CG9423	0.195321	0.18101	0.926732	1.99037	1.38327	-3.4104	0.036755	0	0.8462	1	6.0964	0.0007092	-4.9482	0.0038802	NA	NA	NA	NA	NA	NA	NA	NA	NA	NA	NA	NA	NA	NA	NA	NA	NA	NA	NA	NA	NA	NA	NA	NA	NA	NA	NA	NA	NS	NS	NS	NS	NS
1204	FBgn0036309	CG10971	NS	NS	NS	NS	NS	NS	NS	NS	NS	NS	NS	NS	NS	NS	0.316218	0.323743	1.0238	-1.64482	1.28695	2.60852	-2.25065	0	-4.1538	0.03474	-2.3206	0.3282	6.8593	0.00027654	0.204213	0.223221	1.09308	-0.416834	1.60333	-0.0195298	-1.16697	0	-2.3289	0.3231	2.7892	0.1248	2.306	0.35682	0.510068	0.244086	0.478536	-1.09436	1.80039
1206	FBgn0004893	CG10021	NA	NA	NA	NA	NA	NA	NA	NA	NA	NA	NA	NA	NA	NA	0.395053	0.381645	0.966059	0.186957	4.66197	-0.769633	-4.07929	0	-7.6529	0.00020604	8.0756	6.534e-05	4.0799	0.0165	0.454025	0.495598	1.09157	0.870442	3.29621	-1.83152	-2.33514	0	-2.5355	0.18042	7.7832	0.0012504	1.7309	0.6858	NA	NA	NA	NA	NA
1212	FBgn0000246	CG17604	NS	NS	NS	NS	NS	NS	NS	NS	NS	NS	NS	NS	NS	NS	NA	NA	NA	NA	NA	NA	NA	NA	NA	NA	NA	NA	NA	NA	NA	NA	NA	NA	NA	NA	NA	NA	NA	NA	NA	NA	NA	NA	NA	NA	NA	NA	NA
1214	FBgn0053203	CG33203	0.375103	0.375204	1.00027	-0.638634	-4.18271	1.66127	3.16008	0	6.3835	0.0038898	-10.2711	0.00028302	-1.8021	0.6144	0.420077	0.494775	1.17782	-2.33871	-1.17284	1.01291	2.49865	0	-1.6679	0.759	-2.8283	0.10896	-2.0776	0.4029	0.151993	0.193629	1.27394	-0.332841	-0.17789	-0.458013	0.968744	0	-0.1769	1	0.4563	1	-2.9598	0.1623	0.438633	0.299812	0.683515	-1.08571	-1.18286
1216	FBgn0052000	CG32000	NS	NS	NS	NS	NS	NS	NS	NS	NS	NS	NS	NS	NS	NS	0.29776	0.291777	0.979905	-2.59626	1.93646	2.45112	-1.79132	0	-6.8505	0.001134	-0.6617	1	5.6581	0.008382	0.410479	0.367649	0.895657	-0.177582	5.15449	-6.34557	1.36866	0	-5.8598	0.000969	16.0813	8.658e-06	-18.5998	3.3876e-08	0.279041	0.177082	0.634607	0.140725	0.260148
1258	FBgn0004050	CG7803	0.262977	0.286074	1.08783	1.79219	0.826355	-0.478028	-2.14052	0	1.3827	1	2.7091	0.19278	2.3232	0.26232	0.155771	0.15082	0.968218	2.04275	-0.626166	-0.271423	-1.14516	0	3.0508	0.09096	-0.7258	1	1.8037	0.7074	0.326376	0.332508	1.01879	-0.311462	0.26504	2.76144	-2.71502	0	-1.0187	1	-4.0989	0.020352	6.6426	0.00040632	NS	NS	NS	NS	NS
1262	FBgn0051546	CG31546	NS	NS	NS	NS	NS	NS	NS	NS	NS	NS	NS	NS	NS	NS	NS	NS	NS	NS	NS	NS	NS	NS	NS	NS	NS	NS	NS	NS	NS	NS	NS	NS	NS	NS	NS	NS	NS	NS	NS	NS	NS	NS	NS	NS	NS	NS	NS
1264	FBgn0039265	CG11790	0.243611	0.236236	0.969727	2.55369	0.242429	0.381824	-3.17795	0	3.7116	0.043782	-0.207	1	4.5495	0.007428	0.213217	0.206438	0.968205	0.551874	1.88709	0.248356	-2.68732	0	-2.1306	0.40254	4.4824	0.009108	3.7672	0.0597	NS	NS	NS	NS	NS	NS	NS	NS	NS	NS	NS	NS	NS	NS	0.409372	0.26586	0.649434	1.42942	0.77252
1266	FBgn0036402	CG6650	0.191308	0.233806	1.22215	0.145487	-1.38788	0.588615	0.653778	0	2.3775	0.25866	-3.0945	0.08508	-0.0853	1	NS	NS	NS	NS	NS	NS	NS	NS	NS	NS	NS	NS	NS	NS	NS	NS	NS	NS	NS	NS	NS	NS	NS	NS	NS	NS	NS	NS	NA	NA	NA	NA	NA
1298	FBgn0035849	CG7404	0.201929	0.195929	0.970285	-0.523663	-0.60783	-1.69426	2.82576	0	0.1756	1	1.8234	0.6894	-5.1499	0.0029136	0.192661	0.189203	0.982053	0.672117	0.242854	-2.35218	1.43721	0	0.5268	1	4.0892	0.047796	-6.5369	0.0051558	NS	NS	NS	NS	NS	NS	NS	NS	NS	NS	NS	NS	NS	NS	0.337387	0.202149	0.599161	-0.770869	0.659248
1300	FBgn0035083	CG2803	0.488856	0.536486	1.09743	3.39653	1.17016	-0.64682	-3.91987	0	2.463	0.24036	3.2383	0.05604	7.6528	0.00022362	0.594159	0.587648	0.989041	6.74473	0.0835675	-1.96414	-4.86416	0	8.4116	9.318e-05	4.1999	0.028026	4.7491	0.019374	0.483471	0.46713	0.966199	4.23462	-0.729464	1.62247	-5.12762	0	5.7482	0.0026892	-4.1342	0.012558	13.3879	7.224e-07	0.728558	0.48011	0.658987	2.54685	1.09442
1304	FBgn0035432	CG17723	0.174914	0.205806	1.17661	0.700586	-0.248462	-1.22353	0.771402	0	1.1105	1	1.1752	1	-3.842	0.022788	0.354641	0.347722	0.980491	-3.76777	3.44783	-0.758914	1.07885	0	-9.3	7.398e-05	8.2154	7.524e-05	-2.913	0.11568	NA	NA	NA	NA	NA	NA	NA	NA	NA	NA	NA	NA	NA	NA	0.456016	0.273623	0.600029	0.531567	1.98271
1306	FBgn0001291	CG2275	NA	NA	NA	NA	NA	NA	NA	NA	NA	NA	NA	NA	NA	NA	NS	NS	NS	NS	NS	NS	NS	NS	NS	NS	NS	NS	NS	NS	NA	NA	NA	NA	NA	NA	NA	NA	NA	NA	NA	NA	NA	NA	NA	NA	NA	NA	NA
1310	FBgn0031842	CG11098	NA	NA	NA	NA	NA	NA	NA	NA	NA	NA	NA	NA	NA	NA	0.194691	0.20116	1.03323	-0.0803598	1.6087	-1.7745	0.246158	0	-2.5206	0.24714	4.5338	0.020622	-2.7223	0.19938	NS	NS	NS	NS	NS	NS	NS	NS	NS	NS	NS	NS	NS	NS	NA	NA	NA	NA	NA
1316	FBgn0004176	CG3157	0.251287	0.274615	1.09283	1.99783	-0.576141	0.388872	-1.81056	0	2.7372	0.1551	-1.1623	1	6.4656	0.0021462	0.158401	0.152585	0.963281	0.11626	1.76632	-0.0689096	-1.81368	0	-3.4422	0.03894	2.7658	0.13716	1.9881	0.45582	NS	NS	NS	NS	NS	NS	NS	NS	NS	NS	NS	NS	NS	NS	NA	NA	NA	NA	NA
1318	FBgn0039690	CG1969	0.290659	0.287457	0.988983	2.89154	-0.0756927	0.571402	-3.38725	0	4.3917	0.01611	-0.7502	1	5.3697	0.0032418	0.309102	0.31798	1.02872	2.27149	0.404802	0.413036	-3.08933	0	3.9752	0.016356	-0.012	1	3.9669	0.015996	0.337307	0.330708	0.980438	1.43277	-0.237731	2.39618	-3.59121	0	1.9543	0.56592	-3.251	0.1209	11.5374	0.00013716	0.589588	0.282585	0.479291	2.06168	2.10723
1320	FBgn0034631	CG10496	NA	NA	NA	NA	NA	NA	NA	NA	NA	NA	NA	NA	NA	NA	NA	NA	NA	NA	NA	NA	NA	NA	NA	NA	NA	NA	NA	NA	NS	NS	NS	NS	NS	NS	NS	NS	NS	NS	NS	NS	NS	NS	NA	NA	NA	NA	NA
1322	FBgn0011704	CG8975	NA	NA	NA	NA	NA	NA	NA	NA	NA	NA	NA	NA	NA	NA	NA	NA	NA	NA	NA	NA	NA	NA	NA	NA	NA	NA	NA	NA	0.378645	0.459294	1.21299	2.61213	-0.549201	-1.26354	-0.799383	0	3.2884	0.07332	0.7983	1	-1.6862	0.8502	NA	NA	NA	NA	NA
1324	FBgn0003022	CG5581	NA	NA	NA	NA	NA	NA	NA	NA	NA	NA	NA	NA	NA	NA	NA	NA	NA	NA	NA	NA	NA	NA	NA	NA	NA	NA	NA	NA	0.257503	0.269354	1.04602	2.14824	0.420725	-1.42314	-1.14583	0	2.1134	0.45504	3.5456	0.038748	-0.4814	1	NA	NA	NA	NA	NA
1330	FBgn0040070	CG31884	0.296056	0.29556	0.998326	3.66142	-2.14724	-1.09204	-0.422149	0	7.1998	0.00050154	-1.9571	0.47832	-1.1338	1	0.304517	0.281591	0.924711	3.81126	-3.57028	-2.13267	1.89169	0	10.1586	1.629e-05	-1.8745	0.54702	-5.8576	0.0009648	0.364345	0.358625	0.9843	2.5175	-4.00899	0.875576	0.615909	0	7.3363	0.0001617	-7.3515	0.0006648	0.5685	1	0.363141	0.194393	0.535312	1.44045	-0.731582
1332	FBgn0029095	CG4276	NA	NA	NA	NA	NA	NA	NA	NA	NA	NA	NA	NA	NA	NA	NS	NS	NS	NS	NS	NS	NS	NS	NS	NS	NS	NS	NS	NS	NA	NA	NA	NA	NA	NA	NA	NA	NA	NA	NA	NA	NA	NA	NA	NA	NA	NA	NA
1338	FBgn0038058	CG5608	NA	NA	NA	NA	NA	NA	NA	NA	NA	NA	NA	NA	NA	NA	NA	NA	NA	NA	NA	NA	NA	NA	NA	NA	NA	NA	NA	NA	0.157629	0.149048	0.945561	1.65792	0.331082	-0.240141	-1.74887	0	1.5841	0.8682	0.8443	1	2.7617	0.12042	NA	NA	NA	NA	NA
1340	FBgn0087013	CG1059	0.223637	0.217139	0.970944	1.41457	-2.44899	-1.13856	2.17299	0	4.2141	0.024216	-1.5351	1	-8.2933	0.00037764	0.29891	0.303078	1.01395	0.917883	0.307185	-3.23706	2.01199	0	2.3541	0.28308	6.78	0.0039996	-5.4351	0.0032388	0.296507	0.320396	1.08057	1.65202	-1.12884	-1.8426	1.31942	0	5.0065	0.003576	1.6225	0.9618	-3.8025	0.07188	0.439156	0.215401	0.490489	2.34654	0.663881
1342	FBgn0039634	CG11874	0.159362	0.154161	0.967365	1.94033	-0.520751	0.367552	-1.78713	0	4.2041	0.011718	-1.6079	0.8532	2.6577	0.20106	NS	NS	NS	NS	NS	NS	NS	NS	NS	NS	NS	NS	NS	NS	0.17101	0.168802	0.987089	1.49068	0.562616	-0.55588	-1.49742	0	0.9752	1	1.7235	0.7674	3.0664	0.10368	0.3513	0.181489	0.516622	1.47861	-0.230317
1346	FBgn0039927	CG11155	0.194993	0.211939	1.08691	0.113641	-1.80229	1.09079	0.597859	0	3.7881	0.021348	-4.1456	0.01893	0.5714	1	NA	NA	NA	NA	NA	NA	NA	NA	NA	NA	NA	NA	NA	NA	NS	NS	NS	NS	NS	NS	NS	NS	NS	NS	NS	NS	NS	NS	NA	NA	NA	NA	NA
1354	FBgn0028665	CG2934	0.324718	0.353573	1.08886	2.83609	-1.88093	-1.24125	0.286089	0	16.8545	9.702e-08	-2.3256	0.2607	-1.5909	1	0.361344	0.332008	0.918814	2.25525	-2.53171	-4.4462	4.72265	0	12.7643	1.8432e-06	2.6733	0.21708	-9.8907	1.098e-05	0.45048	0.394175	0.875011	1.27509	-7.61432	-0.76857	7.10781	0	11.214	3.4674e-05	-7.6364	0.00014214	-12.9206	2.5092e-05	0.559193	0.310204	0.554735	0.488502	-1.73825
1364	FBgn0000588	CG14941	0.193369	0.223187	1.15421	0.64481	1.1707	-1.10552	-0.709983	0	-1.1766	1	2.7366	0.21276	-0.4422	1	0.4866	0.482248	0.991056	5.44162	-1.89336	0.315722	-3.86398	0	8.8626	0.00042144	-2.7616	0.20334	7.4469	0.0010266	0.181353	0.199026	1.09745	0.732068	-1.29296	0.918796	-0.357908	0	2.6425	0.18852	-3.1605	0.13062	1.9872	0.58224	NS	NS	NS	NS	NS
1384	FBgn0000810	CG3218	NA	NA	NA	NA	NA	NA	NA	NA	NA	NA	NA	NA	NA	NA	NS	NS	NS	NS	NS	NS	NS	NS	NS	NS	NS	NS	NS	NS	0.29249	0.320209	1.09477	1.89255	0.480816	-0.255138	-2.11823	0	2.36	0.24144	1.1104	1	2.3249	0.25686	NA	NA	NA	NA	NA
1386	FBgn0031420	CG9866	NA	NA	NA	NA	NA	NA	NA	NA	NA	NA	NA	NA	NA	NA	0.210779	0.219391	1.04086	-0.747981	2.1975	-0.901103	-0.548418	0	-4.118	0.014874	4.904	0.010512	-0.5047	1	NS	NS	NS	NS	NS	NS	NS	NS	NS	NS	NS	NS	NS	NS	NA	NA	NA	NA	NA
1390	FBgn0050440	CG30440	0.57882	0.547593	0.94605	-0.68851	9.0869	-2.95765	-5.44074	0	-11.4942	3.8412e-06	14.9774	7.716e-07	4.7204	0.009336	0.607114	0.5748	0.946775	-5.05706	8.28282	0.744179	-3.96993	0	-21.7206	2.1912e-06	16.1745	2.9136e-06	5.9734	0.0016884	NA	NA	NA	NA	NA	NA	NA	NA	NA	NA	NA	NA	NA	NA	0.765675	0.362434	0.473353	-1.13462	5.29118
1392	FBgn0015360	CG32300	NA	NA	NA	NA	NA	NA	NA	NA	NA	NA	NA	NA	NA	NA	NA	NA	NA	NA	NA	NA	NA	NA	NA	NA	NA	NA	NA	NA	0.225405	0.248585	1.10284	1.24187	-0.0557183	-1.72361	0.537463	0	2.0729	0.40416	1.9835	0.5163	-2.8994	0.17442	NA	NA	NA	NA	NA
1394	FBgn0051793	CG31793	NS	NS	NS	NS	NS	NS	NS	NS	NS	NS	NS	NS	NS	NS	0.371486	0.361175	0.972245	-2.6565	-2.40818	0.660814	4.40387	0	-0.3866	1	-6.5338	0.00057	-4.8837	0.013152	0.253141	0.230554	0.910773	-3.10653	-1.27968	2.86022	1.52598	0	-2.4895	0.19398	-5.425	0.0019638	1.964	0.51012	0.427501	0.243358	0.569256	-1.4189	-1.15002
1396	FBgn0039286	CG11849	NA	NA	NA	NA	NA	NA	NA	NA	NA	NA	NA	NA	NA	NA	NA	NA	NA	NA	NA	NA	NA	NA	NA	NA	NA	NA	NA	NA	0.125291	0.15355	1.22554	0.780351	0.073583	-0.50201	-0.351924	0	NA	NA	NA	NA	NA	NA	NA	NA	NA	NA	NA
1398	FBgn0034989	CG3356	NS	NS	NS	NS	NS	NS	NS	NS	NS	NS	NS	NS	NS	NS	NA	NA	NA	NA	NA	NA	NA	NA	NA	NA	NA	NA	NA	NA	NS	NS	NS	NS	NS	NS	NS	NS	NS	NS	NS	NS	NS	NS	NA	NA	NA	NA	NA
1400	FBgn0038478	CG5148	0.254123	0.262076	1.0313	2.70737	-1.70752	0.00523706	-1.00509	0	9.0868	7.188e-05	-2.3505	0.26286	1.1559	1	0.44852	0.464188	1.03493	3.90334	-0.133516	0.131019	-3.90084	0	7.6649	0.00013122	-0.4006	1	4.743	0.005649	0.615803	0.57548	0.93452	7.73915	-5.24653	1.02841	-3.52103	0	14.3781	1.2672e-06	-11.065	4.2516e-05	10.5971	1.0578e-05	0.460961	0.267277	0.579825	2.00753	-1.17488
1402	FBgn0033244	CG8726	NS	NS	NS	NS	NS	NS	NS	NS	NS	NS	NS	NS	NS	NS	0.1906	0.197354	1.03543	-0.696055	0.942383	1.3062	-1.55253	0	-2.8592	0.11646	-0.818	1	3.4883	0.06642	0.191701	0.169623	0.884832	0.90924	2.84978	-2.69385	-1.06516	0	-2.3082	0.3183	12.1693	3.6528e-06	-3.0078	0.10242	NS	NS	NS	NS	NS
1406	FBgn0035937	CG5741	0.139306	0.154565	1.10954	-0.89764	1.15653	-0.238301	-0.0205932	0	-2.6959	0.17562	2.2545	0.30918	-0.3362	1	0.221106	0.193801	0.876508	5.14468	-1.96087	-0.356194	-2.82762	0	8.2543	7.02e-05	-2.1319	0.40794	4.8565	0.0040698	NS	NS	NS	NS	NS	NS	NS	NS	NS	NS	NS	NS	NS	NS	NS	NS	NS	NS	NS
1438	FBgn0037730	CG9444	0.265531	0.281652	1.06071	1.14762	-1.0834	1.93883	-2.00305	0	3.0622	0.14064	-6.3785	0.0024006	5.7548	0.0012822	0.227272	0.228537	1.00556	-1.57166	-0.150113	2.5179	-0.796125	0	-1.8732	0.54366	-4.0002	0.01935	5.0889	0.0039144	NA	NA	NA	NA	NA	NA	NA	NA	NA	NA	NA	NA	NA	NA	0.296879	0.159817	0.538324	1.47418	-0.547987
1442	FBgn0032480	CG5682	0.22139	0.264747	1.19584	0.537766	0.874406	-1.68429	0.27212	0	-1.592	0.9318	2.847	0.21102	-2.0017	0.51708	NS	NS	NS	NS	NS	NS	NS	NS	NS	NS	NS	NS	NS	NS	0.318909	0.322922	1.01258	2.74232	0.713248	-2.44253	-1.01303	0	2.6907	0.14718	4.4144	0.012522	-2.1766	0.34818	0.365262	0.193146	0.528787	0.859616	0.27702
1464	FBgn0052576	CG32576	0.302043	0.371193	1.22894	0.707344	-2.21938	0.561289	0.950744	0	17.6275	3.2388e-06	-13.7376	4.1016e-05	-0.3949	1	0.482831	0.437162	0.905413	1.3639	-8.12447	-0.0512695	6.81184	0	13.6413	4.8948e-05	-11.3283	0.00015708	-9.5525	0.00035502	0.426667	0.43021	1.00831	-1.33704	-3.38517	3.62614	1.09606	0	2.6577	0.16128	-14.592	5.556e-06	3.9703	0.03972	0.745098	0.364754	0.489538	-0.309974	-4.57219
1484	FBgn0024998	CG2685	NA	NA	NA	NA	NA	NA	NA	NA	NA	NA	NA	NA	NA	NA	NS	NS	NS	NS	NS	NS	NS	NS	NS	NS	NS	NS	NS	NS	NS	NS	NS	NS	NS	NS	NS	NS	NS	NS	NS	NS	NS	NS	NA	NA	NA	NA	NA
1516	FBgn0038876	CG5919	0.158057	0.155364	0.982963	1.89971	-1.62144	-0.169088	-0.109179	0	5.2247	0.0024012	-1.9485	0.48144	-0.0811	1	0.276551	0.280978	1.01601	2.39061	-1.1471	-2.24234	0.99883	0	5.4247	0.0018618	2.2019	0.35052	-4.2755	0.028818	NS	NS	NS	NS	NS	NS	NS	NS	NS	NS	NS	NS	NS	NS	NA	NA	NA	NA	NA
1518	FBgn0085444	CG15610	0.331858	0.326952	0.985218	3.49854	1.11367	-1.07592	-3.53629	0	3.2341	0.12012	2.7436	0.1677	3.6426	0.03795	NS	NS	NS	NS	NS	NS	NS	NS	NS	NS	NS	NS	NS	NS	0.177296	0.17046	0.961443	1.42448	-0.517547	-1.85124	0.944305	0	2.3027	0.30756	2.5488	0.1785	-5.2024	0.00288	NS	NS	NS	NS	NS
1534	FBgn0025640	CG13369	0.226524	0.221856	0.979394	2.04735	-2.55731	-0.851106	1.36107	0	5.4245	0.0023742	-2.4077	0.33018	-4.1849	0.031326	0.193935	0.198379	1.02292	1.8164	-1.53857	-0.604919	0.327092	0	4.0724	0.013662	-1.3972	1	-1.6443	0.7908	NS	NS	NS	NS	NS	NS	NS	NS	NS	NS	NS	NS	NS	NS	NS	NS	NS	NS	NS
1546	FBgn0034817	CG9882	NA	NA	NA	NA	NA	NA	NA	NA	NA	NA	NA	NA	NA	NA	NS	NS	NS	NS	NS	NS	NS	NS	NS	NS	NS	NS	NS	NS	NA	NA	NA	NA	NA	NA	NA	NA	NA	NA	NA	NA	NA	NA	NA	NA	NA	NA	NA
1554	FBgn0034497	CG9090	0.728604	0.774912	1.06356	-0.183	-6.32428	0.530537	5.97674	0	7.65	0.0034404	-7.6079	0.00052788	-9.1337	2.1936e-05	1.19124	1.10411	0.926862	3.43908	-18.2778	1.41472	13.4241	0	45.2362	4.1454e-10	-28.0897	4.536e-07	-13.6901	5.9976e-07	0.734529	0.939049	1.27844	0.0207687	-4.37476	1.39871	2.95529	0	9.722	1.9872e-05	-8.9619	6.504e-05	-1.7451	0.6834	1.14182	0.876358	0.767512	0.874792	-4.53594
1556	FBgn0030872	CG6492	NA	NA	NA	NA	NA	NA	NA	NA	NA	NA	NA	NA	NA	NA	NA	NA	NA	NA	NA	NA	NA	NA	NA	NA	NA	NA	NA	NA	0.171819	0.179558	1.04504	-0.842985	0.802071	1.08895	-1.04804	0	-2.1912	0.31938	-0.5005	1	3.2351	0.10224	NA	NA	NA	NA	NA
1558	FBgn0086847	CG2968	NA	NA	NA	NA	NA	NA	NA	NA	NA	NA	NA	NA	NA	NA	0.685526	0.658334	0.960333	2.02744	-9.48009	2.75086	4.70179	0	15.3206	2.9004e-07	-17.1855	2.4234e-07	-2.9552	0.0921	0.505108	0.535015	1.05921	-0.71853	-4.05693	3.06239	1.71308	0	4.2871	0.012366	-11.9443	2.0874e-06	2.1507	0.34866	NA	NA	NA	NA	NA
1570	FBgn0024912	CG1303	NA	NA	NA	NA	NA	NA	NA	NA	NA	NA	NA	NA	NA	NA	0.28574	0.274403	0.960324	3.50716	-1.14927	0.415538	-2.77342	0	5.7056	0.0021258	-1.7597	0.66	5.5183	0.01239	0.19296	0.221051	1.14558	0.952866	-0.345612	0.641618	-1.24887	0	1.5339	0.9852	-1.315	1	3.5511	0.07806	NA	NA	NA	NA	NA
1574	FBgn0067312	CG9329	0.224075	0.230138	1.02706	-2.05823	1.573	1.28523	-0.800001	0	-4.3694	0.010338	0.5385	1	3.7492	0.047418	0.310238	0.289222	0.932257	4.44703	-2.54128	0.723435	-2.62918	0	7.3568	0.00015546	-4.5093	0.030306	10.7276	2.9214e-05	NS	NS	NS	NS	NS	NS	NS	NS	NS	NS	NS	NS	NS	NS	NS	NS	NS	NS	NS
1576	FBgn0034401	CG15100	0.1745	0.176918	1.01386	1.23243	1.15737	-1.56467	-0.825132	0	0.0936	1	3.1285	0.07032	-1.2367	1	NS	NS	NS	NS	NS	NS	NS	NS	NS	NS	NS	NS	NS	NS	NS	NS	NS	NS	NS	NS	NS	NS	NS	NS	NS	NS	NS	NS	0.648633	0.297162	0.458136	2.98472	1.34185
1578	FBgn0003140	CG10930	0.264669	0.262763	0.992797	-2.45475	-1.34484	2.65737	1.14222	0	-1.5948	0.9942	-5.8736	0.00828	2.11	0.44676	0.272069	0.265794	0.976938	2.87826	-2.61782	0.787915	-1.04835	0	5.7903	0.0028764	-6.2311	0.0009672	5.8351	0.010638	0.177638	0.188549	1.06142	-0.77342	0.660352	1.18418	-1.07111	0	-1.7215	0.7812	-1.4364	1	4.0749	0.04116	NS	NS	NS	NS	NS
1590	FBgn0033279	CG2291	0.472154	0.481721	1.02026	-2.89927	-2.46682	5.23175	0.134346	0	-0.9346	1	-8.8473	0.00049698	5.75	0.0047286	0.671843	0.682731	1.01621	-5.97906	-1.96971	2.28082	5.66795	0	-10.8565	1.4454e-05	-7.0038	0.0006366	-3.6448	0.0333	0.904922	0.865986	0.956972	-9.85088	-2.33535	5.10582	7.08042	0	-15.4354	1.1676e-05	-9.5936	2.9154e-05	-2.2607	0.28416	NA	NA	NA	NA	NA
1596	FBgn0032176	CG13127	NS	NS	NS	NS	NS	NS	NS	NS	NS	NS	NS	NS	NS	NS	0.430489	0.397044	0.922309	6.8749	-3.01551	0.193543	-4.05293	0	10.6028	3.8448e-05	-3.6837	0.05496	11.7837	1.1694e-05	0.192102	0.181967	0.947237	1.14849	0.610477	0.779639	-2.5386	0	1.2676	1	-0.2336	1	3.6647	0.026766	NS	NS	NS	NS	NS
1606	FBgn0037986	CG14736	NA	NA	NA	NA	NA	NA	NA	NA	NA	NA	NA	NA	NA	NA	0.319028	0.343608	1.07705	-2.0829	-0.958449	0.428692	2.61265	0	-1.8399	0.6006	-1.733	0.6894	-2.7592	0.126	NA	NA	NA	NA	NA	NA	NA	NA	NA	NA	NA	NA	NA	NA	NA	NA	NA	NA	NA
1608	FBgn0037987	CG14739	0.309775	0.358602	1.15762	-0.999889	-1.55342	0.222013	2.33129	0	0.8896	1	-3.9645	0.01794	-2.6944	0.20244	NS	NS	NS	NS	NS	NS	NS	NS	NS	NS	NS	NS	NS	NS	NA	NA	NA	NA	NA	NA	NA	NA	NA	NA	NA	NA	NA	NA	NS	NS	NS	NS	NS
1610	FBgn0051803	CG31803	0.15787	0.199131	1.26136	-0.447802	0.549609	0.706368	-0.808174	0	-1.1147	1	-0.3059	1	3.3914	0.08532	0.447193	0.417318	0.933194	6.77029	-2.69802	-0.0585053	-4.01377	0	11.0225	3.0408e-05	-4.3639	0.00855	7.7254	0.00030834	0.174215	0.2058	1.1813	0.708024	0.761754	-0.815274	-0.654504	0	-0.0808	1	2.1846	0.35502	-0.2154	1	0.307267	0.166209	0.540927	-0.504116	-1.36645
1612	FBgn0014023	CG9378	0.275282	0.307821	1.11821	0.737755	-2.36258	1.45151	0.173315	0	6.6789	0.0013062	-7.096	0.0013764	1.4431	1	0.365562	0.381968	1.04488	0.658863	-2.25938	3.27888	-1.67836	0	3.5606	0.043074	-12.4232	6.978e-05	8.6521	0.00099	NA	NA	NA	NA	NA	NA	NA	NA	NA	NA	NA	NA	NA	NA	0.627507	0.35266	0.562002	0.924308	-0.869207
1614	FBgn0052407	CG32407	NA	NA	NA	NA	NA	NA	NA	NA	NA	NA	NA	NA	NA	NA	0.272649	0.273135	1.00178	3.01283	-1.80369	-1.28689	0.0777476	0	6.9326	0.00029376	-0.6693	1	-1.8973	0.52818	NA	NA	NA	NA	NA	NA	NA	NA	NA	NA	NA	NA	NA	NA	NA	NA	NA	NA	NA
1616	FBgn0035727	CG10063	NA	NA	NA	NA	NA	NA	NA	NA	NA	NA	NA	NA	NA	NA	0.32482	0.319242	0.982826	-2.39104	-2.19805	1.33799	3.25109	0	-0.2408	1	-4.5254	0.00666	-3.1989	0.08484	NA	NA	NA	NA	NA	NA	NA	NA	NA	NA	NA	NA	NA	NA	NA	NA	NA	NA	NA
1622	FBgn0042189	CG17376	0.256608	0.264167	1.02946	-2.83056	0.17136	1.47237	1.18683	0	-3.4933	0.06942	-2.7184	0.13326	0.5584	1	0.187576	0.181399	0.967067	0.818242	-2.51047	1.24062	0.451613	0	4.1204	0.026346	-4.5552	0.01341	1.3387	1	NS	NS	NS	NS	NS	NS	NS	NS	NS	NS	NS	NS	NS	NS	0.599874	0.292363	0.487374	-2.75046	-1.84158
1630	FBgn0021875	CG3260	NA	NA	NA	NA	NA	NA	NA	NA	NA	NA	NA	NA	NA	NA	NS	NS	NS	NS	NS	NS	NS	NS	NS	NS	NS	NS	NS	NS	NA	NA	NA	NA	NA	NA	NA	NA	NA	NA	NA	NA	NA	NA	NA	NA	NA	NA	NA
1636	FBgn0031349	CG14351	0.180939	0.203184	1.12294	0.153701	0.631293	0.783514	-1.56851	0	-0.5572	1	-0.2009	1	4.5657	0.006216	0.399316	0.39516	0.989594	3.7284	-0.8773	1.23014	-4.08123	0	5.5375	0.0021216	-2.4515	0.21258	9.5671	0.00047952	0.272118	0.271884	0.999141	1.42092	1.08972	0.408261	-2.9189	0	0.5761	1	1.2351	1	4.0664	0.024312	NS	NS	NS	NS	NS
1640	FBgn0039804	CG15544	0.318804	0.33267	1.04349	-2.04049	3.30714	-1.12494	-0.141709	0	-6.5442	0.0013434	7.4161	0.00016212	-1.7058	0.726	0.505128	0.476634	0.943592	-6.64851	5.85711	0.704006	0.0873955	0	-22.8571	1.9938e-07	13.9788	4.35e-07	0.7366	1	0.426506	0.394988	0.926102	-4.66906	5.51056	-0.316844	-0.524655	0	-14.0917	6.078e-07	11.1477	2.37e-05	0.3005	1	0.694399	0.349907	0.5039	-2.97465	4.10571
1646	FBgn0035786	CG16991	0.490714	0.478778	0.975675	-5.77263	-1.53518	2.60422	4.70359	0	-6.6394	0.00052488	-7.3004	0.00016788	-2.727	0.14502	NA	NA	NA	NA	NA	NA	NA	NA	NA	NA	NA	NA	NA	NA	0.658834	0.646862	0.981829	-6.45461	-0.543399	1.05655	5.94146	0	-7.2975	0.000924	-2.0048	0.51858	-8.3305	0.00014118	1.07283	0.543974	0.507043	-5.03782	-2.3992
1652	FBgn0036814	CG14073	NS	NS	NS	NS	NS	NS	NS	NS	NS	NS	NS	NS	NS	NS	0.306608	0.313884	1.02373	-1.04155	3.36833	-0.909421	-1.41736	0	-7.3861	0.00025416	12.1608	0.00021078	0.6332	1	NA	NA	NA	NA	NA	NA	NA	NA	NA	NA	NA	NA	NA	NA	0.395524	0.250044	0.632184	0.217361	1.74373
1664	FBgn0052582	CG32582	0.181171	0.230843	1.27418	-0.610868	0.72623	0.716472	-0.831834	0	-1.8289	0.642	0.0257	1	2.2693	0.39774	0.454499	0.423785	0.932422	6.483	-2.94707	0.985586	-4.52152	0	10.5616	3.681e-05	-4.4353	0.014046	12.2293	9.828e-05	NS	NS	NS	NS	NS	NS	NS	NS	NS	NS	NS	NS	NS	NS	0.358435	0.184527	0.514812	-0.737027	-1.67757
1666	FBgn0031591	CG15425	0.233688	0.284875	1.21904	-1.43495	1.20199	0.649658	-0.416701	0	-3.0798	0.08388	1.1217	1	2.064	0.50124	0.279367	0.261634	0.936526	3.74825	-2.07057	0.936124	-2.6138	0	6.4877	0.0006552	-4.0975	0.053106	8.0275	0.002031	NS	NS	NS	NS	NS	NS	NS	NS	NS	NS	NS	NS	NS	NS	0.328204	0.169561	0.516633	-1.50739	-0.724866
1672	FBgn0037579	CG18193	0.553515	0.5265	0.951194	-6.27888	-3.69081	3.95554	6.01416	0	-4.8841	0.006384	-10.8977	5.6496e-06	-2.4274	0.2187	0.425552	0.424053	0.996477	-3.57933	-0.233547	-0.858197	4.67107	0	-4.0416	0.01575	1.0453	1	-9.8564	3.2988e-05	0.486514	0.474094	0.974471	-4.17872	-1.84962	1.27896	4.74938	0	-2.7608	0.12168	-5.4303	0.013842	-6.4638	0.0058128	NA	NA	NA	NA	NA
1676	FBgn0050472	CG30472	0.399779	0.39562	0.989596	-4.92008	-0.0876885	3.27911	1.72866	0	-5.2448	0.004632	-5.882	0.0013164	3.9888	0.024408	0.528281	0.50342	0.95294	-5.33327	-3.27288	3.17674	5.42941	0	-3.0611	0.07218	-9.1223	2.2914e-05	-3.0459	0.07404	0.383061	0.362297	0.945795	-4.99519	0.903676	1.31371	2.77779	0	-7.7352	0.0007992	-0.4632	1	-2.2633	0.30654	0.891105	0.490632	0.550588	-3.3634	-1.79374
1680	FBgn0040784	CG15323	NS	NS	NS	NS	NS	NS	NS	NS	NS	NS	NS	NS	NS	NS	0.375811	0.32247	0.858064	-1.44837	-5.61955	-3.75424	10.8222	0	6.3391	0.00059496	-2.2008	0.3555	-19.3574	1.899e-05	0.259997	0.259285	0.997262	-1.57007	-1.72606	1.8865	1.40963	0	0.2182	1	-6.5482	0.00040578	0.6821	1	0.325311	0.192171	0.590731	-1.23311	-0.528418
1752	FBgn0024947	CG3059	0.395067	0.373696	0.945907	4.35773	-3.53079	-3.93812	3.11118	0	8.6735	3.6684e-05	0.5588	1	-16.9573	7.086e-08	0.355148	0.33063	0.930962	3.02847	-4.50359	-1.93	3.40512	0	8.6315	5.1384e-05	-4.3633	0.020772	-10.9239	3.1296e-05	0.329027	0.328684	0.998959	2.01402	-2.85869	-1.13059	1.97526	0	5.8504	0.001953	-1.9501	0.49164	-5.6119	0.009294	0.766984	0.410658	0.535419	0.903906	-3.80145
1756	FBgn0002906	CG6920	0.273518	0.28398	1.03825	0.297969	-2.9608	1.51178	1.15105	0	3.4705	0.036096	-6.3462	0.0036474	1.0488	1	0.294703	0.276641	0.938712	-0.479829	-1.06245	-2.8177	4.35998	0	0.6684	1	3.1838	0.06252	-14.648	4.5864e-06	NA	NA	NA	NA	NA	NA	NA	NA	NA	NA	NA	NA	NA	NA	NS	NS	NS	NS	NS
1758	FBgn0036534	CG6169	0.248399	0.261452	1.05255	0.217856	-0.226072	2.16263	-2.15441	0	0.4909	1	-3.142	0.13326	10.1143	0.00012822	0.253631	0.249546	0.983893	-2.62465	1.35266	-0.834054	2.10604	0	-4.7999	0.015228	2.3976	0.2529	-5.2521	0.0042672	NS	NS	NS	NS	NS	NS	NS	NS	NS	NS	NS	NS	NS	NS	0.345418	0.234823	0.679823	-0.817799	0.586079
1764	FBgn0051712	CG31712	NS	NS	NS	NS	NS	NS	NS	NS	NS	NS	NS	NS	NS	NS	0.305611	0.309764	1.01359	-0.96715	2.13563	1.65452	-2.823	0	-8.3067	5.1e-05	1.7496	0.8088	4.8269	0.027936	0.231261	0.209637	0.906492	-3.05752	1.47948	2.56775	-0.989711	0	-5.6741	0.0030198	-1.3109	1	5.9239	0.0009288	0.450675	0.244429	0.542361	-0.0678396	1.83013
1768	FBgn0022201	CG13777	NA	NA	NA	NA	NA	NA	NA	NA	NA	NA	NA	NA	NA	NA	NS	NS	NS	NS	NS	NS	NS	NS	NS	NS	NS	NS	NS	NS	0.155211	0.168373	1.0848	1.15067	0.102291	-1.03799	-0.214966	0	1.2085	1	1.579	0.873	-1.6546	0.945	NA	NA	NA	NA	NA
1776	FBgn0052484	CG32484	NA	NA	NA	NA	NA	NA	NA	NA	NA	NA	NA	NA	NA	NA	NA	NA	NA	NA	NA	NA	NA	NA	NA	NA	NA	NA	NA	NA	NS	NS	NS	NS	NS	NS	NS	NS	NS	NS	NS	NS	NS	NS	NA	NA	NA	NA	NA
1794	FBgn0035600	CG4769	NA	NA	NA	NA	NA	NA	NA	NA	NA	NA	NA	NA	NA	NA	0.460294	0.463049	1.00599	1.21381	-5.32146	2.54752	1.56012	0	8.2863	7.308e-05	-11.4261	4.2216e-05	1.6061	0.8862	NA	NA	NA	NA	NA	NA	NA	NA	NA	NA	NA	NA	NA	NA	NA	NA	NA	NA	NA
1810	FBgn0052278	CG32278	0.518846	0.530164	1.02181	-2.2244	-4.23793	4.9976	1.46473	0	2.2519	0.29256	-11.8576	1.8822e-05	7.8896	0.00017814	0.313339	0.313231	0.999654	-1.52933	-2.67225	2.57948	1.6221	0	1.3265	1	-5.8787	0.0040002	1.8864	0.53154	NA	NA	NA	NA	NA	NA	NA	NA	NA	NA	NA	NA	NA	NA	NA	NA	NA	NA	NA
1812	FBgn0033529	CG17765	0.268126	0.270218	1.0078	2.15714	0.740988	0.191005	-3.08914	0	1.6329	0.9054	0.6196	1	6.5886	0.00037092	0.208548	0.203459	0.975599	1.48901	1.67012	-1.67596	-1.48317	0	-0.4055	1	7.7184	9.666e-05	-0.2155	1	0.18793	0.1881	1.00091	0.39451	1.38475	0.0984221	-1.87768	0	-1.5036	1	1.5342	0.9402	2.626	0.174	0.399858	0.213419	0.533737	1.25444	0.836261
1816	FBgn0033735	CG8525	NA	NA	NA	NA	NA	NA	NA	NA	NA	NA	NA	NA	NA	NA	0.128684	0.165573	1.28666	0.342098	0.465845	-0.00955933	-0.798384	0	-0.3646	1	1.4215	1	0.8386	1	NS	NS	NS	NS	NS	NS	NS	NS	NS	NS	NS	NS	NS	NS	NA	NA	NA	NA	NA
1818	FBgn0015791	CG4212	0.373968	0.375518	1.00414	-2.44259	-2.60395	1.09451	3.95203	0	0.2343	1	-6.2139	0.000663	-3.9417	0.01821	0.329827	0.299409	0.907777	-6.01397	2.49151	0.533335	2.98913	0	-9.8619	1.1574e-05	2.567	0.18792	-4.8521	0.0058044	0.392141	0.366995	0.935874	-4.57848	-1.13198	1.89679	3.81366	0	-4.652	0.007734	-5.8362	0.0013002	-2.8539	0.13536	NS	NS	NS	NS	NS
1820	FBgn0031043	CG14222	NA	NA	NA	NA	NA	NA	NA	NA	NA	NA	NA	NA	NA	NA	0.338269	0.365484	1.08045	0.0877193	-0.139745	2.62735	-2.57533	0	0.4826	1	-4.7295	0.0050268	5.8991	0.0022164	NA	NA	NA	NA	NA	NA	NA	NA	NA	NA	NA	NA	NA	NA	NA	NA	NA	NA	NA
1826	FBgn0010278	CG4817	NA	NA	NA	NA	NA	NA	NA	NA	NA	NA	NA	NA	NA	NA	0.208008	0.217592	1.04607	0.996224	1.10806	-1.9768	-0.127481	0	-0.1319	1	4.0427	0.032424	-3.4851	0.043512	NA	NA	NA	NA	NA	NA	NA	NA	NA	NA	NA	NA	NA	NA	NA	NA	NA	NA	NA
1828	FBgn0031737	CG11142	NA	NA	NA	NA	NA	NA	NA	NA	NA	NA	NA	NA	NA	NA	0.712115	0.644366	0.904862	13.4217	-6.30548	-1.93205	-5.18419	0	25.0889	1.419e-09	-5.5	0.0015714	5.2636	0.00663	0.484251	0.546478	1.1285	3.29135	-2.55076	0.739759	-1.48035	0	8.8799	2.802e-05	-6.5256	0.0022488	2.9479	0.16236	NA	NA	NA	NA	NA
1830	FBgn0039135	CG13603	NS	NS	NS	NS	NS	NS	NS	NS	NS	NS	NS	NS	NS	NS	0.196842	0.184651	0.938069	0.316145	1.76392	0.87592	-2.95599	0	-1.8082	0.6162	1.0484	1	6.3963	0.0031398	NS	NS	NS	NS	NS	NS	NS	NS	NS	NS	NS	NS	NS	NS	0.316481	0.160383	0.50677	1.84175	0.136569
1832	FBgn0039801	CG11315	NS	NS	NS	NS	NS	NS	NS	NS	NS	NS	NS	NS	NS	NS	0.397493	0.409058	1.0291	3.93923	-2.67922	0.182759	-1.44277	0	9.1516	3.2808e-05	-4.2093	0.015366	2.3537	0.26928	0.148616	0.188994	1.2717	0.22076	-0.955158	0.297423	0.436976	0	1.6336	0.8976	-1.7481	0.7674	-0.201	1	NS	NS	NS	NS	NS
1834	FBgn0015010	CG9538	0.519882	0.64712	1.24474	0.582874	3.1619	-2.72282	-1.02196	0	-11.5688	5.8668e-05	6.3309	0.00813	-1.7448	0.7854	0.565992	0.569738	1.00662	0.0687294	6.20306	-2.88154	-3.39025	0	-6.8097	0.000786	18.1186	2.2092e-06	1.1716	1	0.368335	0.378864	1.02858	2.23966	2.00502	-1.79172	-2.45296	0	0.2464	1	4.0593	0.048948	2.1628	0.34158	0.868287	0.459101	0.528743	-1.47861	4.86178
1844	FBgn0052064	CG32064	NA	NA	NA	NA	NA	NA	NA	NA	NA	NA	NA	NA	NA	NA	0.402854	0.410964	1.02013	-3.66351	-0.887069	1.17826	3.37232	0	-4.4411	0.027876	-3.1393	0.1272	-2.8111	0.12114	0.374817	0.366283	0.97723	-4.3674	1.42159	0.846746	2.09907	0	-9.0832	3.825e-05	1.0056	1	-1.6251	0.8394	NA	NA	NA	NA	NA
1846	FBgn0033079	CG3174	0.562572	0.583649	1.03746	-1.2027	-3.55633	-1.334	6.09304	0	3.0122	0.07842	-3.3385	0.052782	-11.9006	3.4524e-06	NA	NA	NA	NA	NA	NA	NA	NA	NA	NA	NA	NA	NA	NA	NA	NA	NA	NA	NA	NA	NA	NA	NA	NA	NA	NA	NA	NA	NA	NA	NA	NA	NA
1850	FBgn0015229	CG6575	NA	NA	NA	NA	NA	NA	NA	NA	NA	NA	NA	NA	NA	NA	NS	NS	NS	NS	NS	NS	NS	NS	NS	NS	NS	NS	NS	NS	NA	NA	NA	NA	NA	NA	NA	NA	NA	NA	NA	NA	NA	NA	NA	NA	NA	NA	NA
1862	FBgn0024230	CG10234	NA	NA	NA	NA	NA	NA	NA	NA	NA	NA	NA	NA	NA	NA	NS	NS	NS	NS	NS	NS	NS	NS	NS	NS	NS	NS	NS	NS	0.217359	0.209869	0.96554	2.02691	0.912384	-1.04127	-1.89803	0	1.7683	0.6816	4.0136	0.014988	1.1035	1	NA	NA	NA	NA	NA
1870	FBgn0039223	CG5805	NS	NS	NS	NS	NS	NS	NS	NS	NS	NS	NS	NS	NS	NS	0.234719	0.263742	1.12365	1.04319	-1.00909	-1.29751	1.26341	0	4.0148	0.022572	0.6333	1	-2.9796	0.11892	0.211804	0.224791	1.06132	1.86678	-0.991397	-0.788905	-0.0864752	0	3.1136	0.0729	-0.3424	1	-1.7709	0.6594	0.60409	0.327755	0.542559	1.88883	-2.86447
1872	FBgn0039911	CG1909	NA	NA	NA	NA	NA	NA	NA	NA	NA	NA	NA	NA	NA	NA	0.42582	0.436111	1.02417	-4.31485	-0.00644362	3.00008	1.32121	0	-6.1275	0.0010536	-6.824	0.0016842	2.3611	0.35328	NA	NA	NA	NA	NA	NA	NA	NA	NA	NA	NA	NA	NA	NA	NA	NA	NA	NA	NA
1890	FBgn0052789	CG32789	0.148763	0.158166	1.06321	-0.55286	1.44831	-0.0166143	-0.878839	0	-3.2745	0.10668	3.0599	0.1239	1.0893	1	0.335372	0.32393	0.965883	0.519871	3.41332	0.0944054	-4.0276	0	-3.6318	0.027786	4.8735	0.00675	6.8202	0.0004371	0.256272	0.254782	0.994187	0.50775	2.449	-1.11161	-1.84514	0	-2.4147	0.22764	4.2374	0.01089	1.2334	1	0.486566	0.278689	0.572768	0.681991	1.39158
1894	FBgn0036661	CG9705	0.298825	0.316368	1.05871	2.64357	0.666015	-1.30951	-2.00008	0	2.2701	0.38712	2.1774	0.40368	1.4063	1	0.552739	0.52345	0.947011	5.45671	4.00872	-4.12998	-5.33544	0	1.7244	0.6924	12.4327	4.3134e-05	2.2199	0.35472	0.321242	0.311586	0.969942	2.48195	1.56695	-3.35067	-0.698228	0	1.0171	1	9.0853	2.2848e-05	-6.0752	0.0018618	0.800221	0.357139	0.446301	4.401	2.64452
1908	FBgn0031245	CG3625	0.201679	0.213099	1.05662	0.730839	1.38592	-0.231991	-1.88477	0	-0.7506	1	1.7245	0.774	3.3861	0.044118	0.559106	0.569052	1.01779	-1.41396	6.24326	-2.18429	-2.64501	0	-24.7428	1.8654e-08	9.694	0.000786	0.4845	1	NA	NA	NA	NA	NA	NA	NA	NA	NA	NA	NA	NA	NA	NA	1.17292	0.603589	0.514603	-0.945051	7.01265
1910	FBgn0028523	CG5888	NA	NA	NA	NA	NA	NA	NA	NA	NA	NA	NA	NA	NA	NA	0.232986	0.232967	0.99992	0.626234	-0.382852	2.09036	-2.33375	0	1.5377	0.939	-4.0074	0.015294	5.8632	0.0012252	NA	NA	NA	NA	NA	NA	NA	NA	NA	NA	NA	NA	NA	NA	NA	NA	NA	NA	NA
1916	FBgn0035246	CG13928	NA	NA	NA	NA	NA	NA	NA	NA	NA	NA	NA	NA	NA	NA	0.359025	0.356354	0.992559	-3.09155	3.57005	-1.56964	1.09114	0	-11.9917	2.6682e-06	6.8228	0.0010656	-3.2	0.063	NA	NA	NA	NA	NA	NA	NA	NA	NA	NA	NA	NA	NA	NA	NA	NA	NA	NA	NA
1920	FBgn0032677	CG5790	NA	NA	NA	NA	NA	NA	NA	NA	NA	NA	NA	NA	NA	NA	0.348358	0.359381	1.03164	-3.46364	0.220776	0.767897	2.47497	0	-3.8458	0.024858	-0.9748	1	-5.955	0.0011478	0.272277	0.244374	0.897521	-3.64777	-0.0719895	-0.297349	4.01711	0	-4.486	0.007032	0.3433	1	-7.1448	0.00030432	NA	NA	NA	NA	NA
1922	FBgn0037913	CG31305	0.339572	0.338405	0.996563	3.46662	-1.95631	-2.86244	1.35214	0	7.5242	0.00029868	1.0339	1	-6.0798	0.0030372	0.35074	0.343733	0.980023	3.00645	-2.86065	-2.31848	2.17267	0	9.0009	3.1272e-05	-0.7256	1	-5.9222	0.0013536	0.25649	0.264025	1.02938	1.27731	-2.22704	-0.467176	1.4169	0	4.3791	0.011214	-3.6612	0.056628	-3.1419	0.12384	0.512244	0.273041	0.533029	1.49853	-1.47637
1930	FBgn0033156	CG12165	0.173258	0.165465	0.955022	2.35108	-0.0805108	-0.199939	-2.07063	0	4.0313	0.039852	0.1721	1	2.3454	0.26892	0.186453	0.191152	1.0252	-0.77775	1.85802	-1.23028	0.150015	0	-3.7327	0.034704	3.6795	0.025668	-1.9493	0.49638	NA	NA	NA	NA	NA	NA	NA	NA	NA	NA	NA	NA	NA	NA	NS	NS	NS	NS	NS
1932	FBgn0032147	CG4026	NS	NS	NS	NS	NS	NS	NS	NS	NS	NS	NS	NS	NS	NS	0.520208	0.516609	0.993082	-4.52939	2.14699	-2.43645	4.81885	0	-9.1034	2.9862e-05	6.9713	0.00023088	-10.6726	5.3736e-06	0.144559	0.157792	1.09154	-0.117656	1.15431	-0.211997	-0.824659	0	-1.4105	1	2.9565	0.13374	1.4177	1	0.337457	0.246965	0.73184	-0.00016954	1.04742
1936	FBgn0030963	CG7101	NA	NA	NA	NA	NA	NA	NA	NA	NA	NA	NA	NA	NA	NA	NA	NA	NA	NA	NA	NA	NA	NA	NA	NA	NA	NA	NA	NA	0.26885	0.272197	1.01245	1.28107	-1.64964	1.95262	-1.58404	0	3.489	0.037872	-4.5114	0.009216	6.518	0.0007446	NA	NA	NA	NA	NA
1938	FBgn0004363	CG6647	NA	NA	NA	NA	NA	NA	NA	NA	NA	NA	NA	NA	NA	NA	0.259802	0.26339	1.01381	1.39043	-2.11303	1.94764	-1.22504	0	3.9765	0.031488	-4.8764	0.017796	6.7069	0.0009324	NA	NA	NA	NA	NA	NA	NA	NA	NA	NA	NA	NA	NA	NA	NA	NA	NA	NA	NA
1944	FBgn0040508	CG5983	0.288105	0.32741	1.13642	-2.1917	0.6667	1.75265	-0.227652	0	-3.6518	0.026748	-1.421	1	3.1819	0.0693	0.206019	0.243708	1.18294	-1.24226	0.128303	-0.203688	1.31764	0	-3.9898	0.02049	0.7661	1	-1.6199	0.9228	NA	NA	NA	NA	NA	NA	NA	NA	NA	NA	NA	NA	NA	NA	NA	NA	NA	NA	NA
1950	FBgn0037998	CG4848	NA	NA	NA	NA	NA	NA	NA	NA	NA	NA	NA	NA	NA	NA	0.160633	0.153504	0.955619	1.6521	0.846245	-1.76308	-0.735266	0	1.2105	1	4.7351	0.0050916	-1.3774	1	NA	NA	NA	NA	NA	NA	NA	NA	NA	NA	NA	NA	NA	NA	NA	NA	NA	NA	NA
1952	FBgn0010114	CG2040	NA	NA	NA	NA	NA	NA	NA	NA	NA	NA	NA	NA	NA	NA	0.601269	0.607648	1.01061	-3.04663	-1.69367	-2.13576	6.87605	0	-2.2846	0.28086	0.5575	1	-11.1838	6.24e-06	NA	NA	NA	NA	NA	NA	NA	NA	NA	NA	NA	NA	NA	NA	NA	NA	NA	NA	NA
1954	FBgn0034180	CG15609	0.194318	0.195893	1.0081	-1.76802	0.0554227	-0.398812	2.11141	0	-2.749	0.12576	0.7937	1	-3.3543	0.08238	0.243933	0.233183	0.95593	-2.48779	1.51596	-1.43152	2.40335	0	-5.1941	0.008184	5.6466	0.001785	-6.0198	0.0008208	NS	NS	NS	NS	NS	NS	NS	NS	NS	NS	NS	NS	NS	NS	0.353834	0.19528	0.551899	-1.4855	-0.225401
1956	FBgn0013987	CG3086	0.21728	0.250838	1.15445	-0.930775	0.137439	-0.874333	1.66767	0	-2.1657	0.34302	1.3123	1	-2.9222	0.10152	NS	NS	NS	NS	NS	NS	NS	NS	NS	NS	NS	NS	NS	NS	NA	NA	NA	NA	NA	NA	NA	NA	NA	NA	NA	NA	NA	NA	NA	NA	NA	NA	NA
1960	FBgn0010225	CG1106	0.217363	0.220045	1.01234	2.18032	0.211457	-0.264652	-2.12712	0	2.2813	0.29748	0.5793	1	3.6869	0.02736	0.295903	0.286205	0.967227	-1.30378	3.54327	0.444712	-2.6842	0	-6.1676	0.002805	5.0177	0.0054774	5.0599	0.005142	0.441121	0.531163	1.20412	1.4799	2.10142	-1.72716	-1.85416	0	-0.7729	1	7.5023	0.0010074	0.2136	1	0.507551	0.302251	0.595509	0.968125	1.76961
1970	FBgn0032350	CG6287	0.274259	0.292731	1.06735	-2.08107	2.47324	-0.0883244	-0.303847	0	-6.3693	0.002058	2.8152	0.10986	0.3083	1	0.521183	0.487793	0.935933	-6.86584	5.5437	-1.83773	3.15987	0	-15.772	2.1324e-06	8.1637	6.966e-05	-8.0972	0.0010266	0.271316	0.269925	0.994875	-2.10631	2.70711	-0.625575	0.0247757	0	-7.0473	0.00021558	4.9541	0.0035544	-0.8904	1	0.505707	0.374381	0.740312	0.0587546	2.05935
1978	FBgn0051729	CG31729	0.204423	0.210404	1.02926	-2.05058	-0.402646	1.16933	1.2839	0	-2.2117	0.30954	-2.0333	0.41652	-0.1718	1	NS	NS	NS	NS	NS	NS	NS	NS	NS	NS	NS	NS	NS	NS	0.207942	0.221649	1.06592	-0.631667	0.112453	-1.1999	1.71912	0	-0.7891	1	2.5292	0.20598	-8.7697	6.204e-05	NS	NS	NS	NS	NS
1984	FBgn0032940	CG18362	0.287407	0.287866	1.0016	3.04465	0.639979	-2.66093	-1.0237	0	4.0097	0.015306	3.7939	0.035976	-2.046	0.53562	0.167642	0.182466	1.08842	0.962602	0.383827	-1.45618	0.109753	0	0.7753	1	2.5588	0.19278	-2.3534	0.2574	NS	NS	NS	NS	NS	NS	NS	NS	NS	NS	NS	NS	NS	NS	0.465109	0.294852	0.633941	0.564458	0.348001
2008	FBgn0052982	CG32982	NS	NS	NS	NS	NS	NS	NS	NS	NS	NS	NS	NS	NS	NS	0.272363	0.254666	0.935023	-4.01407	-0.208671	2.3274	1.89534	0	-5.7543	0.0022482	-3.813	0.029148	0.576	1	0.27712	0.268452	0.96872	-2.89153	-0.402767	0.834458	2.45984	0	-3.419	0.048648	-2.3823	0.23562	-2.3705	0.27624	0.429921	0.214386	0.498663	-2.01513	-0.690814
2012	FBgn0022943	CG12357	NS	NS	NS	NS	NS	NS	NS	NS	NS	NS	NS	NS	NS	NS	0.348058	0.344068	0.988537	2.21629	-0.455566	-3.92042	2.1597	0	4.4125	0.009012	4.2611	0.012282	-7.64	0.0002166	NS	NS	NS	NS	NS	NS	NS	NS	NS	NS	NS	NS	NS	NS	NS	NS	NS	NS	NS
2014	FBgn0039111	CG10371	0.194581	0.189981	0.976358	1.33676	0.188776	1.12215	-2.64769	0	2.3829	0.23376	-1.0805	1	4.302	0.022896	NS	NS	NS	NS	NS	NS	NS	NS	NS	NS	NS	NS	NS	NS	0.219593	0.215914	0.983242	-1.10433	0.871615	1.93489	-1.70217	0	-3.7285	0.045762	-1.1157	1	4.2888	0.035028	NS	NS	NS	NS	NS
2016	FBgn0040230	CG6224	0.190883	0.188659	0.988347	-2.42514	0.28383	1.56554	0.575764	0	-3.2048	0.123	-2.897	0.13188	1.8523	0.56388	0.139472	0.146785	1.05243	-0.896882	1.30578	-0.0136619	-0.395237	0	-4.106	0.012744	1.7106	0.756	0.4521	1	NS	NS	NS	NS	NS	NS	NS	NS	NS	NS	NS	NS	NS	NS	NS	NS	NS	NS	NS
2026	FBgn0052843	CG32843	0.174887	0.178008	1.01785	-0.127245	-1.73337	1.66947	0.191154	0	2.4468	0.23856	-4.3855	0.018282	1.9596	0.56202	0.221003	0.203197	0.919432	0.516975	-3.78046	1.62823	1.63525	0	5.729	0.0051852	-9.6448	6.156e-05	-0.0106	1	NS	NS	NS	NS	NS	NS	NS	NS	NS	NS	NS	NS	NS	NS	0.44253	0.237563	0.536829	-1.40149	-1.576
2030	FBgn0003134	CG6593	NA	NA	NA	NA	NA	NA	NA	NA	NA	NA	NA	NA	NA	NA	NS	NS	NS	NS	NS	NS	NS	NS	NS	NS	NS	NS	NS	NS	NA	NA	NA	NA	NA	NA	NA	NA	NA	NA	NA	NA	NA	NA	NA	NA	NA	NA	NA
2034	FBgn0038198	CG3153	0.471241	0.467512	0.992087	0.0553138	-2.24622	-3.60617	5.79708	0	2.7319	0.16824	1.5473	0.9576	-17.4545	2.9268e-07	0.774164	0.703614	0.908869	-5.22569	-9.61758	2.41886	12.4244	0	5.6824	0.006732	-21.5391	2.9496e-07	-15.7684	2.2656e-07	0.472909	0.472302	0.998716	-1.69201	-4.05683	2.58003	3.1688	0	2.5937	0.17256	-10.0237	1.845e-05	-1.4335	1	1.13623	0.571387	0.502881	-3.17391	-3.38835
2040	FBgn0040002	CG17683	NS	NS	NS	NS	NS	NS	NS	NS	NS	NS	NS	NS	NS	NS	0.309799	0.295425	0.953602	-1.32514	2.88931	2.00846	-3.57263	0	-4.9039	0.004722	1.0583	1	10.9154	6.936e-05	NS	NS	NS	NS	NS	NS	NS	NS	NS	NS	NS	NS	NS	NS	NS	NS	NS	NS	NS
2042	FBgn0052057	CG32057	NA	NA	NA	NA	NA	NA	NA	NA	NA	NA	NA	NA	NA	NA	0.51463	0.48194	0.936479	-7.3672	0.640975	5.72099	1.00524	0	-13.2988	9.588e-07	-9.2034	2.0502e-05	5.9068	0.0021816	0.440722	0.441874	1.00261	-4.6563	1.98714	0.52242	2.14675	0	-7.2941	0.00030594	2.2954	0.28038	-3.9345	0.036072	NA	NA	NA	NA	NA
2044	FBgn0033903	CG8323	NA	NA	NA	NA	NA	NA	NA	NA	NA	NA	NA	NA	NA	NA	0.456841	0.573205	1.25471	-0.591856	-2.34589	2.71493	0.222812	0	8.0708	7.59e-05	-5.4612	0.014544	2.5531	0.24786	NA	NA	NA	NA	NA	NA	NA	NA	NA	NA	NA	NA	NA	NA	0.655763	0.391635	0.597221	0.334734	-3.24835
2046	FBgn0024293	CG1865	NA	NA	NA	NA	NA	NA	NA	NA	NA	NA	NA	NA	NA	NA	0.79999	0.73168	0.914612	9.19083	-9.01977	-7.54091	7.36985	0	20.9396	5.5962e-08	-2.2804	0.27624	-30.2065	1.5324e-08	0.539466	0.565651	1.04854	3.89236	-4.36919	-0.42227	0.8991	0	11.3328	7.086e-06	-7.0803	0.0002307	-1.9304	0.5286	NA	NA	NA	NA	NA
2056	FBgn0020445	CG3327	NA	NA	NA	NA	NA	NA	NA	NA	NA	NA	NA	NA	NA	NA	0.518927	0.540846	1.04224	-2.29487	5.31005	-0.772049	-2.24314	0	-8.413	0.000153	7.6314	0.002154	3.4401	0.059466	NA	NA	NA	NA	NA	NA	NA	NA	NA	NA	NA	NA	NA	NA	NA	NA	NA	NA	NA
2062	FBgn0050438	CG30438	0.862262	0.893262	1.03595	-6.78244	-3.39519	2.22553	7.9521	0	-3.9214	0.017538	-7.403	0.00034872	-11.3656	5.88e-06	0.779753	0.730692	0.937082	-10.8907	-1.69988	5.61476	6.97578	0	-12.0348	4.0914e-05	-9.5734	0.00018216	-2.1082	0.4137	NA	NA	NA	NA	NA	NA	NA	NA	NA	NA	NA	NA	NA	NA	1.11067	0.522646	0.47057	-6.99113	-1.00466
2070	FBgn0063670	CG40228	0.296141	0.31159	1.05217	0.404984	1.98636	0.599623	-2.99096	0	-2.2765	0.39168	2.9516	0.13554	4.9914	0.0040488	0.228576	0.226975	0.992998	2.51537	-0.86359	0.186441	-1.83822	0	3.9798	0.047778	-2.0527	0.46728	3.8321	0.030756	0.260286	0.280435	1.07741	-0.50104	2.19881	-0.293942	-1.40383	0	-3.3028	0.08436	6.4997	0.000651	1.9269	0.58284	0.306804	0.175776	0.572925	-1.35183	0.993316
2076	FBgn0058006	CG40006	0.571411	0.587948	1.02894	-0.137926	0.69163	-5.6227	5.06899	0	-0.9883	1	9.8441	2.1768e-05	-19.6689	1.5408e-08	0.283907	0.272328	0.959216	-1.07822	1.61228	-3.22708	2.69302	0	-3.5647	0.041736	7.8432	0.00010284	-9.0247	2.4654e-05	NA	NA	NA	NA	NA	NA	NA	NA	NA	NA	NA	NA	NA	NA	1.03821	0.592489	0.570683	-0.835253	0.208295
2080	FBgn0068151	CG17523	NA	NA	NA	NA	NA	NA	NA	NA	NA	NA	NA	NA	NA	NA	0.326576	0.3332	1.02029	2.35488	-3.3247	1.04894	-0.0791156	0	6.839	0.0008934	-5.4651	0.005538	2.025	0.43506	NA	NA	NA	NA	NA	NA	NA	NA	NA	NA	NA	NA	NA	NA	NA	NA	NA	NA	NA
2086	FBgn0000242	CG6500	0.199962	0.199628	0.998332	1.21395	-1.07682	1.69229	-1.82942	0	3.4991	0.035208	-4.9772	0.00381	4.6589	0.011484	0.142247	0.153695	1.08048	-0.161937	-0.819441	1.27129	-0.289914	0	0.7525	1	-2.2579	0.34986	3.2096	0.06132	0.232286	0.241922	1.04148	-0.66449	-1.60813	1.8991	0.373517	0	1.0625	1	-5.9062	0.001314	3.3191	0.047772	0.434597	0.253157	0.58251	1.04392	-0.925655
2088	FBgn0020910	CG4863	0.345728	0.345786	1.00017	2.98331	1.00432	0.0308393	-4.01847	0	2.6913	0.14442	1.3498	1	5.9749	0.0015348	NS	NS	NS	NS	NS	NS	NS	NS	NS	NS	NS	NS	NS	NS	NS	NS	NS	NS	NS	NS	NS	NS	NS	NS	NS	NS	NS	NS	0.264204	0.15984	0.604988	1.27548	-0.253544
2092	FBgn0039908	CG11533	0.402699	0.40129	0.996499	-2.75919	-2.4863	4.72558	0.519919	0	-0.3005	1	-13.6944	5.3172e-07	10.0412	4.0212e-05	0.342696	0.329958	0.962828	-2.21986	-2.88114	3.95928	1.14172	0	0.8829	1	-8.0843	6.498e-05	4.2526	0.019158	0.362241	0.393684	1.0868	-1.49812	-1.34314	-0.190046	3.03131	0	-0.181	1	-1.8594	0.55596	-6.2337	0.0014958	1.55975	0.679679	0.435761	-6.42821	-8.30269
2098	FBgn0030412	CG17762	0.279909	0.307927	1.1001	-1.62119	-1.36186	1.07091	1.91214	0	-0.3051	1	-3.1715	0.08934	-1.5968	0.8538	0.236933	0.248497	1.0488	-2.13215	-0.370804	1.38185	1.1211	0	-3.6656	0.034374	-2.8209	0.11106	0.2973	1	NA	NA	NA	NA	NA	NA	NA	NA	NA	NA	NA	NA	NA	NA	0.281412	0.182395	0.648142	-0.942117	-0.606658
2114	FBgn0039630	CG11843	NA	NA	NA	NA	NA	NA	NA	NA	NA	NA	NA	NA	NA	NA	0.453226	0.477127	1.05274	4.2031	-2.12486	-2.41072	0.332486	0	13.4116	7.38e-07	0.4941	1	-3.1113	0.07806	0.361612	0.371443	1.02719	2.85927	-2.76313	-1.02942	0.933291	0	6.8649	0.001107	-2.7712	0.12798	-3.4206	0.057636	NA	NA	NA	NA	NA
2122	FBgn0039159	CG13608	0.181535	0.164231	0.904682	-2.10619	-0.48294	3.83368	-1.24455	0	-2.0711	0.4203	-5.0843	0.0032586	8.1768	0.0002007	0.219493	0.198846	0.905931	-4.02549	0.54505	2.40552	1.07493	0	-6.4423	0.00072	-2.0569	0.40572	1.888	0.6858	0.262802	0.282116	1.0735	-1.90456	-0.303822	1.89604	0.312344	0	-2.3533	0.26988	-5.2733	0.0045012	2.1605	0.44988	NS	NS	NS	NS	NS
2124	FBgn0033558	CG12344	NA	NA	NA	NA	NA	NA	NA	NA	NA	NA	NA	NA	NA	NA	0.308006	0.300914	0.976975	0.813578	-1.48081	-2.70946	3.3767	0	2.5461	0.26772	1.3206	1	-14.0385	7.962e-07	NA	NA	NA	NA	NA	NA	NA	NA	NA	NA	NA	NA	NA	NA	NA	NA	NA	NA	NA
2138	FBgn0046706	CG40080	0.248847	0.246531	0.99069	1.88645	1.77986	-1.08307	-2.58324	0	0.1428	1	3.7928	0.027102	2.2554	0.29286	0.509856	0.454613	0.891651	-1.86218	6.3893	4.8862	-9.41332	0	-12.0984	2.262e-06	2.5577	0.17196	19.553	1.305e-07	0.21707	0.238344	1.098	0.146354	1.43748	-1.56765	-0.0161828	0	-2.2835	0.30918	6.3245	0.0007176	-1.881	0.59496	0.320733	0.217289	0.677476	-0.238064	0.954619
2142	FBgn0040001	CG17374	0.884387	0.908762	1.02756	4.81709	5.7794	-8.97318	-1.62331	0	-1.3846	1	24.6909	1.1418e-06	-10.2222	1.1688e-05	1.29821	1.19509	0.920561	8.45532	16.7788	-14.2279	-11.0062	0	-9.7203	4.596e-05	66.6314	1.5534e-08	-6.2377	0.006702	1.2582	1.25687	0.998943	10.1666	5.35597	-8.77758	-6.74499	0	5.9683	0.000894	19.5758	1.707e-08	-3.4341	0.046782	2.62626	1.39896	0.532682	9.8436	7.97276
2146	FBgn0032755	CG17344	NA	NA	NA	NA	NA	NA	NA	NA	NA	NA	NA	NA	NA	NA	0.457453	0.445162	0.973132	-2.61573	-3.2261	0.193096	5.64873	0	0.6771	1	-3.9729	0.03441	-12.6048	1.8048e-06	NA	NA	NA	NA	NA	NA	NA	NA	NA	NA	NA	NA	NA	NA	NA	NA	NA	NA	NA
2148	FBgn0032054	CG13090	0.214195	0.20612	0.9623	2.95089	0.213605	-1.24684	-1.91765	0	3.4123	0.046692	2.2669	0.28092	1.1235	1	0.179242	0.159891	0.89204	3.6436	-0.196647	-1.72499	-1.72196	0	5.0165	0.003594	2.4615	0.20682	-0.0047	1	NS	NS	NS	NS	NS	NS	NS	NS	NS	NS	NS	NS	NS	NS	0.335992	0.183337	0.545658	1.76793	0.127778
2152	FBgn0031142	CG10998	0.222309	0.223608	1.00584	-1.61458	-0.141407	2.63074	-0.874754	0	-1.8797	0.56532	-3.3625	0.04746	5.6442	0.0017682	NA	NA	NA	NA	NA	NA	NA	NA	NA	NA	NA	NA	NA	NA	NA	NA	NA	NA	NA	NA	NA	NA	NA	NA	NA	NA	NA	NA	0.329608	0.18904	0.57353	0.182697	-1.02841
2156	FBgn0033069	CG8335	NA	NA	NA	NA	NA	NA	NA	NA	NA	NA	NA	NA	NA	NA	NS	NS	NS	NS	NS	NS	NS	NS	NS	NS	NS	NS	NS	NS	NA	NA	NA	NA	NA	NA	NA	NA	NA	NA	NA	NA	NA	NA	NA	NA	NA	NA	NA
2158	FBgn0043457	CG5180	NA	NA	NA	NA	NA	NA	NA	NA	NA	NA	NA	NA	NA	NA	NS	NS	NS	NS	NS	NS	NS	NS	NS	NS	NS	NS	NS	NS	0.127798	0.173815	1.36007	0.228386	0.296969	-0.754312	0.228958	0	NA	NA	NA	NA	NA	NA	NA	NA	NA	NA	NA
2162	FBgn0036706	CG6485	0.21997	0.25169	1.1442	-0.785049	0.7295	1.36534	-1.30979	0	-2.0993	0.48582	-2.6224	0.18882	3.8632	0.06378	0.322108	0.327708	1.01739	3.22812	-1.89747	0.484936	-1.81558	0	5.3089	0.011028	-2.568	0.29316	8.8297	0.00027282	NS	NS	NS	NS	NS	NS	NS	NS	NS	NS	NS	NS	NS	NS	NS	NS	NS	NS	NS
2168	FBgn0032483	CG15482	NA	NA	NA	NA	NA	NA	NA	NA	NA	NA	NA	NA	NA	NA	0.311887	0.328593	1.05356	-1.3294	-0.356797	-1.38531	3.0715	0	-1.4835	1	1.5529	0.9156	-5.9023	0.0015258	NA	NA	NA	NA	NA	NA	NA	NA	NA	NA	NA	NA	NA	NA	NA	NA	NA	NA	NA
2172	FBgn0038473	CG3983	0.297605	0.304128	1.02192	2.07227	-2.00134	-2.05361	1.98268	0	5.1736	0.006426	0.0634	1	-6.5475	0.00039	0.323911	0.311904	0.962933	2.11571	1.32947	0.996158	-4.44134	0	1.0882	1	0.4404	1	7.865	0.0015492	0.223698	0.226989	1.01471	2.10334	-0.0245202	-1.63596	-0.44286	0	2.9413	0.10206	3.1534	0.06582	-1.7282	0.7494	NS	NS	NS	NS	NS
2174	FBgn0063485	CG3849	NS	NS	NS	NS	NS	NS	NS	NS	NS	NS	NS	NS	NS	NS	0.292231	0.279793	0.957439	3.23958	-2.2619	1.38103	-2.35872	0	7.7511	0.0005301	-5.3001	0.007992	5.3088	0.008256	NA	NA	NA	NA	NA	NA	NA	NA	NA	NA	NA	NA	NA	NA	NS	NS	NS	NS	NS
2190	FBgn0000206	CG8285	NA	NA	NA	NA	NA	NA	NA	NA	NA	NA	NA	NA	NA	NA	0.691929	0.692209	1.0004	-4.53136	-4.99557	4.49913	5.0278	0	0.4925	1	-14.0414	1.7934e-05	-1.5832	0.8796	NA	NA	NA	NA	NA	NA	NA	NA	NA	NA	NA	NA	NA	NA	NA	NA	NA	NA	NA
2204	FBgn0030687	CG17209	NA	NA	NA	NA	NA	NA	NA	NA	NA	NA	NA	NA	NA	NA	0.198321	0.198437	1.00058	1.38766	1.09548	-0.448367	-2.03478	0	0.4279	1	2.6646	0.22242	2.1715	0.45516	0.195724	0.175343	0.895871	1.69145	0.524838	1.12715	-3.34344	0	1.4874	1	-0.7081	1	7.2071	0.00038034	NA	NA	NA	NA	NA
2214	FBgn0037229	CG9766	0.223429	0.249307	1.11582	-0.208837	0.910506	1.12947	-1.83114	0	-1.5646	0.9078	-0.4205	1	4.2373	0.022194	0.40594	0.408158	1.00546	4.10163	-2.48258	0.911547	-2.5306	0	7.4399	0.000696	-3.8123	0.03537	7.3925	0.00048114	0.13066	0.168902	1.29269	-0.00416973	-0.469766	0.775862	-0.301927	0	NA	NA	NA	NA	NA	NA	NS	NS	NS	NS	NS
2220	FBgn0030740	CG9917	0.260869	0.248732	0.953472	-1.03656	0.676636	-3.07046	3.43039	0	-2.2871	0.28662	4.8953	0.00525	-9.8128	0.00034836	NA	NA	NA	NA	NA	NA	NA	NA	NA	NA	NA	NA	NA	NA	NA	NA	NA	NA	NA	NA	NA	NA	NA	NA	NA	NA	NA	NA	NS	NS	NS	NS	NS
2222	FBgn0032811	CG10268	0.165913	0.163668	0.986474	0.934206	0.83592	0.451669	-2.22179	0	0.1149	1	0.609	1	5.1641	0.0025392	0.539567	0.477526	0.885017	9.66674	-9.67781	-2.11993	2.131	0	30.4047	4.4862e-10	-11.3319	5.826e-06	-5.51	0.0015594	0.182176	0.226066	1.24092	1.03977	-0.851669	0.21127	-0.399376	0	4.1174	0.016536	-1.2335	1	0.6875	1	0.469208	0.283196	0.603562	0.884929	-2.35735
2224	FBgn0052803	CG32803	0.43378	0.439171	1.01243	4.53502	0.754861	-1.5824	-3.70748	0	5.5765	0.00162	3.7397	0.030258	2.8906	0.12906	0.287239	0.252513	0.879103	-5.09184	5.52003	-1.84097	1.41278	0	-12.5028	1.3188e-06	10.0391	4.3554e-05	-6.1533	0.0006474	NS	NS	NS	NS	NS	NS	NS	NS	NS	NS	NS	NS	NS	NS	1.00712	0.579295	0.575198	4.30139	1.62778
2228	FBgn0000416	CG12070	0.14054	0.148973	1.06001	-0.001024	1.23847	-1.16046	-0.076989	0	-1.6725	0.7866	3.2261	0.06738	-1.6138	0.8418	0.260224	0.238434	0.916265	-1.97445	4.21748	0.377056	-2.62009	0	-9.7406	1.2174e-05	5.6246	0.001437	3.8826	0.018612	0.226118	0.22934	1.01425	-1.89787	1.8402	-0.464512	0.522178	0	-4.5479	0.021342	2.5736	0.19746	-1.7323	0.6936	NA	NA	NA	NA	NA
2270	FBgn0004865	CG18023	0.14936	0.149235	0.999166	1.63458	-0.439426	0.215641	-1.4108	0	2.7786	0.12936	-1.4295	1	2.444	0.31656	NS	NS	NS	NS	NS	NS	NS	NS	NS	NS	NS	NS	NS	NS	NA	NA	NA	NA	NA	NA	NA	NA	NA	NA	NA	NA	NA	NA	0.503407	0.271171	0.538671	1.86995	1.42315
2326	FBgn0020412	CG6297	NA	NA	NA	NA	NA	NA	NA	NA	NA	NA	NA	NA	NA	NA	NA	NA	NA	NA	NA	NA	NA	NA	NA	NA	NA	NA	NA	NA	NA	NA	NA	NA	NA	NA	NA	NA	NA	NA	NA	NA	NA	NA	0.373365	0.232692	0.623229	0.238238	1.55307
2328	FBgn0030724	CG9212	0.505054	0.527927	1.04529	5.19841	-3.27739	-0.231551	-1.68946	0	10.4216	6.81e-06	-4.544	0.008832	2.5056	0.19008	0.519816	0.492781	0.947991	7.33896	-4.3239	-0.299732	-2.71533	0	13.3134	5.3724e-06	-7.8065	0.0002799	5.0088	0.0049878	0.678392	0.6982	1.0292	6.78591	-2.45556	-1.78659	-2.54375	0	14.9621	2.6244e-07	-1.0979	1	0.9628	1	1.06303	0.585629	0.550904	5.89094	-3.24466
2332	FBgn0004103	CG5650	NA	NA	NA	NA	NA	NA	NA	NA	NA	NA	NA	NA	NA	NA	0.1972	0.189617	0.961548	-1.64789	1.08893	-1.46149	2.02046	0	-4.1283	0.014976	3.2353	0.054	-4.6509	0.005976	NA	NA	NA	NA	NA	NA	NA	NA	NA	NA	NA	NA	NA	NA	NS	NS	NS	NS	NS
2342	FBgn0028992	CG5851	NA	NA	NA	NA	NA	NA	NA	NA	NA	NA	NA	NA	NA	NA	NA	NA	NA	NA	NA	NA	NA	NA	NA	NA	NA	NA	NA	NA	NS	NS	NS	NS	NS	NS	NS	NS	NS	NS	NS	NS	NS	NS	NA	NA	NA	NA	NA
2348	FBgn0036929	CG7668	0.1797	0.168113	0.935521	1.61538	0.303025	-3.04545	1.12705	0	2.1517	0.39114	4.5192	0.006708	-5.2652	0.0024168	NS	NS	NS	NS	NS	NS	NS	NS	NS	NS	NS	NS	NS	NS	0.246225	0.252135	1.024	0.538866	1.48166	-2.39735	0.376828	0	-1.643	0.8172	5.1117	0.0031026	-3.3874	0.041556	NA	NA	NA	NA	NA
2370	FBgn0028684	CG10370	0.341158	0.346157	1.01465	0.517614	1.87485	-4.03431	1.64185	0	-1.7465	0.6822	8.0815	0.00019398	-9.019	3.789e-05	NA	NA	NA	NA	NA	NA	NA	NA	NA	NA	NA	NA	NA	NA	0.262956	0.275169	1.04645	-0.879283	-0.0291182	-1.45278	2.36118	0	-1.1094	1	2.3625	0.29604	-5.9369	0.0036978	0.677331	0.355885	0.525422	-0.683811	2.20775
2382	FBgn0027594	CG2086	0.326221	0.324219	0.993863	-2.66498	3.19333	-2.12965	1.6013	0	-8.1406	9.708e-05	7.5181	0.00017376	-5.3733	0.0025608	NA	NA	NA	NA	NA	NA	NA	NA	NA	NA	NA	NA	NA	NA	0.241143	0.232102	0.962508	-1.55875	2.88533	-1.16367	-0.16292	0	-5.9368	0.0009144	5.3216	0.0021774	-1.5093	1	0.529123	0.288167	0.544613	-0.159643	2.82936
2386	FBgn0037537	CG2767	NA	NA	NA	NA	NA	NA	NA	NA	NA	NA	NA	NA	NA	NA	0.319566	0.309153	0.967415	-4.33402	1.59757	1.10551	1.63093	0	-7.3004	0.00026496	0.5802	1	-0.9013	1	NA	NA	NA	NA	NA	NA	NA	NA	NA	NA	NA	NA	NA	NA	NA	NA	NA	NA	NA
2392	FBgn0032428	CG6405	NA	NA	NA	NA	NA	NA	NA	NA	NA	NA	NA	NA	NA	NA	NA	NA	NA	NA	NA	NA	NA	NA	NA	NA	NA	NA	NA	NA	NS	NS	NS	NS	NS	NS	NS	NS	NS	NS	NS	NS	NS	NS	NA	NA	NA	NA	NA
2398	FBgn0005322	CG5395	NA	NA	NA	NA	NA	NA	NA	NA	NA	NA	NA	NA	NA	NA	NS	NS	NS	NS	NS	NS	NS	NS	NS	NS	NS	NS	NS	NS	NA	NA	NA	NA	NA	NA	NA	NA	NA	NA	NA	NA	NA	NA	NA	NA	NA	NA	NA
2400	FBgn0032012	CG7870	0.310474	0.325367	1.04797	2.37661	1.44153	-1.67928	-2.13885	0	1.3342	1	4.1752	0.021036	0.6443	1	0.343435	0.346925	1.01016	2.30947	2.12379	-3.01345	-1.41981	0	0.2255	1	5.4608	0.0022374	-2.8082	0.20862	0.417821	0.394498	0.94418	4.34149	1.91268	-3.59052	-2.66364	0	5.4817	0.0016506	10.3409	1.1406e-05	-1.0339	1	0.699438	0.420344	0.600974	2.92421	0.0994945
2402	FBgn0032105	CG4454	NA	NA	NA	NA	NA	NA	NA	NA	NA	NA	NA	NA	NA	NA	0.265075	0.246126	0.928514	1.91796	1.08749	-4.35527	1.34983	0	1.5959	0.8508	8.494	6.84e-05	-6.681	0.00046944	NS	NS	NS	NS	NS	NS	NS	NS	NS	NS	NS	NS	NS	NS	NA	NA	NA	NA	NA
2414	FBgn0033728	CG8505	1.35608	1.38091	1.01831	-4.53593	-9.50458	15.4093	-1.36881	0	7.4147	0.00037014	-29.3855	3.4068e-10	22.6039	4.392e-08	1.7848	1.59384	0.893007	-9.72339	-22.3595	35.6725	-3.58963	0	14.0573	9.99e-07	-75.1516	9.336e-10	89.6083	3.54e-14	1.38843	1.47137	1.05974	-2.5032	-6.91679	12.5282	-3.10822	0	4.9817	0.014682	-20.8306	6.81e-07	33.7171	3.9426e-09	2.53532	1.66017	0.654815	-4.33362	-6.88936
2424	FBgn0037660	CG18005	NS	NS	NS	NS	NS	NS	NS	NS	NS	NS	NS	NS	NS	NS	NA	NA	NA	NA	NA	NA	NA	NA	NA	NA	NA	NA	NA	NA	NA	NA	NA	NA	NA	NA	NA	NA	NA	NA	NA	NA	NA	NA	NA	NA	NA	NA	NA
2426	FBgn0004462	CG7001	NA	NA	NA	NA	NA	NA	NA	NA	NA	NA	NA	NA	NA	NA	NA	NA	NA	NA	NA	NA	NA	NA	NA	NA	NA	NA	NA	NA	0.208998	0.220703	1.05601	-0.963372	-1.20144	0.64731	1.5175	0	0.4857	1	-2.3288	0.28866	-0.9984	1	NA	NA	NA	NA	NA
2430	FBgn0019947	CG18803	NS	NS	NS	NS	NS	NS	NS	NS	NS	NS	NS	NS	NS	NS	NS	NS	NS	NS	NS	NS	NS	NS	NS	NS	NS	NS	NS	NS	NA	NA	NA	NA	NA	NA	NA	NA	NA	NA	NA	NA	NA	NA	0.344282	0.203645	0.591507	0.882431	1.15121
2450	FBgn0002036	CG10561	NA	NA	NA	NA	NA	NA	NA	NA	NA	NA	NA	NA	NA	NA	0.403229	0.371214	0.920605	-3.14112	-3.63404	0.288116	6.48704	0	0.5253	1	-4.7191	0.015168	-17.9233	1.9986e-06	NA	NA	NA	NA	NA	NA	NA	NA	NA	NA	NA	NA	NA	NA	NA	NA	NA	NA	NA
2452	FBgn0025697	CG12789	NA	NA	NA	NA	NA	NA	NA	NA	NA	NA	NA	NA	NA	NA	1.01992	0.947937	0.929418	-13.6865	13.654	-1.00279	1.03533	0	-53.1873	1.122e-12	17.4921	1.4388e-06	-2.3761	0.26982	NA	NA	NA	NA	NA	NA	NA	NA	NA	NA	NA	NA	NA	NA	NA	NA	NA	NA	NA
2456	FBgn0023520	CG3857	NS	NS	NS	NS	NS	NS	NS	NS	NS	NS	NS	NS	NS	NS	NA	NA	NA	NA	NA	NA	NA	NA	NA	NA	NA	NA	NA	NA	NS	NS	NS	NS	NS	NS	NS	NS	NS	NS	NS	NS	NS	NS	NA	NA	NA	NA	NA
2458	FBgn0039936	CG11148	NA	NA	NA	NA	NA	NA	NA	NA	NA	NA	NA	NA	NA	NA	NS	NS	NS	NS	NS	NS	NS	NS	NS	NS	NS	NS	NS	NS	0.210124	0.218103	1.03797	0.404841	1.74057	-1.34838	-0.797037	0	-1.8834	0.54222	6.4416	0.0027408	-0.7821	1	NA	NA	NA	NA	NA
2466	FBgn0034537	CG11132	NA	NA	NA	NA	NA	NA	NA	NA	NA	NA	NA	NA	NA	NA	NS	NS	NS	NS	NS	NS	NS	NS	NS	NS	NS	NS	NS	NS	NS	NS	NS	NS	NS	NS	NS	NS	NS	NS	NS	NS	NS	NS	NA	NA	NA	NA	NA
2468	FBgn0040282	CG11956	NA	NA	NA	NA	NA	NA	NA	NA	NA	NA	NA	NA	NA	NA	0.325894	0.308081	0.945343	-4.27895	2.5654	2.5808	-0.867242	0	-13.7269	6.576e-07	-0.0175	1	3.9778	0.041226	0.738707	0.7254	0.981985	-3.33246	1.29272	7.48378	-5.44405	0	-9.0976	2.3742e-05	-8.6614	0.0001161	15.0127	2.0808e-07	NA	NA	NA	NA	NA
2470	FBgn0015371	CG11798	NA	NA	NA	NA	NA	NA	NA	NA	NA	NA	NA	NA	NA	NA	0.248995	0.235815	0.947066	-3.65925	1.79445	1.23419	0.630618	0	-10.8947	5.5638e-06	0.9643	1	0.6972	1	0.269795	0.282815	1.04826	-0.633083	2.45178	-1.52475	-0.293951	0	-4.4343	0.007602	5.3103	0.0022188	-1.7134	0.7164	0.440149	0.212121	0.481931	-1.55144	2.95094
2474	FBgn0032259	CG6144	0.345956	0.31864	0.921041	-0.660071	-3.50662	6.43816	-2.27147	0	7.2618	0.00016326	-19.1654	1.8516e-07	9.4673	9.738e-05	0.645075	0.570389	0.884222	-6.44273	-5.08451	14.4368	-2.90955	0	-1.9465	0.5328	-34.9718	2.3616e-10	24.2164	4.0926e-09	0.289991	0.274538	0.94671	-1.63447	-1.76741	3.75473	-0.352848	0	0.1633	1	-9.289	2.2836e-05	7.0705	0.00022308	0.83948	0.475139	0.565992	-1.58305	-2.48278
2476	FBgn0039252	CG11771	0.227834	0.228054	1.00097	0.801526	-2.29515	2.19942	-0.705796	0	5.2912	0.0028566	-8.7037	3.6426e-05	3.5829	0.045918	NA	NA	NA	NA	NA	NA	NA	NA	NA	NA	NA	NA	NA	NA	NS	NS	NS	NS	NS	NS	NS	NS	NS	NS	NS	NS	NS	NS	0.356456	0.177705	0.498533	1.00937	-1.89916
2480	FBgn0030435	CG4645	NS	NS	NS	NS	NS	NS	NS	NS	NS	NS	NS	NS	NS	NS	NS	NS	NS	NS	NS	NS	NS	NS	NS	NS	NS	NS	NS	NS	NS	NS	NS	NS	NS	NS	NS	NS	NS	NS	NS	NS	NS	NS	NS	NS	NS	NS	NS
2492	FBgn0001965	CG7793	NA	NA	NA	NA	NA	NA	NA	NA	NA	NA	NA	NA	NA	NA	NS	NS	NS	NS	NS	NS	NS	NS	NS	NS	NS	NS	NS	NS	NS	NS	NS	NS	NS	NS	NS	NS	NS	NS	NS	NS	NS	NS	NA	NA	NA	NA	NA
2500	FBgn0051148	CG31148	NA	NA	NA	NA	NA	NA	NA	NA	NA	NA	NA	NA	NA	NA	0.318499	0.324228	1.01799	-3.32612	0.622691	0.354419	2.34901	0	-4.2182	0.010752	0.4046	1	-5.6726	0.0031458	NA	NA	NA	NA	NA	NA	NA	NA	NA	NA	NA	NA	NA	NA	NA	NA	NA	NA	NA
2504	FBgn0038912	CG6656	0.151343	0.159657	1.05493	0.881138	-1.41408	0.780741	-0.247801	0	4.9078	0.008352	-2.99	0.14736	1.1636	1	0.268406	0.265085	0.987624	-3.10371	0.21687	2.22349	0.663346	0	-3.64	0.06102	-2.2804	0.40254	3.8087	0.036012	NA	NA	NA	NA	NA	NA	NA	NA	NA	NA	NA	NA	NA	NA	0.328781	0.287696	0.875041	-0.750191	-0.737521
2508	FBgn0010548	CG11140	0.248956	0.251424	1.00991	1.14149	-2.93106	1.61899	0.170585	0	7.9829	0.0001026	-9.4003	2.0298e-05	1.684	0.8112	0.184225	0.177968	0.966038	1.31608	-1.84116	1.53203	-1.00695	0	6.1897	0.0007476	-6.75	0.00042024	2.9519	0.14244	NS	NS	NS	NS	NS	NS	NS	NS	NS	NS	NS	NS	NS	NS	0.377226	0.195199	0.51746	0.680743	-2.05962
2510	FBgn0036968	CG6680	NA	NA	NA	NA	NA	NA	NA	NA	NA	NA	NA	NA	NA	NA	NS	NS	NS	NS	NS	NS	NS	NS	NS	NS	NS	NS	NS	NS	NA	NA	NA	NA	NA	NA	NA	NA	NA	NA	NA	NA	NA	NA	NA	NA	NA	NA	NA
2512	FBgn0035268	CG8001	NA	NA	NA	NA	NA	NA	NA	NA	NA	NA	NA	NA	NA	NA	NA	NA	NA	NA	NA	NA	NA	NA	NA	NA	NA	NA	NA	NA	NS	NS	NS	NS	NS	NS	NS	NS	NS	NS	NS	NS	NS	NS	NA	NA	NA	NA	NA
2518	FBgn0259816	CG6119	0.165314	0.17106	1.03476	1.40456	-0.0099742	0.227742	-1.62233	0	1.8096	0.6174	-0.339	1	2.9663	0.10656	0.26587	0.241594	0.90869	3.31803	-2.67257	2.39269	-3.03815	0	13.307	7.434e-07	-6.7813	0.001227	6.082	0.000753	0.196148	0.231331	1.17937	0.0688626	-0.711109	1.33516	-0.692912	0	1.5234	0.9978	-2.1962	0.36372	2.361	0.3378	0.350853	0.206413	0.588319	1.06708	-0.392607
2522	FBgn0026263	CG7574	0.161902	0.2038	1.25879	-0.283386	1.14078	-0.388037	-0.469358	0	-3.649	0.057228	2.5418	0.28224	0.0883	1	0.26786	0.264779	0.988499	3.0095	-1.23029	0.282618	-2.06183	0	5.7565	0.0023376	-1.8469	0.57348	3.466	0.038352	NA	NA	NA	NA	NA	NA	NA	NA	NA	NA	NA	NA	NA	NA	NS	NS	NS	NS	NS
2524	FBgn0086377	CG5081	NS	NS	NS	NS	NS	NS	NS	NS	NS	NS	NS	NS	NS	NS	NS	NS	NS	NS	NS	NS	NS	NS	NS	NS	NS	NS	NS	NS	NS	NS	NS	NS	NS	NS	NS	NS	NS	NS	NS	NS	NS	NS	NS	NS	NS	NS	NS
2526	FBgn0031875	CG3430	NA	NA	NA	NA	NA	NA	NA	NA	NA	NA	NA	NA	NA	NA	0.34379	0.342255	0.995535	3.84254	-2.45354	0.179949	-1.56895	0	6.8245	0.00042168	-3.4852	0.09546	4.5329	0.021102	NS	NS	NS	NS	NS	NS	NS	NS	NS	NS	NS	NS	NS	NS	NA	NA	NA	NA	NA
2530	FBgn0243516	CG13503	NA	NA	NA	NA	NA	NA	NA	NA	NA	NA	NA	NA	NA	NA	NA	NA	NA	NA	NA	NA	NA	NA	NA	NA	NA	NA	NA	NA	NS	NS	NS	NS	NS	NS	NS	NS	NS	NS	NS	NS	NS	NS	NA	NA	NA	NA	NA
2548	FBgn0029815	CG11462	0.176034	0.185343	1.05288	0.341348	-1.50996	-0.321458	1.49007	0	2.0642	0.4113	-1.8096	0.618	-4.0955	0.023262	NA	NA	NA	NA	NA	NA	NA	NA	NA	NA	NA	NA	NA	NA	NS	NS	NS	NS	NS	NS	NS	NS	NS	NS	NS	NS	NS	NS	NS	NS	NS	NS	NS
2550	FBgn0034997	CG3376	0.175126	0.190565	1.08816	-0.35119	1.23847	-1.39316	0.505887	0	-2.4433	0.2139	3.606	0.035568	-2.5007	0.19776	0.171651	0.168873	0.983816	-1.75638	1.57329	0.712193	-0.529112	0	-4.187	0.011868	1.2273	1	2.0473	0.4245	0.165075	0.188285	1.14061	-1.17924	0.74276	0.531029	-0.0945474	0	-4.5139	0.009768	0.2336	1	0.6914	1	0.2833	0.165065	0.582652	-1.13432	1.31402
2552	FBgn0033196	CG1358	NA	NA	NA	NA	NA	NA	NA	NA	NA	NA	NA	NA	NA	NA	0.179066	0.185972	1.03857	-1.70015	0.71251	-0.165578	1.15321	0	-8.21	0.0006894	1.7315	0.8334	-1.3797	1	0.1485	0.170769	1.14996	-0.950217	-0.035998	0.0695059	0.916709	0	-2.0944	0.39072	-0.117	1	-0.9417	1	NA	NA	NA	NA	NA
2570	FBgn0040388	CG32796	0.613079	0.614317	1.00202	-1.27527	3.58638	4.48391	-6.79502	0	-9.1797	3.972e-05	-1.1648	1	13.2969	2.58e-06	NA	NA	NA	NA	NA	NA	NA	NA	NA	NA	NA	NA	NA	NA	0.316166	0.331601	1.04882	0.048751	2.76793	-0.93294	-1.88374	0	-3.1439	0.1335	10.6391	1.533e-05	1.8943	0.5454	0.493182	0.347262	0.704127	-0.312106	1.25522
2582	FBgn0037354	CG12171	NA	NA	NA	NA	NA	NA	NA	NA	NA	NA	NA	NA	NA	NA	NA	NA	NA	NA	NA	NA	NA	NA	NA	NA	NA	NA	NA	NA	0.258855	0.291016	1.12424	1.68471	-0.984491	-1.2925	0.59228	0	3.5981	0.054684	0.524	1	-2.8106	0.11286	NA	NA	NA	NA	NA
2584	FBgn0031307	CG4726	NA	NA	NA	NA	NA	NA	NA	NA	NA	NA	NA	NA	NA	NA	0.943376	0.959439	1.01703	10.1299	-0.506814	-3.87891	-5.7442	0	14.9771	1.9002e-06	3.761	0.022518	2.6496	0.21366	NA	NA	NA	NA	NA	NA	NA	NA	NA	NA	NA	NA	NA	NA	NA	NA	NA	NA	NA
2590	FBgn0032217	CG4972	0.35821	0.337217	0.941395	3.47061	0.335871	1.94704	-5.75353	0	3.8909	0.018156	-2.3413	0.27726	12.9996	1.5912e-06	0.285086	0.375258	1.3163	-0.325028	-1.31138	1.62051	0.0159003	0	1.025	1	-2.9824	0.16206	5.9018	0.0014796	0.207135	0.192988	0.931704	2.61347	-0.63914	0.139291	-2.11362	0	4.241	0.01536	-1.5063	0.987	3.5108	0.047724	0.538968	0.29307	0.543762	0.268605	0.457112
2602	FBgn0034025	CG8182	0.455191	0.480918	1.05652	2.90191	2.03903	-0.72275	-4.21818	0	1.3041	1	4.0836	0.021474	4.6618	0.01221	NA	NA	NA	NA	NA	NA	NA	NA	NA	NA	NA	NA	NA	NA	0.619863	0.636286	1.02649	4.49252	2.49784	-2.63535	-4.35501	0	2.5747	0.19176	9.5154	1.6848e-05	2.7198	0.14406	NA	NA	NA	NA	NA
2604	FBgn0029868	CG3446	NA	NA	NA	NA	NA	NA	NA	NA	NA	NA	NA	NA	NA	NA	0.42549	0.411251	0.966535	2.55792	-5.37783	-0.265405	3.08531	0	12.9106	8.988e-07	-7.3796	0.00016782	-4.2479	0.010368	0.443302	0.423485	0.955298	0.904165	-5.47449	3.34538	1.22494	0	7.0955	0.00020154	-14.1524	0.0001578	4.8412	0.024624	0.340784	0.225909	0.662909	0.00606453	-1.46168
2610	FBgn0038526	CG14327	0.345847	0.427591	1.23636	1.56734	-0.435911	-2.18371	1.05227	0	3.3122	0.05199	2.0227	0.4947	-4.0634	0.05103	0.369794	0.342635	0.926557	3.42834	-0.512909	-5.62955	2.71412	0	4.9789	0.0041268	6.8738	0.00030324	-13.6547	3.3468e-05	0.180556	0.188662	1.0449	1.34681	-0.668851	0.535515	-1.21347	0	2.2774	0.28872	-2.1607	0.4362	3.7578	0.045498	0.690237	0.447147	0.647816	2.55625	1.04843
2616	FBgn0031393	CG15382	0.376859	0.383636	1.01798	-1.59394	0.960565	-3.10738	3.74075	0	-6.3946	0.0014118	5.9001	0.0020772	-7.4701	0.00014736	0.827894	0.787959	0.951764	-7.52769	5.10505	-6.20153	8.62417	0	-21.0416	2.3352e-08	19.4156	8.934e-08	-18.5386	2.1246e-06	NA	NA	NA	NA	NA	NA	NA	NA	NA	NA	NA	NA	NA	NA	NA	NA	NA	NA	NA
2624	FBgn0047135	CG32276	0.67936	0.707694	1.04171	5.7126	1.7052	-1.24012	-6.17768	0	4.2802	0.014208	5.1892	0.0057858	14.0556	5.127e-07	0.614713	0.54556	0.887504	6.98657	8.39607	-5.9046	-9.47803	0	-1.6103	0.9066	15.4998	1.5702e-06	7.3889	0.0025068	0.520579	0.625604	1.20175	1.78868	2.38334	-1.50086	-2.67116	0	-0.6845	1	7.6831	0.0008562	2.3634	0.306	1.04728	0.577176	0.551119	3.25979	3.10657
2626	FBgn0035936	CG4999	0.616369	0.629937	1.02201	-5.6476	-0.0234929	6.19185	-0.520756	0	-8.5133	0.00021156	-14.4984	3.0876e-07	8.9416	0.0003393	0.979207	0.958885	0.979246	-8.13733	1.688	11.1116	-4.6623	0	-13.4423	3.2724e-05	-10.9243	6.894e-06	23.1135	5.976e-09	0.476664	0.41982	0.880746	-3.58571	-0.017284	8.66962	-5.06663	0	-4.7837	0.010122	-11.2412	1.8276e-05	20.625	3.1038e-08	1.01164	0.624591	0.617401	-1.65256	-0.199139
2634	FBgn0037614	CG8116	0.487032	0.485376	0.996599	-3.86001	-0.473689	5.95363	-1.61992	0	-4.999	0.0037308	-9.521	2.1822e-05	10.2956	1.8324e-05	0.293871	0.308377	1.04936	-1.66083	-1.80148	1.87442	1.58789	0	0.1636	1	-4.4927	0.028482	0.5608	1	0.259725	0.247255	0.951989	-1.40331	-1.97432	3.06229	0.315345	0	0.7434	1	-7.1406	0.00019932	4.2902	0.012228	NA	NA	NA	NA	NA
2644	FBgn0038196	CG9922	NA	NA	NA	NA	NA	NA	NA	NA	NA	NA	NA	NA	NA	NA	0.154047	0.159784	1.03724	0.268996	1.22637	-0.0946616	-1.4007	0	-1.3337	1	1.692	0.7308	1.8759	0.54408	NA	NA	NA	NA	NA	NA	NA	NA	NA	NA	NA	NA	NA	NA	NA	NA	NA	NA	NA
2646	FBgn0002789	CG4696	1.27862	1.42606	1.11531	7.34133	-7.24788	-6.13572	6.04228	0	22.5479	4.9758e-06	-1.5535	1	-15.9719	6.084e-06	1.60032	1.54259	0.963923	14.7947	-15.0501	-10.0426	10.298	0	39.171	1.2912e-09	-12.8508	0.00013998	-31.4052	2.3418e-06	1.04519	1.27565	1.2205	5.68886	-6.07142	-0.337691	0.720252	0	13.4536	2.7912e-06	-11.0755	8.13e-05	-2.1783	0.39276	2.00791	1.31677	0.655792	6.5295	-6.60597
2650	FBgn0052230	CG32230	0.444899	0.49637	1.11569	2.70269	-3.22939	1.66937	-1.14267	0	8.0795	7.11e-05	-7.247	0.00016716	4.1419	0.012084	0.687207	0.668291	0.972474	5.62086	-8.68052	1.44408	1.61558	0	31.1873	5.7276e-10	-14.528	2.019e-06	-0.193	1	0.527964	0.527691	0.999483	1.29797	-5.23898	3.94208	-0.00107775	0	11.6736	7.086e-06	-20.1025	1.2714e-08	4.7594	0.0132	0.610358	0.49429	0.809837	-0.37625	-2.18305
2652	FBgn0050418	CG30418	NA	NA	NA	NA	NA	NA	NA	NA	NA	NA	NA	NA	NA	NA	0.162232	0.17964	1.1073	-0.200152	1.38171	-0.824981	-0.356578	0	-2.5062	0.20004	3.3567	0.046584	-0.6039	1	NA	NA	NA	NA	NA	NA	NA	NA	NA	NA	NA	NA	NA	NA	NA	NA	NA	NA	NA
2654	FBgn0032524	CG9267	NA	NA	NA	NA	NA	NA	NA	NA	NA	NA	NA	NA	NA	NA	0.274904	0.267718	0.973862	0.386109	1.58773	1.56642	-3.54026	0	-1.4857	1	0.0306	1	8.6833	0.00058746	NA	NA	NA	NA	NA	NA	NA	NA	NA	NA	NA	NA	NA	NA	NA	NA	NA	NA	NA
2660	FBgn0032002	CG8353	NA	NA	NA	NA	NA	NA	NA	NA	NA	NA	NA	NA	NA	NA	NA	NA	NA	NA	NA	NA	NA	NA	NA	NA	NA	NA	NA	NA	0.413992	0.406358	0.98156	1.48073	-4.46796	2.9749	0.012331	0	8.9855	0.00045708	-10.8696	6.804e-05	3.9529	0.036078	NA	NA	NA	NA	NA
2666	FBgn0031957	CG14534	1.10578	1.31557	1.18973	-4.17928	-0.54562	8.36412	-3.63923	0	-5.3177	0.010746	-17.9982	2.2602e-06	16.4401	1.7316e-07	2.05402	1.86952	0.910176	-10.8597	-17.4405	37.7508	-9.45063	0	8.1314	0.00015612	-66.4798	1.29e-12	80.359	1.806e-13	0.906006	0.932605	1.02936	-4.4355	-2.17248	8.9519	-2.34393	0	-2.7926	0.1212	-15.8487	1.2372e-07	19.2779	2.1198e-07	NA	NA	NA	NA	NA
2672	FBgn0032022	CG14275	NA	NA	NA	NA	NA	NA	NA	NA	NA	NA	NA	NA	NA	NA	0.461965	0.52998	1.14723	-2.1633	0.44195	-1.65625	3.37761	0	-3.9455	0.024942	2.8797	0.10296	-6.7029	0.00044322	NA	NA	NA	NA	NA	NA	NA	NA	NA	NA	NA	NA	NA	NA	NA	NA	NA	NA	NA
2696	FBgn0024956	CG7614	NA	NA	NA	NA	NA	NA	NA	NA	NA	NA	NA	NA	NA	NA	0.290094	0.289447	0.997768	1.36639	2.36898	-0.905895	-2.82947	0	-1.7621	0.7368	10.1961	8.016e-06	2.3391	0.35442	0.159139	0.178363	1.1208	0.335159	1.06368	-0.769116	-0.62972	0	-0.7545	1	4.6259	0.022056	-0.5356	1	NA	NA	NA	NA	NA
2712	FBgn0001263	CG3504	NA	NA	NA	NA	NA	NA	NA	NA	NA	NA	NA	NA	NA	NA	1.16614	1.17463	1.00728	-7.03245	-7.17601	2.39336	11.8151	0	0.1487	1	-10.4206	0.000651	-36.2079	1.3032e-09	NA	NA	NA	NA	NA	NA	NA	NA	NA	NA	NA	NA	NA	NA	NA	NA	NA	NA	NA
2724	FBgn0038258	CG7362	0.130735	0.175192	1.34005	-0.262514	0.837756	-0.299772	-0.275471	0	NA	NA	NA	NA	NA	NA	0.415497	0.391793	0.942949	5.54606	-4.24172	0.799372	-2.10371	0	11.17	8.712e-05	-5.4996	0.004071	6.0249	0.0026004	NS	NS	NS	NS	NS	NS	NS	NS	NS	NS	NS	NS	NS	NS	0.338374	0.195878	0.57888	-0.501677	-1.32796
2726	FBgn0024945	CG7067	NA	NA	NA	NA	NA	NA	NA	NA	NA	NA	NA	NA	NA	NA	NS	NS	NS	NS	NS	NS	NS	NS	NS	NS	NS	NS	NS	NS	NS	NS	NS	NS	NS	NS	NS	NS	NS	NS	NS	NS	NS	NS	NA	NA	NA	NA	NA
2730	FBgn0037455	CG2336	0.521301	0.561432	1.07698	-3.44583	-2.53143	2.8664	3.11086	0	-1.3368	1	-7.4882	0.00024372	-0.3351	1	0.566149	0.549162	0.969997	-5.12084	-2.68851	1.3114	6.49795	0	-3.5397	0.033834	-5.5143	0.0015606	-7.1389	0.0001929	NA	NA	NA	NA	NA	NA	NA	NA	NA	NA	NA	NA	NA	NA	NA	NA	NA	NA	NA
2732	FBgn0038960	CG13855	NA	NA	NA	NA	NA	NA	NA	NA	NA	NA	NA	NA	NA	NA	0.262333	0.27085	1.03246	-2.48744	-0.204549	0.740453	1.95154	0	-4.7751	0.0045096	-1.9981	0.44172	-1.3789	1	NA	NA	NA	NA	NA	NA	NA	NA	NA	NA	NA	NA	NA	NA	NA	NA	NA	NA	NA
2742	FBgn0011206	CG4760	0.586856	0.604212	1.02957	-5.04953	-2.25653	2.34199	4.96407	0	-6.6147	0.001734	-6.2447	0.006024	-2.8926	0.10182	0.73931	0.702457	0.950152	-9.1198	-1.41286	2.2834	8.24927	0	-11.327	4.5696e-06	-5.4401	0.002025	-8.1408	0.00011508	0.620804	0.640722	1.03208	-5.64955	0.206447	1.28752	4.15558	0	-8.0854	0.0012594	-1.9813	0.54066	-4.1595	0.011826	0.976583	0.609361	0.623972	-3.20087	-2.11913
2748	FBgn0032464	CG5075	0.335695	0.304487	0.907036	-5.7482	-2.10903	3.43183	4.42539	0	-6.0929	0.0007416	-6.3509	0.0012222	-1.2388	1	0.205671	0.191655	0.931855	0.934222	-3.25414	0.563388	1.75653	0	5.1515	0.002772	-5.2848	0.0021738	-2.0493	0.43518	NS	NS	NS	NS	NS	NS	NS	NS	NS	NS	NS	NS	NS	NS	0.482413	0.212864	0.441249	-2.27094	-2.05167
2756	FBgn0039124	CG13597	0.197759	0.228056	1.1532	0.843565	-1.62961	0.315701	0.470342	0	5.739	0.0020016	-5.1092	0.0032658	-0.1714	1	0.203095	0.210467	1.0363	1.63147	-1.82313	0.409136	-0.217483	0	3.5933	0.041364	-4.3319	0.028398	2.2771	0.28932	NS	NS	NS	NS	NS	NS	NS	NS	NS	NS	NS	NS	NS	NS	0.229609	0.144879	0.630981	0.803815	-0.0353786
2758	FBgn0038630	CG14305	0.459691	0.459532	0.999654	-3.40816	-3.23363	2.29001	4.35177	0	-0.2761	1	-14.4544	8.304e-07	-2.6607	0.1989	0.60941	0.600317	0.985079	-5.6257	-2.35319	1.73176	6.24713	0	-5.7985	0.0011064	-8.9005	0.00036156	-5.4697	0.012528	0.463395	0.44336	0.956765	-5.74535	0.800636	1.74299	3.20172	0	-8.021	0.0007446	-1.1067	1	-2.5242	0.18198	NA	NA	NA	NA	NA
2760	FBgn0037751	CG8484	NS	NS	NS	NS	NS	NS	NS	NS	NS	NS	NS	NS	NS	NS	NA	NA	NA	NA	NA	NA	NA	NA	NA	NA	NA	NA	NA	NA	NA	NA	NA	NA	NA	NA	NA	NA	NA	NA	NA	NA	NA	NA	NA	NA	NA	NA	NA
2762	FBgn0250845	CG1288	0.304451	0.310755	1.0207	-2.60588	-1.39903	1.4585	2.54641	0	-1.7273	0.717	-3.9418	0.023346	-1.5206	0.9966	0.241725	0.235359	0.973664	1.74605	-3.0704	1.06335	0.260996	0	6.3435	0.00051684	-5.6931	0.0012024	1.2329	1	NS	NS	NS	NS	NS	NS	NS	NS	NS	NS	NS	NS	NS	NS	0.461547	0.261085	0.565674	-1.59988	-1.33388
2764	FBgn0259794	CG13030	0.45709	0.507961	1.11129	-3.06198	-1.63998	2.78802	1.91395	0	-1.9806	0.46974	-7.6692	0.00010698	1.2557	1	0.520413	0.573641	1.10228	-2.87128	-1.89557	0.679915	4.08693	0	-1.1118	1	-9.0006	0.00054	-7.1057	0.00037104	0.504571	0.501573	0.994059	-4.83244	1.64604	-0.766308	3.95271	0	-7.1595	0.00032364	3.2144	0.13116	-11.0863	0.00021192	0.589068	0.396633	0.673323	-1.50291	-1.31834
2766	FBgn0011743	CG5409	NS	NS	NS	NS	NS	NS	NS	NS	NS	NS	NS	NS	NS	NS	0.263753	0.262917	0.996829	2.49357	-2.6359	-0.373662	0.515993	0	5.4763	0.0021828	-2.9281	0.1752	-2.5403	0.2133	NS	NS	NS	NS	NS	NS	NS	NS	NS	NS	NS	NS	NS	NS	0.39746	0.206114	0.518577	-0.33551	-2.16586
2768	FBgn0034837	CG9871	NA	NA	NA	NA	NA	NA	NA	NA	NA	NA	NA	NA	NA	NA	NS	NS	NS	NS	NS	NS	NS	NS	NS	NS	NS	NS	NS	NS	NA	NA	NA	NA	NA	NA	NA	NA	NA	NA	NA	NA	NA	NA	NA	NA	NA	NA	NA
2776	FBgn0030103	CG12665	0.276966	0.376402	1.35902	-0.29495	1.62572	-0.206739	-1.12403	0	-3.1053	0.14952	2.8955	0.19236	1.1674	1	0.392984	0.37223	0.947187	5.31384	-2.48867	0.547387	-3.37256	0	8.4288	0.00037434	-3.3908	0.08082	10.363	1.707e-05	NS	NS	NS	NS	NS	NS	NS	NS	NS	NS	NS	NS	NS	NS	NS	NS	NS	NS	NS
2778	FBgn0030441	CG2209	NA	NA	NA	NA	NA	NA	NA	NA	NA	NA	NA	NA	NA	NA	NS	NS	NS	NS	NS	NS	NS	NS	NS	NS	NS	NS	NS	NS	NS	NS	NS	NS	NS	NS	NS	NS	NS	NS	NS	NS	NS	NS	NA	NA	NA	NA	NA
2782	FBgn0001320	CG4717	NA	NA	NA	NA	NA	NA	NA	NA	NA	NA	NA	NA	NA	NA	0.234455	0.224934	0.95939	-1.90553	3.17823	-0.481226	-0.791475	0	-7.6886	0.00038802	5.7866	0.0042036	0.4136	1	0.248718	0.237034	0.953023	-0.69133	2.44328	0.851285	-2.60324	0	-3.8266	0.020604	2.3568	0.25266	6.0231	0.0007686	NA	NA	NA	NA	NA
2784	FBgn0030403	CG1824	NA	NA	NA	NA	NA	NA	NA	NA	NA	NA	NA	NA	NA	NA	0.244319	0.248485	1.01705	0.446937	-2.2207	-0.42004	2.19381	0	4.684	0.005544	-4.3924	0.017694	-3.18	0.12912	0.137728	0.146438	1.06324	-0.00734236	-1.16493	0.372261	0.800011	0	NA	NA	NA	NA	NA	NA	NA	NA	NA	NA	NA
2786	FBgn0026179	CG32434	NA	NA	NA	NA	NA	NA	NA	NA	NA	NA	NA	NA	NA	NA	0.182314	0.174829	0.958941	-2.09359	1.38342	1.42977	-0.719603	0	-4.1994	0.011016	-0.0652	1	3.833	0.02031	NA	NA	NA	NA	NA	NA	NA	NA	NA	NA	NA	NA	NA	NA	NA	NA	NA	NA	NA
2790	FBgn0050394	CG30394	NA	NA	NA	NA	NA	NA	NA	NA	NA	NA	NA	NA	NA	NA	0.368347	0.349451	0.9487	2.90779	3.37167	-3.56254	-2.71692	0	-0.5353	1	9.8486	0.00013824	-1.6948	0.7428	0.346601	0.338622	0.97698	3.51802	0.775671	-1.78341	-2.51028	0	2.8834	0.09876	3.4745	0.08232	2.3531	0.2436	NA	NA	NA	NA	NA
2806	FBgn0003129	CG9610	0.20091	0.207369	1.03215	-0.806609	1.43361	-1.7442	1.1172	0	-2.8325	0.15822	5.2777	0.0042216	-4.6758	0.00825	0.268536	0.245348	0.913647	-2.11372	3.26012	-3.38872	2.24232	0	-6.9081	0.00050616	10.6534	5.4702e-06	-8.9612	2.6142e-05	NS	NS	NS	NS	NS	NS	NS	NS	NS	NS	NS	NS	NS	NS	0.334661	0.165974	0.495947	-0.961038	2.12393
2810	FBgn0028515	CG4930	NA	NA	NA	NA	NA	NA	NA	NA	NA	NA	NA	NA	NA	NA	0.327544	0.331223	1.01123	3.42885	-0.274291	-0.552067	-2.60249	0	5.3385	0.0033216	0.4111	1	2.8467	0.1347	NA	NA	NA	NA	NA	NA	NA	NA	NA	NA	NA	NA	NA	NA	NA	NA	NA	NA	NA
2824	FBgn0037654	CG11983	0.271218	0.257809	0.950559	-2.5702	-2.04734	0.913603	3.70394	0	-0.6394	1	-4.9837	0.004017	-4.8474	0.004581	NA	NA	NA	NA	NA	NA	NA	NA	NA	NA	NA	NA	NA	NA	NA	NA	NA	NA	NA	NA	NA	NA	NA	NA	NA	NA	NA	NA	NA	NA	NA	NA	NA
2890	FBgn0031708	CG7382	NS	NS	NS	NS	NS	NS	NS	NS	NS	NS	NS	NS	NS	NS	NA	NA	NA	NA	NA	NA	NA	NA	NA	NA	NA	NA	NA	NA	NA	NA	NA	NA	NA	NA	NA	NA	NA	NA	NA	NA	NA	NA	NA	NA	NA	NA	NA
2898	FBgn0024308	CG4013	0.233867	0.226588	0.968872	1.54493	1.91394	-0.38755	-3.07132	0	-0.6246	1	4.1326	0.023346	3.3263	0.049662	0.197643	0.19493	0.986273	-1.30362	1.94343	0.814375	-1.45419	0	-8.0243	0.0008436	2.1221	0.47844	2.4807	0.21342	0.177226	0.19617	1.10689	-0.170973	1.26194	0.0484217	-1.13939	0	-1.5567	1	6.5387	0.0006222	3.0392	0.1194	0.501285	0.297302	0.59308	0.9812	1.92699
2900	FBgn0033377	CG8073	0.271371	0.274498	1.01152	-2.08658	-1.00869	0.0364547	3.05881	0	-1.3139	1	-1.712	0.7068	-5.2856	0.0021804	0.199542	0.188252	0.943417	-1.35704	1.63721	-2.11376	1.83359	0	-5.8374	0.0019452	4.7308	0.007218	-4.5984	0.006486	NA	NA	NA	NA	NA	NA	NA	NA	NA	NA	NA	NA	NA	NA	NS	NS	NS	NS	NS
2912	FBgn0037731	CG18542	NS	NS	NS	NS	NS	NS	NS	NS	NS	NS	NS	NS	NS	NS	0.195108	0.195749	1.00329	2.03344	-0.500852	0.108017	-1.6406	0	3.0857	0.06942	-0.8547	1	3.0652	0.07386	NA	NA	NA	NA	NA	NA	NA	NA	NA	NA	NA	NA	NA	NA	NA	NA	NA	NA	NA
2930	FBgn0030243	CG2186	NA	NA	NA	NA	NA	NA	NA	NA	NA	NA	NA	NA	NA	NA	NS	NS	NS	NS	NS	NS	NS	NS	NS	NS	NS	NS	NS	NS	0.158086	0.204656	1.29459	0.529615	0.622011	-0.603819	-0.547807	0	-0.1229	1	1.9277	0.51642	-0.085	1	NA	NA	NA	NA	NA
2938	FBgn0024291	CG5216	NS	NS	NS	NS	NS	NS	NS	NS	NS	NS	NS	NS	NS	NS	0.321048	0.293212	0.913298	-2.69578	5.53327	-0.100553	-2.73694	0	-12.8018	7.986e-05	12.5761	1.9818e-05	3.4416	0.049782	0.172426	0.161311	0.935535	0.486472	1.47472	-2.3032	0.342016	0	-1.3629	1	6.5177	0.0010968	-3.8413	0.01968	NS	NS	NS	NS	NS
2948	FBgn0027552	CG10863	NA	NA	NA	NA	NA	NA	NA	NA	NA	NA	NA	NA	NA	NA	0.276546	0.285021	1.03065	1.47988	-2.09073	-1.29887	1.90973	0	6.3664	0.0009798	-1.6399	0.9402	-3.8755	0.06594	NA	NA	NA	NA	NA	NA	NA	NA	NA	NA	NA	NA	NA	NA	NA	NA	NA	NA	NA
2950	FBgn0028480	CG17841	NA	NA	NA	NA	NA	NA	NA	NA	NA	NA	NA	NA	NA	NA	0.231352	0.224708	0.971281	-2.04083	-0.519288	-0.31218	2.8723	0	-2.8069	0.1314	-0.2654	1	-3.7896	0.021894	0.242666	0.250218	1.03112	-0.21111	-2.20207	1.28077	1.1324	0	2.1495	0.44394	-10.9448	0.0001647	0.3937	1	NA	NA	NA	NA	NA
2952	FBgn0023169	CG3051	0.185713	0.213245	1.14825	-0.0817786	-1.26963	0.0494557	1.30195	0	1.2236	1	-4.0243	0.02235	-5.2218	0.0023442	NS	NS	NS	NS	NS	NS	NS	NS	NS	NS	NS	NS	NS	NS	NS	NS	NS	NS	NS	NS	NS	NS	NS	NS	NS	NS	NS	NS	NS	NS	NS	NS	NS
2962	FBgn0029584	CG11509	NA	NA	NA	NA	NA	NA	NA	NA	NA	NA	NA	NA	NA	NA	NA	NA	NA	NA	NA	NA	NA	NA	NA	NA	NA	NA	NA	NA	0.498168	0.52448	1.05282	0.102576	4.35944	-2.69406	-1.76795	0	-6.7329	0.0012246	9.7999	0.00017088	-1.1953	1	NA	NA	NA	NA	NA
2976	FBgn0027529	CG8920	NS	NS	NS	NS	NS	NS	NS	NS	NS	NS	NS	NS	NS	NS	0.170658	0.174279	1.02122	-0.252581	1.75039	-0.221281	-1.27653	0	-2.3008	0.27954	2.4945	0.23706	2.1444	0.34614	NA	NA	NA	NA	NA	NA	NA	NA	NA	NA	NA	NA	NA	NA	0.293086	0.17699	0.603885	0.0876683	1.20236
2980	FBgn0015828	CG10415	NA	NA	NA	NA	NA	NA	NA	NA	NA	NA	NA	NA	NA	NA	NS	NS	NS	NS	NS	NS	NS	NS	NS	NS	NS	NS	NS	NS	0.1545	0.153885	0.996017	-0.129748	1.21312	0.41677	-1.50014	0	-1.7074	0.7428	0.9598	1	3.1038	0.07476	NA	NA	NA	NA	NA
2982	FBgn0033769	CG8768	NA	NA	NA	NA	NA	NA	NA	NA	NA	NA	NA	NA	NA	NA	0.358295	0.359354	1.00296	-2.52281	-2.33672	2.83627	2.02326	0	-0.3223	1	-8.0227	0.0002703	0.9958	1	NA	NA	NA	NA	NA	NA	NA	NA	NA	NA	NA	NA	NA	NA	NA	NA	NA	NA	NA
2988	FBgn0029715	CG11444	0.255532	0.24717	0.967275	1.8791	1.33565	0.450604	-3.66536	0	1.176	1	1.5975	0.8532	4.6413	0.015012	NS	NS	NS	NS	NS	NS	NS	NS	NS	NS	NS	NS	NS	NS	NS	NS	NS	NS	NS	NS	NS	NS	NS	NS	NS	NS	NS	NS	NS	NS	NS	NS	NS
3018	FBgn0038445	CG14891	0.290262	0.327731	1.12909	-1.8445	-1.06033	1.54513	1.3597	0	-1.7132	0.7134	-3.8458	0.027156	0.2086	1	0.561815	0.55316	0.984594	-1.31718	-2.21068	-3.46742	6.99528	0	1.2261	1	1.5804	0.8802	-15.2783	1.7946e-07	0.41093	0.417477	1.01593	-1.69651	-2.41688	0.150494	3.9629	0	0.8636	1	-3.1236	0.09216	-6.9125	0.0002529	NA	NA	NA	NA	NA
3022	FBgn0050159	CG30159	NS	NS	NS	NS	NS	NS	NS	NS	NS	NS	NS	NS	NS	NS	0.332656	0.335318	1.008	3.42075	-1.81119	0.548594	-2.15815	0	8.6058	4.8762e-05	-3.0029	0.10434	3.4091	0.05499	NS	NS	NS	NS	NS	NS	NS	NS	NS	NS	NS	NS	NS	NS	0.343095	0.242221	0.705988	1.3536	-0.0133122
3026	FBgn0083433	CG4311	NA	NA	NA	NA	NA	NA	NA	NA	NA	NA	NA	NA	NA	NA	0.221421	0.218055	0.984799	1.23753	1.58113	-0.29665	-2.52201	0	-0.4273	1	2.1992	0.37998	3.7431	0.025728	NA	NA	NA	NA	NA	NA	NA	NA	NA	NA	NA	NA	NA	NA	NA	NA	NA	NA	NA
3028	FBgn0036478	CG6854	0.357587	0.329051	0.920199	5.82227	1.38413	-2.51475	-4.69165	0	5.2829	0.005901	7.2884	0.00015852	4.0131	0.014796	NS	NS	NS	NS	NS	NS	NS	NS	NS	NS	NS	NS	NS	NS	NA	NA	NA	NA	NA	NA	NA	NA	NA	NA	NA	NA	NA	NA	0.413531	0.227722	0.550678	1.66452	-1.18426
3030	FBgn0037834	CG6554	NA	NA	NA	NA	NA	NA	NA	NA	NA	NA	NA	NA	NA	NA	0.361358	0.360329	0.997154	2.57284	2.27634	-1.46124	-3.38794	0	0.3707	1	4.671	0.005802	3.21	0.07014	0.392138	0.378093	0.964183	2.43355	3.06286	-1.95412	-3.54229	0	-0.854	1	7.5915	0.00012924	2.3494	0.24582	NA	NA	NA	NA	NA
3034	FBgn0019957	CG6343	0.397241	0.437986	1.10257	0.588348	-3.59792	2.08116	0.928411	0	5.8824	0.0012558	-7.4861	0.0002532	1.6409	0.8556	0.695403	0.696612	1.00174	0.618336	-7.60816	1.45072	5.5391	0	13.0598	0.00013872	-24.0105	7.146e-07	-5.264	0.0058848	0.707341	0.748133	1.05767	-0.829596	-5.8813	3.54384	3.16706	0	7.7307	0.000747	-21.5864	1.7076e-08	0.4977	1	1.01124	0.664317	0.656933	-1.03243	-4.09517
3050	FBgn0003319	CG4316	0.334626	0.326337	0.97523	-0.969248	4.44067	-0.418256	-3.05317	0	-6.878	0.00037602	8.892	0.00011598	4.2669	0.019968	0.24628	0.237305	0.963558	-2.13743	2.99171	-1.32582	0.471546	0	-10.1913	8.544e-06	4.9159	0.010002	-2.08	0.46596	0.350352	0.384299	1.09689	-0.0997072	2.84734	-1.41652	-1.33111	0	-6.3994	0.0030216	9.8407	0.0008934	-0.0962	1	0.581703	0.355191	0.610605	-0.428075	2.90827
3056	FBgn0036312	CG17667	NA	NA	NA	NA	NA	NA	NA	NA	NA	NA	NA	NA	NA	NA	NS	NS	NS	NS	NS	NS	NS	NS	NS	NS	NS	NS	NS	NS	0.233119	0.219854	0.943096	-0.111564	-2.02059	2.93537	-0.803216	0	3.234	0.053772	-10.3866	5.1222e-05	4.6317	0.02286	NA	NA	NA	NA	NA
3058	FBgn0025628	CG4199	0.168904	0.181963	1.07731	-0.19969	-1.3823	1.33374	0.248256	0	1.7795	0.633	-3.3034	0.056208	1.4527	1	NS	NS	NS	NS	NS	NS	NS	NS	NS	NS	NS	NS	NS	NS	NA	NA	NA	NA	NA	NA	NA	NA	NA	NA	NA	NA	NA	NA	NA	NA	NA	NA	NA
3064	FBgn0011570	CG17158	NA	NA	NA	NA	NA	NA	NA	NA	NA	NA	NA	NA	NA	NA	0.211946	0.211632	0.998515	2.09885	0.403203	-0.558669	-1.94338	0	2.2407	0.3591	1.2408	1	2.1183	0.387	NA	NA	NA	NA	NA	NA	NA	NA	NA	NA	NA	NA	NA	NA	NA	NA	NA	NA	NA
3066	FBgn0030502	CG12175	NS	NS	NS	NS	NS	NS	NS	NS	NS	NS	NS	NS	NS	NS	NS	NS	NS	NS	NS	NS	NS	NS	NS	NS	NS	NS	NS	NS	NS	NS	NS	NS	NS	NS	NS	NS	NS	NS	NS	NS	NS	NS	NS	NS	NS	NS	NS
3068	FBgn0068101	CG5547	0.310219	0.360443	1.1619	-0.65004	-1.61154	-0.134549	2.39612	0	1.4231	1	-3.1122	0.07416	-3.4326	0.072	0.169904	0.172944	1.01789	-0.383822	-1.51923	0.403175	1.49987	0	1.5327	0.9444	-2.8586	0.102	-1.6327	0.8016	0.545513	0.544159	0.997519	-3.32817	0.71046	-2.77119	5.38889	0	-6.1082	0.0016938	5.0274	0.006732	-10.8768	9.588e-06	NA	NA	NA	NA	NA
3074	FBgn0014163	CG4609	0.605416	0.574891	0.949581	-2.45299	8.43631	1.04519	-7.02851	0	-12.5452	9.582e-05	8.0024	0.00043128	16.2593	4.092e-07	0.656957	0.586824	0.893245	-5.2459	11.4473	3.06165	-9.26307	0	-19.6735	1.3374e-07	13.1447	7.446e-07	23.2905	3.2292e-08	0.779851	0.741253	0.950506	-1.47349	6.61483	3.79132	-8.93265	0	-11.3394	1.3554e-05	3.7168	0.035688	18.1546	6.888e-06	0.714375	0.444441	0.62214	-1.22888	3.18975
3082	FBgn0003656	CG2212	NA	NA	NA	NA	NA	NA	NA	NA	NA	NA	NA	NA	NA	NA	NS	NS	NS	NS	NS	NS	NS	NS	NS	NS	NS	NS	NS	NS	NA	NA	NA	NA	NA	NA	NA	NA	NA	NA	NA	NA	NA	NA	NA	NA	NA	NA	NA
3084	FBgn0037606	CG8032	0.414503	0.406982	0.981856	2.05789	-5.5376	0.589601	2.89011	0	12.8237	1.2114e-06	-9.1022	5.028e-05	-2.8552	0.1029	0.216972	0.202085	0.931387	1.20868	-3.05987	2.35632	-0.505133	0	6.6487	0.0004314	-12.9519	8.814e-05	3.7322	0.07422	0.189911	0.16877	0.88868	1.00278	-3.45225	1.54861	0.90086	0	5.5475	0.0016518	-7.8636	0.00013872	1.087	1	0.481007	0.230153	0.478481	0.589128	-3.27569
3086	FBgn0036761	CG5546	0.2672	0.270712	1.01314	1.26931	2.39166	-2.02917	-1.6318	0	-2.0895	0.42402	10.3184	1.1544e-05	-0.4711	1	0.188104	0.17256	0.917364	0.900937	2.50889	-2.67041	-0.739425	0	-2.8212	0.13158	8.0482	0.00037308	-2.35	0.24396	0.283294	0.277194	0.978467	0.262251	3.04332	-1.81066	-1.49491	0	-3.3834	0.058356	5.8104	0.002157	-0.5544	1	NS	NS	NS	NS	NS
3088	FBgn0033926	CG12505	NS	NS	NS	NS	NS	NS	NS	NS	NS	NS	NS	NS	NS	NS	0.177388	0.176924	0.997383	-1.08786	0.657447	-1.269	1.69942	0	-2.734	0.12774	2.6164	0.16806	-3.8565	0.020856	NA	NA	NA	NA	NA	NA	NA	NA	NA	NA	NA	NA	NA	NA	NA	NA	NA	NA	NA
3094	FBgn0036816	CG3979	0.337865	0.317428	0.939512	1.45784	2.94245	-5.67542	1.27514	0	-1.7334	0.7146	10.2203	3.5856e-05	-13.4656	3.0336e-06	0.234817	0.219902	0.936482	-0.401311	3.596	-1.92454	-1.27014	0	-4.6123	0.006474	6.8779	0.00055836	-1.3117	1	NS	NS	NS	NS	NS	NS	NS	NS	NS	NS	NS	NS	NS	NS	0.507582	0.290235	0.571799	1.12023	1.84716
3096	FBgn0067102	CG6437	0.297058	0.294578	0.991652	-2.67007	0.260941	-1.08699	3.49612	0	-4.0733	0.013488	1.6739	0.7608	-6.5999	0.0018912	0.173828	0.17946	1.0324	-1.10442	0.796993	-1.01839	1.32582	0	-2.3475	0.24594	2.7843	0.13386	-3.9973	0.017538	0.222157	0.232641	1.04719	-1.10789	1.31767	-1.33562	1.12584	0	-2.5541	0.2088	3.1242	0.14124	-7.8595	0.00022092	0.612341	0.315807	0.515737	-2.03768	-1.20143
3104	FBgn0032156	CG13124	0.33085	0.336744	1.01781	-0.407913	-3.57861	2.0274	1.95913	0	5.1448	0.0040278	-7.148	0.00020856	0.0867	1	0.218315	0.22151	1.01463	0.386962	-2.43276	0.864238	1.18156	0	3.2967	0.11172	-3.4031	0.054702	-0.6125	1	0.380879	0.385546	1.01225	0.346748	-3.66411	2.75885	0.558509	0	5.1945	0.004071	-9.304	3.0642e-05	3.4626	0.05124	0.539413	0.260952	0.48377	-0.686447	-3.08369
3116	FBgn0038853	CG3421	NA	NA	NA	NA	NA	NA	NA	NA	NA	NA	NA	NA	NA	NA	0.233404	0.234899	1.00641	-0.777832	2.53294	-0.0516027	-1.70351	0	-5.3811	0.001917	3.2376	0.06882	2.0955	0.41658	0.306659	0.333049	1.08606	-0.523523	2.63354	-0.823157	-1.28686	0	-3.7633	0.035658	3.8705	0.02364	0.852	1	NS	NS	NS	NS	NS
3124	FBgn0000634	CG6588	0.131606	0.159057	1.20859	-0.645794	0.873817	0.147863	-0.375886	0	-1.886	0.687	1.4827	1	0.8843	1	NS	NS	NS	NS	NS	NS	NS	NS	NS	NS	NS	NS	NS	NS	0.197644	0.200584	1.01487	0.51997	1.70398	-1.26047	-0.96348	0	-1.4602	1	3.8588	0.019998	-0.5075	1	NS	NS	NS	NS	NS
3128	FBgn0039431	CG6490	0.177208	0.217302	1.22626	0.636312	0.756538	-0.272987	-1.11986	0	-0.1897	1	1.769	0.6462	1.0947	1	0.376198	0.358393	0.952672	4.53363	-1.76393	1.11769	-3.88739	0	8.6654	0.00023298	-4.1654	0.031128	7.2864	0.001527	0.169078	0.17672	1.0452	0.829308	-0.264706	0.858506	-1.42311	0	1.2953	1	-1.3219	1	4.2619	0.010098	NS	NS	NS	NS	NS
3154	FBgn0035371	CG9977	0.299214	0.309707	1.03507	1.82064	1.16492	-3.2387	0.253139	0	0.7597	1	8.8677	7.836e-05	-6.9148	0.0005589	0.217203	0.226212	1.04148	1.31611	1.02421	-1.9945	-0.345817	0	0.4196	1	5.0829	0.004338	-2.295	0.31758	NA	NA	NA	NA	NA	NA	NA	NA	NA	NA	NA	NA	NA	NA	0.304106	0.173535	0.570639	0.365967	-0.542831
3156	FBgn0031070	CG12702	0.187709	0.234426	1.24888	1.06638	0.332731	-0.387281	-1.01183	0	1.1357	1	0.8543	1	0.8182	1	0.390997	0.376376	0.962605	4.8778	-2.21334	0.560064	-3.22452	0	7.6492	0.0010422	-2.968	0.132	10.0936	0.00038508	0.147842	0.160855	1.08802	1.0895	-1.00435	-0.042301	-0.0428456	0	2.3683	0.31248	-1.0731	1	0.0012	1	NS	NS	NS	NS	NS
3158	FBgn0068108	CG7584	NA	NA	NA	NA	NA	NA	NA	NA	NA	NA	NA	NA	NA	NA	0.254512	0.273874	1.07607	1.04491	-0.301925	1.41538	-2.15837	0	2.3818	0.33504	-2.2764	0.2766	4.333	0.009696	NA	NA	NA	NA	NA	NA	NA	NA	NA	NA	NA	NA	NA	NA	NA	NA	NA	NA	NA
3162	FBgn0003256	CG12559	0.17098	0.196519	1.14937	-0.237209	1.36443	-0.913819	-0.213401	0	-1.7301	0.7344	4.0528	0.016788	-1.8524	0.6108	NS	NS	NS	NS	NS	NS	NS	NS	NS	NS	NS	NS	NS	NS	0.397688	0.388726	0.977463	2.6531	2.13637	-4.18259	-0.606882	0	0.6577	1	8.9691	0.0004107	-5.7803	0.0040938	0.304503	0.176542	0.57977	0.546732	1.10469
3182	FBgn0031969	CG7228	NA	NA	NA	NA	NA	NA	NA	NA	NA	NA	NA	NA	NA	NA	0.174992	0.17599	1.0057	-1.21045	0.0618812	-0.744419	1.89299	0	-1.9506	0.5151	1.2476	1	-3.4796	0.035712	0.248338	0.234644	0.944859	0.72328	-2.44774	-0.997885	2.72235	0	3.8279	0.021528	-2.2416	0.3075	-6.6416	0.00035526	NA	NA	NA	NA	NA
3188	FBgn0031213	CG11372	NS	NS	NS	NS	NS	NS	NS	NS	NS	NS	NS	NS	NS	NS	NA	NA	NA	NA	NA	NA	NA	NA	NA	NA	NA	NA	NA	NA	0.220494	0.224698	1.01907	1.5507	0.601715	-2.03187	-0.120541	0	1.1021	1	3.4709	0.051294	-3.7589	0.022686	NA	NA	NA	NA	NA
3190	FBgn0000562	CG4051	0.213716	0.233022	1.09033	0.621727	1.04842	-2.01769	0.347549	0	-0.6423	1	11.4341	2.991e-06	-3.1645	0.12768	NS	NS	NS	NS	NS	NS	NS	NS	NS	NS	NS	NS	NS	NS	0.175362	0.180573	1.02972	0.974818	0.261265	-1.69766	0.461577	0	0.7774	1	2.6279	0.24084	-5.4392	0.0032124	NS	NS	NS	NS	NS
3192	FBgn0031771	CG9140	0.360367	0.355752	0.987193	0.65736	-4.75034	2.26716	1.82582	0	9.0385	3.9198e-05	-13.1819	7.698e-07	0.5508	1	0.479521	0.452069	0.942752	0.0992165	-6.91266	2.76675	4.04669	0	9.3426	5.5572e-05	-13.8833	1.3062e-05	-1.9368	0.5526	0.560912	0.600883	1.07126	1.16436	-4.68002	3.28687	0.228785	0	8.2291	0.00035988	-22.5434	2.3904e-07	4.3439	0.034926	0.862922	0.493216	0.571564	0.0768124	-4.40923
3204	FBgn0038880	CG10823	0.67081	0.66899	0.997286	-2.11265	-5.13666	8.27413	-1.02483	0	4.5705	0.006228	-18.5703	3.0666e-08	12.4015	1.293e-06	NA	NA	NA	NA	NA	NA	NA	NA	NA	NA	NA	NA	NA	NA	NA	NA	NA	NA	NA	NA	NA	NA	NA	NA	NA	NA	NA	NA	0.877923	0.537264	0.611971	-1.50087	-1.93277
3206	FBgn0034974	CG16786	0.81548	0.856852	1.05073	-6.09645	-0.014742	7.8906	-1.77941	0	-11.853	2.5566e-06	-11.6203	6.12e-06	11.266	3.9738e-06	NA	NA	NA	NA	NA	NA	NA	NA	NA	NA	NA	NA	NA	NA	NA	NA	NA	NA	NA	NA	NA	NA	NA	NA	NA	NA	NA	NA	NA	NA	NA	NA	NA
3216	FBgn0031089	CG9572	0.161881	0.159199	0.983427	0.0196689	2.05526	-1.33938	-0.735553	0	-2.8987	0.17136	6.4104	0.0030654	-0.8481	1	0.169435	0.170846	1.00833	-0.0553004	1.41091	0.382582	-1.73819	0	-1.7342	0.7572	2.6005	0.20502	3.9714	0.041532	0.228391	0.231	1.01142	-0.762617	2.40846	-0.718552	-0.927294	0	-3.8745	0.018636	4.2023	0.011406	0.3633	1	NS	NS	NS	NS	NS
3220	FBgn0030102	CG12119	NA	NA	NA	NA	NA	NA	NA	NA	NA	NA	NA	NA	NA	NA	0.410613	0.391448	0.953325	2.11274	1.1816	-5.89563	2.6013	0	1.0325	1	12.9236	0.00018588	-19.6655	1.404e-05	0.282489	0.264294	0.935591	2.7552	-1.68488	-2.77247	1.70215	0	5.3918	0.008466	2.2685	0.29334	-7.887	8.274e-05	NA	NA	NA	NA	NA
3224	FBgn0036537	CG18081	NA	NA	NA	NA	NA	NA	NA	NA	NA	NA	NA	NA	NA	NA	NA	NA	NA	NA	NA	NA	NA	NA	NA	NA	NA	NA	NA	NA	0.158165	0.158108	0.999644	-1.24322	-0.0427512	1.54593	-0.259952	0	-1.2383	1	-4.0761	0.025326	7.3639	0.00014514	NA	NA	NA	NA	NA
3226	FBgn0041004	CG17715	0.238973	0.256916	1.07509	0.669173	0.046126	1.50962	-2.22492	0	1.6574	0.8718	-2.3725	0.35526	4.0301	0.015108	0.327014	0.312547	0.955761	0.627562	-0.170873	3.56879	-4.02547	0	1.2244	1	-6.9798	0.0007584	10.0172	1.446e-05	NS	NS	NS	NS	NS	NS	NS	NS	NS	NS	NS	NS	NS	NS	0.437451	0.200889	0.459227	-1.75598	-1.36848
3236	FBgn0000044	CG10067	0.744248	0.720303	0.967826	7.49464	-10.0208	0.993347	1.53279	0	28.3397	3.2238e-07	-20.4223	1.1328e-06	-0.6862	1	1.08546	1.02962	0.948556	8.81987	-15.6537	2.79262	4.04122	0	30.0762	4.0434e-07	-48.2092	2.3544e-12	-2.1481	0.39024	0.892719	0.937701	1.05039	3.1819	-8.45353	2.84223	2.4294	0	12.2176	4.506e-06	-19.4674	3.1536e-06	1.3535	1	1.7916	0.833019	0.464958	6.83833	-12.7823
3244	FBgn0032422	CG6579	0.422902	0.44217	1.04556	0.137323	4.26516	-1.66818	-2.7343	0	-10.6233	1.1064e-05	8.0025	0.0011658	1.157	1	0.709737	0.670374	0.944539	-7.88363	8.51304	2.81998	-3.44939	0	-29.2435	7.8e-09	7.6118	0.0009204	7.5715	0.00024672	0.395461	0.396065	1.00153	-2.82514	3.98369	-0.906733	-0.251823	0	-8.9847	2.5566e-05	6.1638	0.0006444	-1.0038	1	0.63469	0.391698	0.617148	0.121254	2.96494
3246	FBgn0028516	CG3994	0.164016	0.16576	1.01063	0.0681023	1.76577	-1.47	-0.363868	0	-3.0434	0.15696	5.8057	0.01011	-1.3327	1	0.349926	0.338466	0.967252	-3.99867	3.70945	-0.350045	0.639266	0	-10.3362	7.902e-06	5.9076	0.0013164	-1.4849	1	0.289775	0.278168	0.959944	-2.02751	2.34502	-2.18683	1.86932	0	-9.5283	7.794e-05	6.0362	0.0015288	-4.5652	0.00621	0.297567	0.180259	0.605778	-1.19617	1.29081
3254	FBgn0039238	CG7016	NA	NA	NA	NA	NA	NA	NA	NA	NA	NA	NA	NA	NA	NA	0.358093	0.368836	1.03	2.64287	-1.02427	-3.12017	1.50157	0	4.8801	0.00879	2.8805	0.14544	-7.0049	0.0010506	0.278121	0.284341	1.02237	0.769031	-2.61427	1.83294	0.012295	0	4.5122	0.007254	-8.4852	0.0004548	2.7517	0.19728	NA	NA	NA	NA	NA
3270	FBgn0031397	CG15385	NS	NS	NS	NS	NS	NS	NS	NS	NS	NS	NS	NS	NS	NS	NA	NA	NA	NA	NA	NA	NA	NA	NA	NA	NA	NA	NA	NA	0.161273	0.174678	1.08312	0.317472	1.09557	-1.13902	-0.274021	0	-0.9807	1	2.8398	0.10602	-1.421	1	NS	NS	NS	NS	NS
3278	FBgn0038405	CG8927	0.800886	0.828606	1.03461	-3.12518	-3.76084	9.00092	-2.1149	0	2.7473	0.12372	-15.431	6.93e-05	11.4259	9.618e-06	0.912132	0.885583	0.970893	-6.75396	-4.76088	11.4483	0.0665212	0	-2.2744	0.28002	-23.1706	1.6554e-06	23.6276	9.108e-08	NA	NA	NA	NA	NA	NA	NA	NA	NA	NA	NA	NA	NA	NA	1.62128	1.01349	0.625114	-4.6386	-3.33411
3300	FBgn0035571	CG12493	NS	NS	NS	NS	NS	NS	NS	NS	NS	NS	NS	NS	NS	NS	0.407852	0.400314	0.981517	-2.31099	-3.27768	1.24579	4.34288	0	1.7048	0.7182	-8.4827	4.2438e-05	-3.76	0.03681	0.259902	0.248993	0.958025	-2.4053	-1.13477	0.971589	2.56848	0	-1.3577	1	-2.952	0.12276	-4.5288	0.01377	0.648585	0.427987	0.659878	-1.42643	-1.56552
3302	FBgn0002787	CG3416	0.401336	0.398222	0.99224	2.54728	2.90969	-4.67506	-0.781913	0	-0.5609	1	12.8223	9.606e-07	-5.1006	0.004152	0.510887	0.492783	0.964563	-1.72736	4.30258	-5.8311	3.25588	0	-10.1123	0.0007218	16.3152	6.45e-05	-11.3196	3.8874e-06	NS	NS	NS	NS	NS	NS	NS	NS	NS	NS	NS	NS	NS	NS	0.714105	0.381539	0.53429	1.77231	2.67592
3304	FBgn0033371	CG11778	NS	NS	NS	NS	NS	NS	NS	NS	NS	NS	NS	NS	NS	NS	NS	NS	NS	NS	NS	NS	NS	NS	NS	NS	NS	NS	NS	NS	NA	NA	NA	NA	NA	NA	NA	NA	NA	NA	NA	NA	NA	NA	0.243592	0.19928	0.818088	0.348829	0.374907
3306	FBgn0004173	CG17934	0.272122	0.276863	1.01742	-2.82118	0.201452	2.48486	0.13487	0	-4.4389	0.013644	-3.4485	0.05202	3.2089	0.059598	0.257983	0.247234	0.958337	2.28832	-3.32481	-0.192615	1.2291	0	7.1518	0.0007638	-5.3248	0.002391	-2.2943	0.26982	0.202254	0.26567	1.31355	-0.899028	-0.364242	1.05238	0.210885	0	-0.5495	1	-3.0302	0.11472	3.6579	0.03492	0.53084	0.284159	0.5353	-1.69241	-1.83867
3308	FBgn0034007	CG8102	0.370877	0.387013	1.04351	-3.65636	-0.314086	1.34309	2.62735	0	-8.4009	5.3964e-05	-2.0364	0.52248	-1.3998	1	0.382033	0.428454	1.12151	-3.17536	0.282188	1.59977	1.2934	0	-4.6413	0.0059958	-1.8128	0.6096	0.4593	1	0.559501	0.537331	0.960376	-6.60768	4.04008	0.024704	2.5429	0	-11.7905	2.982e-06	5.8563	0.0016488	-5.8635	0.0027888	0.725013	0.411542	0.567634	-2.9636	-0.967742
3318	FBgn0037572	CG11698	0.183974	0.251815	1.36875	0.0665071	1.03507	-0.373384	-0.728193	0	-1.6453	0.9516	2.0463	0.56706	0.4389	1	0.389708	0.373623	0.958726	4.81377	-2.25716	0.84582	-3.40243	0	10.2049	4.7772e-05	-4.3707	0.012846	5.8918	0.0019434	0.128288	0.169248	1.31928	0.129747	-0.619492	0.639507	-0.149762	0	NA	NA	NA	NA	NA	NA	NS	NS	NS	NS	NS
3322	FBgn0032478	CG5458	NS	NS	NS	NS	NS	NS	NS	NS	NS	NS	NS	NS	NS	NS	0.268638	0.263602	0.981255	2.5137	-2.8537	0.990654	-0.65066	0	6.1406	0.001251	-4.9637	0.014292	3.3787	0.05625	0.149283	0.177874	1.19152	-0.50291	0.0477863	0.998664	-0.54354	0	-0.5551	1	-1.8385	0.7488	12.244	0.00011004	NS	NS	NS	NS	NS
3324	FBgn0029989	CG15333	NS	NS	NS	NS	NS	NS	NS	NS	NS	NS	NS	NS	NS	NS	NA	NA	NA	NA	NA	NA	NA	NA	NA	NA	NA	NA	NA	NA	NA	NA	NA	NA	NA	NA	NA	NA	NA	NA	NA	NA	NA	NA	NA	NA	NA	NA	NA
3326	FBgn0051735	CG31735	0.548231	0.599351	1.09325	-4.2523	-1.47786	3.13188	2.59828	0	-3.3055	0.07794	-7.9075	0.0001227	0.9816	1	NA	NA	NA	NA	NA	NA	NA	NA	NA	NA	NA	NA	NA	NA	NA	NA	NA	NA	NA	NA	NA	NA	NA	NA	NA	NA	NA	NA	NA	NA	NA	NA	NA
3336	FBgn0037102	CG7172	NA	NA	NA	NA	NA	NA	NA	NA	NA	NA	NA	NA	NA	NA	NS	NS	NS	NS	NS	NS	NS	NS	NS	NS	NS	NS	NS	NS	0.177786	0.191496	1.07711	-0.610722	0.288223	1.35057	-1.02807	0	-1.5407	0.933	-1.464	1	2.9289	0.09042	NA	NA	NA	NA	NA
3346	FBgn0035532	CG15014	NA	NA	NA	NA	NA	NA	NA	NA	NA	NA	NA	NA	NA	NA	0.139926	0.145498	1.03982	1.40372	-0.303231	-0.222721	-0.877766	0	2.4819	0.19848	-0.1506	1	0.9024	1	0.284601	0.290302	1.02003	2.72735	-1.56769	0.0830531	-1.24271	0	4.8517	0.01485	-3.5952	0.030054	2.8506	0.10428	NA	NA	NA	NA	NA
3350	FBgn0042094	CG6612	NS	NS	NS	NS	NS	NS	NS	NS	NS	NS	NS	NS	NS	NS	NS	NS	NS	NS	NS	NS	NS	NS	NS	NS	NS	NS	NS	NS	NA	NA	NA	NA	NA	NA	NA	NA	NA	NA	NA	NA	NA	NA	NS	NS	NS	NS	NS
3356	FBgn0010412	CG4464	0.508699	0.510196	1.00294	3.28666	3.18242	-0.650554	-5.81853	0	0.1266	1	5.4358	0.0043722	9.1128	4.3302e-05	0.315215	0.286114	0.907679	5.82959	-1.00462	-2.93892	-1.88605	0	9.7987	1.4412e-05	2.9294	0.09918	-1.4692	1	NS	NS	NS	NS	NS	NS	NS	NS	NS	NS	NS	NS	NS	NS	0.268975	0.200164	0.744173	0.377011	0.665235
3358	FBgn0037482	CG10055	NA	NA	NA	NA	NA	NA	NA	NA	NA	NA	NA	NA	NA	NA	0.267118	0.254617	0.953199	-3.69366	2.32961	0.485992	0.878059	0	-8.2708	5.9838e-05	2.7169	0.13008	-0.5721	1	NA	NA	NA	NA	NA	NA	NA	NA	NA	NA	NA	NA	NA	NA	0.361418	0.181275	0.501567	-1.21976	1.4373
3364	FBgn0000109	CG18315	0.150234	0.151269	1.00689	1.6088	0.0983903	-0.298043	-1.40914	0	2.5663	0.19884	0.5439	1	1.3743	1	NA	NA	NA	NA	NA	NA	NA	NA	NA	NA	NA	NA	NA	NA	0.232139	0.228533	0.984463	-0.0128005	1.98879	0.361789	-2.33778	0	-3.4046	0.048066	2.7362	0.14124	3.3372	0.049284	0.482055	0.308631	0.64024	0.179731	1.92044
3374	FBgn0004590	CG7608	NA	NA	NA	NA	NA	NA	NA	NA	NA	NA	NA	NA	NA	NA	1.32882	1.29567	0.975053	-5.20411	17.4802	-5.65033	-6.62571	0	-29.812	1.1022e-06	39.4942	6.642e-08	1.5032	1	0.565212	0.816653	1.44486	-2.09819	2.79927	-0.804311	0.103229	0	-4.9448	0.021108	15.9975	7.2e-07	-6.5776	0.0012516	NA	NA	NA	NA	NA
3376	FBgn0033212	CG1399	0.50111	0.520455	1.0386	-1.9465	5.59422	-1.89339	-1.75433	0	-8.6811	0.00024258	13.3603	6.456e-07	-0.2807	1	0.773511	0.685177	0.885802	-4.39321	17.0891	-4.65136	-8.04455	0	-32.0351	1.839e-08	29.5995	7.908e-08	4.5741	0.014292	0.632771	0.655943	1.03662	-1.96895	5.9185	-3.53624	-0.413311	0	-9.6532	2.5074e-05	18.6312	8.994e-06	-5.4169	0.011106	0.578734	0.420713	0.726954	-0.609472	2.53417
3394	FBgn0040747	CG12853	NS	NS	NS	NS	NS	NS	NS	NS	NS	NS	NS	NS	NS	NS	0.264581	0.242285	0.915732	3.97436	-3.61162	0.511324	-0.874061	0	8.7731	3.2454e-05	-6.7231	0.0034464	2.758	0.18642	0.264373	0.350967	1.32755	-0.924738	-0.799937	1.35807	0.366608	0	-0.1271	1	-4.1663	0.04713	5.1828	0.00705	0.354559	0.196326	0.553718	-0.476253	-1.6779
3480	FBgn0040108	CG14066	NS	NS	NS	NS	NS	NS	NS	NS	NS	NS	NS	NS	NS	NS	0.208189	0.189356	0.909542	0.747815	-1.55888	3.29929	-2.48823	0	2.9847	0.08472	-7.3767	0.00015894	9.12	2.2926e-05	NA	NA	NA	NA	NA	NA	NA	NA	NA	NA	NA	NA	NA	NA	0.259122	0.158137	0.610279	-1.16783	-0.0134341
3490	FBgn0031740	CG7239	NA	NA	NA	NA	NA	NA	NA	NA	NA	NA	NA	NA	NA	NA	NS	NS	NS	NS	NS	NS	NS	NS	NS	NS	NS	NS	NS	NS	NS	NS	NS	NS	NS	NS	NS	NS	NS	NS	NS	NS	NS	NS	NA	NA	NA	NA	NA
3498	FBgn0031186	CG14614	0.34134	0.334511	0.979995	2.52979	2.7093	-1.48088	-3.7582	0	-0.3559	1	6.1102	0.0026538	2.6374	0.14916	NA	NA	NA	NA	NA	NA	NA	NA	NA	NA	NA	NA	NA	NA	NA	NA	NA	NA	NA	NA	NA	NA	NA	NA	NA	NA	NA	NA	0.609529	0.356631	0.585093	1.79287	1.92314
3502	FBgn0030467	CG1764	0.291138	0.307554	1.05639	-0.273038	-0.0782189	2.67621	-2.32495	0	-0.2223	1	-4.0207	0.03804	10.3795	4.7928e-05	NA	NA	NA	NA	NA	NA	NA	NA	NA	NA	NA	NA	NA	NA	NA	NA	NA	NA	NA	NA	NA	NA	NA	NA	NA	NA	NA	NA	0.535477	0.288207	0.538226	-1.01658	-0.614471
3538	FBgn0010213	CG8905	0.298742	0.317424	1.06253	1.1381	-2.40247	2.21172	-0.94735	0	4.6857	0.022674	-12.9718	2.9496e-06	4.8229	0.009918	NA	NA	NA	NA	NA	NA	NA	NA	NA	NA	NA	NA	NA	NA	NA	NA	NA	NA	NA	NA	NA	NA	NA	NA	NA	NA	NA	NA	NA	NA	NA	NA	NA
3540	FBgn0046114	CG4919	NS	NS	NS	NS	NS	NS	NS	NS	NS	NS	NS	NS	NS	NS	NS	NS	NS	NS	NS	NS	NS	NS	NS	NS	NS	NS	NS	NS	NS	NS	NS	NS	NS	NS	NS	NS	NS	NS	NS	NS	NS	NS	NS	NS	NS	NS	NS
3542	FBgn0032123	CG3811	0.614099	0.573866	0.934485	-9.94855	4.78797	-0.696364	5.85695	0	-19.5493	3.177e-07	6.1009	0.0007044	-9.9733	0.00024642	0.653784	0.620131	0.948526	-8.78708	6.73742	1.7993	0.250364	0	-16.6839	2.3568e-07	6.4068	0.006006	4.229	0.022164	0.359168	0.358082	0.996977	-3.15683	2.10124	-1.21498	2.27057	0	-6.3416	0.001026	5.2077	0.0023826	-6.2348	0.0008748	0.634926	0.319562	0.503306	-3.28902	3.31593
3544	FBgn0029709	CG3564	0.30806	0.324728	1.05411	2.56193	1.07474	-1.91833	-1.71834	0	2.6498	0.15114	6.0414	0.0007506	-0.2416	1	0.283329	0.266573	0.940863	3.67355	0.862983	-2.99118	-1.54535	0	4.3048	0.012174	5.8873	0.0014718	-1.9088	0.51228	0.134828	0.15201	1.12744	-0.0810199	-0.654926	-0.286351	1.0223	0	NA	NA	NA	NA	NA	NA	0.340494	0.224675	0.65985	0.972942	0.794771
3546	FBgn0038194	CG3050	0.813265	0.777887	0.956499	4.44869	-1.03203	-11.3842	7.96756	0	7.3951	0.00018072	12.591	1.1148e-06	-28.8247	1.6038e-08	0.459828	0.445749	0.969381	-3.94937	2.41495	-3.02227	4.55669	0	-7.558	0.0007848	6.2485	0.0017472	-14.0512	5.3808e-07	NA	NA	NA	NA	NA	NA	NA	NA	NA	NA	NA	NA	NA	NA	NA	NA	NA	NA	NA
3548	FBgn0029801	CG15771	0.234855	0.234192	0.997174	-1.39131	1.29421	-2.03679	2.13388	0	-8.066	6.582e-05	6.2742	0.0021264	-4.423	0.013026	0.282354	0.256677	0.90906	0.579366	-0.921809	-4.06599	4.40844	0	2.02	0.46776	4.4078	0.01755	-12.6647	1.4448e-05	0.232366	0.263058	1.13208	-0.65749	-1.0899	0.0323318	1.71506	0	0.4836	1	-2.4742	0.23526	-3.7569	0.03441	NA	NA	NA	NA	NA
3560	FBgn0031097	CG17052	0.254067	0.260815	1.02656	-1.76502	1.88011	1.51657	-1.63166	0	-5.218	0.00426	0.7188	1	4.3998	0.014418	0.382203	0.356634	0.933102	-1.13927	-1.53594	5.9952	-3.32	0	0.488	1	-12.1483	7.278e-06	15.992	3.906e-06	NS	NS	NS	NS	NS	NS	NS	NS	NS	NS	NS	NS	NS	NS	0.250809	0.188537	0.751717	-0.827196	0.891507
3562	FBgn0005655	CG9193	NA	NA	NA	NA	NA	NA	NA	NA	NA	NA	NA	NA	NA	NA	NA	NA	NA	NA	NA	NA	NA	NA	NA	NA	NA	NA	NA	NA	0.433273	0.440646	1.01702	3.42075	0.978544	-3.72733	-0.671963	0	4.5285	0.006588	5.3428	0.005652	-3.6282	0.06012	NA	NA	NA	NA	NA
3568	FBgn0033968	CG10200	0.457162	0.498754	1.09098	2.38332	2.6404	-1.95273	-3.071	0	-0.5237	1	9.9984	5.2698e-05	1.2836	1	0.297443	0.323391	1.08724	1.45242	1.67875	-1.96612	-1.16505	0	-0.2997	1	4.5642	0.010428	-1.222	1	0.191689	0.205935	1.07432	1.09463	0.88138	-0.961442	-1.01457	0	0.2599	1	2.5678	0.18552	0.093	1	NA	NA	NA	NA	NA
3570	FBgn0032833	CG10664	0.139611	0.155678	1.11508	0.332895	-1.22464	0.716994	0.174748	0	2.0525	0.4044	-3.2877	0.09486	0.8326	1	NS	NS	NS	NS	NS	NS	NS	NS	NS	NS	NS	NS	NS	NS	NA	NA	NA	NA	NA	NA	NA	NA	NA	NA	NA	NA	NA	NA	NA	NA	NA	NA	NA
3586	FBgn0037231	CG9779	NA	NA	NA	NA	NA	NA	NA	NA	NA	NA	NA	NA	NA	NA	NS	NS	NS	NS	NS	NS	NS	NS	NS	NS	NS	NS	NS	NS	NA	NA	NA	NA	NA	NA	NA	NA	NA	NA	NA	NA	NA	NA	NA	NA	NA	NA	NA
3600	FBgn0011244	CG2830	0.329168	0.356631	1.08343	-2.48149	-1.10183	1.51318	2.07014	0	-2.7609	0.14778	-8.202	7.83e-05	-0.643	1	0.374178	0.400234	1.06963	-3.10322	-0.199814	0.558521	2.74451	0	-4.0218	0.035964	-2.4039	0.23898	-3.159	0.12522	NA	NA	NA	NA	NA	NA	NA	NA	NA	NA	NA	NA	NA	NA	NA	NA	NA	NA	NA
3606	FBgn0031516	CG9663	NA	NA	NA	NA	NA	NA	NA	NA	NA	NA	NA	NA	NA	NA	NS	NS	NS	NS	NS	NS	NS	NS	NS	NS	NS	NS	NS	NS	NA	NA	NA	NA	NA	NA	NA	NA	NA	NA	NA	NA	NA	NA	NA	NA	NA	NA	NA
3608	FBgn0052380	CG32380	0.188973	0.17811	0.942517	-2.92334	2.14103	0.253346	0.528964	0	-9.3462	0.00027	2.4628	0.20394	-0.3279	1	0.282393	0.287488	1.01804	-2.42096	2.73537	-0.2996	-0.0148093	0	-6.7263	0.00052842	3.9897	0.018918	-0.4435	1	0.313819	0.303594	0.967419	-1.69165	3.82312	-1.1869	-0.944569	0	-7.5261	0.00018042	8.6048	4.2858e-05	-0.3561	1	0.504833	0.272307	0.539401	-0.925869	2.94675
3610	FBgn0033679	CG8888	0.950423	1.01438	1.06729	7.94234	-1.80964	1.49176	-7.62445	0	11.6246	9.876e-06	-3.9499	0.022872	16.7492	2.7744e-07	0.818042	0.830968	1.0158	7.55878	0.238849	-0.237812	-7.55981	0	9.3689	0.00013404	0.925	1	11.7311	4.3632e-06	0.697739	0.691633	0.991248	5.98912	-0.940029	1.52936	-6.57845	0	14.1228	2.2728e-05	-3.7117	0.06348	9.3047	1.9236e-05	1.50876	0.743846	0.493019	7.48204	-1.23598
3614	FBgn0005671	CG17369	0.600475	0.62845	1.04659	4.10578	-4.13388	-3.38381	3.41191	0	11.2148	1.3362e-05	-0.8985	1	-10.0177	2.4006e-05	0.461808	0.455946	0.987308	2.34833	-3.38072	-3.17342	4.20581	0	6.495	0.0010488	-0.3768	1	-15.6629	1.5738e-07	0.411542	0.436149	1.05979	2.51195	-3.18908	-0.818602	1.49573	0	10.0967	2.6358e-05	-5.0045	0.003387	-2.8041	0.15402	0.852546	0.510667	0.598991	3.10933	-2.94179
3616	FBgn0039844	CG1607	0.472004	0.42766	0.906051	1.66975	8.52595	-7.42488	-2.77083	0	-8.8084	0.00012216	37.931	5.88e-08	-7.4132	0.002604	0.551396	0.507747	0.920839	-3.04746	9.37036	-4.67111	-1.65179	0	-26.8616	3.3984e-09	19.3551	2.9064e-06	-3.405	0.041628	0.265952	0.278009	1.04534	0.337259	2.26523	-1.49067	-1.11182	0	-2.184	0.43638	7.7448	0.00029202	-0.8063	1	0.543252	0.399023	0.734507	0.111642	2.01866
3618	FBgn0032258	CG7456	NA	NA	NA	NA	NA	NA	NA	NA	NA	NA	NA	NA	NA	NA	NA	NA	NA	NA	NA	NA	NA	NA	NA	NA	NA	NA	NA	NA	NS	NS	NS	NS	NS	NS	NS	NS	NS	NS	NS	NS	NS	NS	NA	NA	NA	NA	NA
3620	FBgn0030851	CG8326	NA	NA	NA	NA	NA	NA	NA	NA	NA	NA	NA	NA	NA	NA	0.254765	0.24128	0.947068	1.64578	2.14362	-0.326881	-3.46251	0	-0.7867	1	4.753	0.005067	4.0497	0.027804	NS	NS	NS	NS	NS	NS	NS	NS	NS	NS	NS	NS	NS	NS	NA	NA	NA	NA	NA
3622	FBgn0043792	CG30427	NA	NA	NA	NA	NA	NA	NA	NA	NA	NA	NA	NA	NA	NA	0.811827	0.768114	0.946156	-8.16342	-5.73702	5.80055	8.0999	0	-2.9424	0.16944	-20.6741	2.8944e-06	-4.0649	0.032358	NA	NA	NA	NA	NA	NA	NA	NA	NA	NA	NA	NA	NA	NA	NA	NA	NA	NA	NA
3624	FBgn0020510	CG9749	NS	NS	NS	NS	NS	NS	NS	NS	NS	NS	NS	NS	NS	NS	0.295452	0.279011	0.944352	-2.19338	4.34869	-1.70039	-0.454913	0	-7.4102	0.0011838	6.633	0.0014832	-2.6518	0.17172	0.155241	0.175648	1.13145	0.322616	0.798403	0.0188494	-1.13987	0	-0.8619	1	1.608	0.8532	1.3896	1	NS	NS	NS	NS	NS
3630	FBgn0038126	CG8483	0.638272	0.620196	0.97168	-6.0116	1.33186	-3.34012	8.01985	0	-8.0156	0.00031866	8.792	6.66e-05	-28.3407	5.8614e-10	1.10096	1.03691	0.941825	-9.00634	-4.71643	-2.75061	16.4734	0	-8.9641	4.3062e-05	-2.7554	0.1413	-21.8939	5.5962e-09	0.556028	0.569079	1.02347	-2.79761	-0.291441	-2.33841	5.42747	0	-4.0353	0.044724	3.4638	0.08394	-9.9084	1.0566e-05	1.18546	0.772824	0.651917	-2.62812	-0.827165
3632	FBgn0020249	CG7954	0.163076	0.161668	0.991366	1.15194	-2.06926	0.147347	0.769971	0	4.0218	0.031752	-4.1193	0.014802	-1.0399	1	0.22619	0.22766	1.0065	2.25399	-1.92109	-0.660913	0.328011	0	5.326	0.0021534	-1.8993	0.58314	-1.5928	0.9066	0.18824	0.200643	1.06589	-0.50651	0.929074	0.95716	-1.37972	0	-2.1728	0.35508	-0.0316	1	3.1132	0.10896	NS	NS	NS	NS	NS
3646	FBgn0014269	CG18608	0.260394	0.24597	0.944605	4.15441	-0.258145	-1.77631	-2.11995	0	6.0668	0.003606	2.2679	0.34464	0.5007	1	0.211107	0.199981	0.947296	0.0298016	2.96058	-1.33256	-1.65783	0	-4.2553	0.01119	5.4874	0.0026706	0.4486	1	NA	NA	NA	NA	NA	NA	NA	NA	NA	NA	NA	NA	NA	NA	NS	NS	NS	NS	NS
3660	FBgn0085408	CG8603	NS	NS	NS	NS	NS	NS	NS	NS	NS	NS	NS	NS	NS	NS	0.148205	0.147667	0.996369	0.216243	1.14185	-1.68575	0.327656	0	-1.1294	1	3.4577	0.0609	-3.5137	0.036498	NA	NA	NA	NA	NA	NA	NA	NA	NA	NA	NA	NA	NA	NA	NA	NA	NA	NA	NA
3664	FBgn0030749	CG9968	NA	NA	NA	NA	NA	NA	NA	NA	NA	NA	NA	NA	NA	NA	0.269525	0.260695	0.967236	2.14484	1.45718	-0.258943	-3.34307	0	1.1414	1	4.7256	0.0063	3.8641	0.042294	0.154032	0.155576	1.01003	0.0272081	0.113709	1.2591	-1.40002	0	-0.0938	1	-1.8658	0.5592	6.8832	0.0047538	NA	NA	NA	NA	NA
3668	FBgn0040350	CG3690	NS	NS	NS	NS	NS	NS	NS	NS	NS	NS	NS	NS	NS	NS	0.247141	0.242712	0.982079	2.8829	-0.942623	0.0925926	-2.03287	0	6.7058	0.00052722	-1.1782	1	2.5879	0.28476	0.201367	0.225876	1.12171	0.648764	0.877551	0.0131632	-1.53948	0	-0.2708	1	1.6276	0.9474	2.901	0.17616	NA	NA	NA	NA	NA
3670	FBgn0004784	CG6518	NA	NA	NA	NA	NA	NA	NA	NA	NA	NA	NA	NA	NA	NA	0.456321	0.501397	1.09878	-1.06164	-3.39902	2.33401	2.12665	0	3.421	0.075	-15.5143	1.689e-07	0.284	1	0.349266	0.449512	1.28702	-1.30089	-1.20524	1.658	0.848129	0	-0.1115	1	-4.9661	0.012786	1.5743	0.9654	NA	NA	NA	NA	NA
3672	FBgn0032484	CG9431	NS	NS	NS	NS	NS	NS	NS	NS	NS	NS	NS	NS	NS	NS	0.455457	0.450423	0.988948	4.938	-3.18389	0.977162	-2.73128	0	18.555	3.3588e-06	-5.5661	0.0025302	4.1246	0.012384	0.225539	0.264783	1.174	-0.419397	-0.141306	1.57949	-1.01879	0	-0.4969	1	-3.7221	0.036408	3.1352	0.08562	0.28614	0.202624	0.708129	-0.44254	-0.992761
3674	FBgn0040340	CG11642	NA	NA	NA	NA	NA	NA	NA	NA	NA	NA	NA	NA	NA	NA	0.453831	0.469021	1.03347	2.3506	3.22513	-2.69193	-2.8838	0	-1.4193	1	9.9227	0.00035298	0.2436	1	NA	NA	NA	NA	NA	NA	NA	NA	NA	NA	NA	NA	NA	NA	NA	NA	NA	NA	NA
3678	FBgn0004901	CG2867	NA	NA	NA	NA	NA	NA	NA	NA	NA	NA	NA	NA	NA	NA	0.181449	0.184548	1.01708	1.80177	-0.0709616	-0.22044	-1.51036	0	4.0184	0.014898	0.1624	1	1.4579	1	0.179963	0.209272	1.16286	0.39288	-0.38545	1.03494	-1.04237	0	1.031	1	-2.7521	0.15792	3.1675	0.10404	NA	NA	NA	NA	NA
3680	FBgn0037719	CG9424	0.181911	0.240804	1.32375	0.447311	0.863109	-0.459126	-0.851294	0	-0.9143	1	1.9555	0.6342	0.4403	1	0.355063	0.348689	0.982048	4.31539	-1.98601	-0.100914	-2.22846	0	10.711	0.00011034	-1.9711	0.48396	2.631	0.25242	NS	NS	NS	NS	NS	NS	NS	NS	NS	NS	NS	NS	NS	NS	NS	NS	NS	NS	NS
3684	FBgn0259221	CG17034	0.246458	0.248242	1.00724	0.827943	-3.02479	1.48183	0.715017	0	4.5611	0.008196	-5.8091	0.003102	1.4327	1	NS	NS	NS	NS	NS	NS	NS	NS	NS	NS	NS	NS	NS	NS	NS	NS	NS	NS	NS	NS	NS	NS	NS	NS	NS	NS	NS	NS	0.462614	0.250666	0.541846	-0.462314	-2.31251
3686	FBgn0039600	CG1646	0.184463	0.186204	1.00944	1.53771	1.03072	-1.58901	-0.979418	0	1.0976	1	3.6135	0.0531	-0.6873	1	0.221242	0.220432	0.996335	0.43911	2.34158	-1.53563	-1.24506	0	-2.9344	0.09168	6.4101	0.0007236	-0.3817	1	NA	NA	NA	NA	NA	NA	NA	NA	NA	NA	NA	NA	NA	NA	NA	NA	NA	NA	NA
3700	FBgn0034070	CG8403	NA	NA	NA	NA	NA	NA	NA	NA	NA	NA	NA	NA	NA	NA	0.152874	0.148464	0.971148	-0.0825025	0.686949	1.2672	-1.87165	0	-0.9427	1	-0.9606	1	5.4325	0.0049236	NA	NA	NA	NA	NA	NA	NA	NA	NA	NA	NA	NA	NA	NA	NA	NA	NA	NA	NA
3724	FBgn0000008	CG6741	0.241766	0.243398	1.00675	1.57085	1.23174	0.048033	-2.85062	0	0.506	1	1.7478	0.7428	3.9054	0.022626	0.201414	0.194655	0.966444	-1.03573	2.58507	-0.0170218	-1.53232	0	-4.0775	0.0363	7.0414	0.00030324	3.2952	0.06774	0.229765	0.242014	1.05331	-0.274136	2.0022	-0.288945	-1.43912	0	-2.5574	0.20166	2.888	0.1785	2.5236	0.23328	0.420273	0.248441	0.591142	0.359051	1.79663
3728	FBgn0026869	CG1981	0.156758	0.154898	0.988135	-1.74756	-0.138734	1.66962	0.216668	0	-1.9132	0.51798	-2.6788	0.24072	2.6848	0.22746	NS	NS	NS	NS	NS	NS	NS	NS	NS	NS	NS	NS	NS	NS	NS	NS	NS	NS	NS	NS	NS	NS	NS	NS	NS	NS	NS	NS	0.319005	0.191032	0.598837	-1.22966	-0.397445
3730	FBgn0029771	CG12730	NS	NS	NS	NS	NS	NS	NS	NS	NS	NS	NS	NS	NS	NS	0.162831	0.180018	1.10556	0.189742	0.681064	0.544272	-1.41508	0	-1.1087	1	0.2746	1	2.1857	0.417	NA	NA	NA	NA	NA	NA	NA	NA	NA	NA	NA	NA	NA	NA	NS	NS	NS	NS	NS
3742	FBgn0001189	CG3095	0.199399	0.196599	0.985959	1.19392	1.57076	-0.376653	-2.38803	0	-0.5393	1	3.1895	0.10704	2.8117	0.11934	0.182873	0.172704	0.94439	0.922928	2.00605	-0.720918	-2.20806	0	-1.2894	1	4.6497	0.0055116	2.7412	0.13122	NS	NS	NS	NS	NS	NS	NS	NS	NS	NS	NS	NS	NS	NS	NS	NS	NS	NS	NS
3756	FBgn0086909	CG31751	0.261321	0.239665	0.917126	4.38991	-0.0276181	-4.05298	-0.309308	0	8.2447	0.00038784	5.8056	0.0059802	-4.4338	0.00834	0.371063	0.335376	0.903826	2.37768	5.60879	-3.88389	-4.10259	0	-4.3411	0.009822	17.664	6.138e-07	0.3275	1	0.209167	0.198807	0.950472	2.50398	-0.227072	-1.90247	-0.374446	0	4.796	0.009408	2.2521	0.28914	-1.8588	0.55836	0.721308	0.400735	0.555567	2.7735	1.81224
3762	FBgn0039993	CG17691	0.469961	0.431546	0.918259	7.11021	-5.90815	-4.32343	3.12138	0	32.9198	1.2048e-07	-6.9089	0.0003264	-8.1055	0.0019212	NA	NA	NA	NA	NA	NA	NA	NA	NA	NA	NA	NA	NA	NA	NA	NA	NA	NA	NA	NA	NA	NA	NA	NA	NA	NA	NA	NA	0.62474	0.363141	0.581267	1.80566	-1.89252
3766	FBgn0037414	CG1153	NA	NA	NA	NA	NA	NA	NA	NA	NA	NA	NA	NA	NA	NA	NA	NA	NA	NA	NA	NA	NA	NA	NA	NA	NA	NA	NA	NA	1.18755	1.2185	1.02606	-7.36802	7.92106	5.86237	-6.41541	0	-19.3391	1.9452e-08	3.3892	0.08946	20.0499	6.798e-06	NA	NA	NA	NA	NA
3768	FBgn0036666	CG9712	0.167049	0.155557	0.93121	-0.79779	2.65143	0.234467	-2.08811	0	-6.1013	0.0009042	3.0865	0.10104	2.8157	0.1311	0.323543	0.30126	0.931129	-3.5779	3.92617	-2.27319	1.92493	0	-8.5365	5.8536e-05	10.7337	0.00014604	-8.8064	0.0002532	0.186566	0.193722	1.03835	-1.80974	0.485499	0.827877	0.49636	0	-6.5119	0.0014376	-0.8578	1	0.3543	1	0.440728	0.207635	0.471118	-0.757017	3.08324
3772	FBgn0022985	CG5821	NA	NA	NA	NA	NA	NA	NA	NA	NA	NA	NA	NA	NA	NA	NS	NS	NS	NS	NS	NS	NS	NS	NS	NS	NS	NS	NS	NS	NA	NA	NA	NA	NA	NA	NA	NA	NA	NA	NA	NA	NA	NA	NA	NA	NA	NA	NA
3774	FBgn0030591	CG9517	NA	NA	NA	NA	NA	NA	NA	NA	NA	NA	NA	NA	NA	NA	0.182402	0.254189	1.39357	-0.614818	-0.40438	1.00838	0.0108175	0	-0.8775	1	-1.4604	1	1.0276	1	NA	NA	NA	NA	NA	NA	NA	NA	NA	NA	NA	NA	NA	NA	NA	NA	NA	NA	NA
3792	FBgn0040007	CG18001	0.252637	0.306107	1.21165	1.84357	-0.116508	-0.866715	-0.860347	0	2.4681	0.19938	0.9483	1	-0.0105	1	0.308373	0.3407	1.10483	2.29564	-0.429104	0.265289	-2.13182	0	5.8449	0.0019062	-1.197	1	2.7095	0.14154	NA	NA	NA	NA	NA	NA	NA	NA	NA	NA	NA	NA	NA	NA	NS	NS	NS	NS	NS
3794	FBgn0038856	CG7034	NS	NS	NS	NS	NS	NS	NS	NS	NS	NS	NS	NS	NS	NS	0.283099	0.264824	0.935448	3.91871	-1.84669	0.717384	-2.7894	0	6.1068	0.0021978	-2.9152	0.16002	10.6377	1.2978e-05	NS	NS	NS	NS	NS	NS	NS	NS	NS	NS	NS	NS	NS	NS	NS	NS	NS	NS	NS
3800	FBgn0024320	CG5722	NS	NS	NS	NS	NS	NS	NS	NS	NS	NS	NS	NS	NS	NS	0.146247	0.139168	0.951597	-1.67861	-0.130693	1.81041	-0.00110197	0	-2.1926	0.3627	-2.3759	0.2361	2.5578	0.1734	0.294135	0.295273	1.00387	0.181509	1.10164	-3.03043	1.74729	0	-1.1199	1	5.2276	0.007908	-8.3815	0.00011394	0.390417	0.196215	0.502578	-1.86503	-0.0581512
3802	FBgn0033017	CG10465	0.309674	0.295482	0.954172	4.1825	0.976236	-2.44443	-2.7143	0	8.277	0.00025158	5.315	0.0036954	0.2927	1	0.402384	0.381811	0.948873	-0.990067	5.37421	-0.185008	-4.19913	0	-8.0339	8.52e-05	7.5003	0.0001281	6.5774	0.0014604	0.146676	0.158798	1.08264	-0.038443	1.22083	-0.703454	-0.478935	0	-1.8513	0.5718	3.0814	0.07014	-0.3063	1	0.492455	0.280531	0.569659	0.341817	2.38021
3804	FBgn0033656	CG8988	NA	NA	NA	NA	NA	NA	NA	NA	NA	NA	NA	NA	NA	NA	NS	NS	NS	NS	NS	NS	NS	NS	NS	NS	NS	NS	NS	NS	NA	NA	NA	NA	NA	NA	NA	NA	NA	NA	NA	NA	NA	NA	NA	NA	NA	NA	NA
3820	FBgn0038439	CG14900	NA	NA	NA	NA	NA	NA	NA	NA	NA	NA	NA	NA	NA	NA	NA	NA	NA	NA	NA	NA	NA	NA	NA	NA	NA	NA	NA	NA	NS	NS	NS	NS	NS	NS	NS	NS	NS	NS	NS	NS	NS	NS	NA	NA	NA	NA	NA
3824	FBgn0051145	CG31145	0.329341	0.323638	0.982686	-2.20146	-2.50117	3.95847	0.744162	0	0.4558	1	-11.482	3.4194e-06	4.2667	0.012798	NA	NA	NA	NA	NA	NA	NA	NA	NA	NA	NA	NA	NA	NA	NS	NS	NS	NS	NS	NS	NS	NS	NS	NS	NS	NS	NS	NS	NS	NS	NS	NS	NS
3836	FBgn0032538	CG16885	NA	NA	NA	NA	NA	NA	NA	NA	NA	NA	NA	NA	NA	NA	1.58895	1.56681	0.986063	6.73462	-13.8084	15.2272	-8.15339	0	25.4079	1.6854e-09	-53.364	6.15e-08	39.7321	3.8004e-07	1.06907	1.17437	1.0985	2.43085	-6.79872	7.1012	-2.73333	0	10.0323	0.00011406	-27.6947	1.119e-09	25.0916	5.0094e-09	NA	NA	NA	NA	NA
3850	FBgn0037801	CG3999	NA	NA	NA	NA	NA	NA	NA	NA	NA	NA	NA	NA	NA	NA	0.362756	0.342998	0.945535	1.39049	3.32611	-5.17136	0.454759	0	-3.1964	0.06048	16.3159	4.023e-06	-7.0698	0.002715	0.278401	0.273432	0.982152	2.18991	-1.76483	-1.93912	1.51403	0	9.7165	1.7568e-05	0.2803	1	-3.7805	0.023646	NA	NA	NA	NA	NA
3864	FBgn0051159	CG31159	0.446769	0.41971	0.939434	7.29008	-3.29088	-3.74893	-0.250281	0	12.7372	5.8836e-06	0.5167	1	-6.2846	0.0048636	0.642351	0.575727	0.896282	10.8234	-7.4162	-6.87061	3.4634	0	22.3866	4.2834e-09	-0.8224	1	-17.8233	2.2926e-07	0.39817	0.391176	0.982433	3.99628	-2.56214	-2.28883	0.854684	0	13.5918	5.187e-05	-0.6115	1	-3.589	0.044952	0.760706	0.452801	0.595237	3.95127	-0.902109
3870	FBgn0040718	CG15353	NA	NA	NA	NA	NA	NA	NA	NA	NA	NA	NA	NA	NA	NA	0.816133	0.781234	0.957238	11.3615	-1.44093	-4.94791	-4.97261	0	16.0451	2.8434e-07	5.5879	0.0015024	0.041	1	0.406532	0.434285	1.06827	3.64036	-0.636952	-1.53712	-1.46628	0	5.8602	0.002352	1.3413	1	-0.1036	1	NA	NA	NA	NA	NA
3880	FBgn0036703	CG7707	0.183559	0.182963	0.99675	-0.977925	-1.71816	1.30238	1.3937	0	2.1831	0.34716	-4.6495	0.0219	-0.0971	1	NA	NA	NA	NA	NA	NA	NA	NA	NA	NA	NA	NA	NA	NA	NA	NA	NA	NA	NA	NA	NA	NA	NA	NA	NA	NA	NA	NA	NA	NA	NA	NA	NA
3884	FBgn0031784	CG9222	0.537839	0.524613	0.975409	-4.79508	-3.75177	2.82724	5.7196	0	-1.3849	1	-8.678	3.6498e-05	-4.3981	0.008862	0.429024	0.420458	0.980033	-4.484	-1.05106	1.29434	4.24072	0	-6.2016	0.0006282	-3.0854	0.09144	-3.5379	0.035796	NA	NA	NA	NA	NA	NA	NA	NA	NA	NA	NA	NA	NA	NA	NA	NA	NA	NA	NA
3888	FBgn0250824	CG33655	0.313088	0.289854	0.925791	0.0847823	-3.66757	-1.79145	5.37424	0	5.9398	0.0050124	-2.1171	0.36372	-9.2438	6.858e-05	0.399615	0.381052	0.953548	0.490196	-3.52823	-2.18781	5.22584	0	7.1797	0.001374	-4.3054	0.009366	-8.9461	0.0007878	0.184821	0.195571	1.05817	-0.605836	-1.25116	0.55138	1.30561	0	0.8	1	-2.6877	0.19614	-1.276	1	0.523955	0.258685	0.493717	0.340217	-0.59691
3892	FBgn0031545	CG3213	0.206752	0.206702	0.999756	-1.63451	-0.935476	0.166991	2.403	0	-0.8867	1	-2.061	0.4293	-3.6347	0.027786	0.486741	0.440222	0.904428	-4.72055	-3.95065	-0.261822	8.93303	0	-0.854	1	-6.3337	0.001866	-21.2468	1.8558e-08	0.278081	0.289804	1.04216	-2.26566	-0.539887	1.0069	1.79865	0	-3.066	0.13764	-2.6801	0.22752	-0.9579	1	0.369115	0.19418	0.526069	0.136883	-1.34092
3896	FBgn0083975	CG31209	NA	NA	NA	NA	NA	NA	NA	NA	NA	NA	NA	NA	NA	NA	NS	NS	NS	NS	NS	NS	NS	NS	NS	NS	NS	NS	NS	NS	NS	NS	NS	NS	NS	NS	NS	NS	NS	NS	NS	NS	NS	NS	NA	NA	NA	NA	NA
3898	FBgn0050462	CG33142	NA	NA	NA	NA	NA	NA	NA	NA	NA	NA	NA	NA	NA	NA	0.230567	0.22903	0.993337	2.60257	-1.44395	0.166879	-1.3255	0	4.618	0.0059304	-2.506	0.2412	3.0971	0.07818	NS	NS	NS	NS	NS	NS	NS	NS	NS	NS	NS	NS	NS	NS	NA	NA	NA	NA	NA
3900	FBgn0028581	CG33067	NS	NS	NS	NS	NS	NS	NS	NS	NS	NS	NS	NS	NS	NS	NS	NS	NS	NS	NS	NS	NS	NS	NS	NS	NS	NS	NS	NS	NA	NA	NA	NA	NA	NA	NA	NA	NA	NA	NA	NA	NA	NA	NA	NA	NA	NA	NA
3908	FBgn0032268	CG6138	0.26273	0.267309	1.01743	-2.53702	-0.763186	2.26848	1.03173	0	-3.1194	0.10482	-4.5946	0.01965	1.5035	0.9852	0.532194	0.524489	0.985523	-1.22222	-4.14646	-0.996823	6.3655	0	4.4726	0.007794	-5.5173	0.003978	-9.73	0.00026982	NA	NA	NA	NA	NA	NA	NA	NA	NA	NA	NA	NA	NA	NA	0.562497	0.351261	0.624467	-1.36955	-1.54148
3910	FBgn0051286	CG31286	0.436281	0.409457	0.938517	-6.86137	-0.0179853	1.93172	4.94764	0	-8.6246	0.00022428	-4.1999	0.01236	-4.9554	0.007638	0.537564	0.496303	0.923244	-6.20489	-3.1859	1.57058	7.82021	0	-3.4617	0.036708	-6.8561	0.0013548	-12.7728	1.9854e-06	NA	NA	NA	NA	NA	NA	NA	NA	NA	NA	NA	NA	NA	NA	0.826768	0.513662	0.621289	-3.3351	-1.11021
3912	FBgn0033883	CG16935	0.24843	0.245642	0.988779	3.14147	-1.82993	-0.0726078	-1.23893	0	7.0745	0.00022518	-2.7657	0.1362	1.6393	0.8418	0.190445	0.190261	0.999032	0.36357	-2.21075	0.578916	1.26826	0	3.2502	0.12294	-5.6768	0.007716	-1.1292	1	0.141086	0.154417	1.09449	0.982044	-0.0816794	0.0846878	-0.985052	0	1.2086	1	-0.3477	1	2.2531	0.29172	0.387634	0.215976	0.557164	1.94556	-0.0602641
3914	FBgn0031749	CG14000	NA	NA	NA	NA	NA	NA	NA	NA	NA	NA	NA	NA	NA	NA	NS	NS	NS	NS	NS	NS	NS	NS	NS	NS	NS	NS	NS	NS	NA	NA	NA	NA	NA	NA	NA	NA	NA	NA	NA	NA	NA	NA	NA	NA	NA	NA	NA
3916	FBgn0250844	CG4218	0.569407	0.578128	1.01531	-3.72283	-3.83829	2.06192	5.4992	0	0.1604	1	-8.6766	6.174e-05	-4.9512	0.004728	0.697795	0.732192	1.04929	-4.62787	-1.94999	0.0448561	6.533	0	-2.8285	0.18378	-2.1481	0.47766	-20.1535	2.4942e-08	0.551666	0.59557	1.07958	-4.14046	-1.05631	2.68313	2.51364	0	-3.4401	0.08616	-3.9337	0.032916	0.3826	1	0.886471	0.589613	0.665123	-2.97704	-1.60505
3918	FBgn0031844	CG13771	NA	NA	NA	NA	NA	NA	NA	NA	NA	NA	NA	NA	NA	NA	NS	NS	NS	NS	NS	NS	NS	NS	NS	NS	NS	NS	NS	NS	NA	NA	NA	NA	NA	NA	NA	NA	NA	NA	NA	NA	NA	NA	NA	NA	NA	NA	NA
3920	FBgn0038248	CG7886	0.247377	0.293754	1.18748	-1.87684	0.250764	0.509138	1.11694	0	-2.6003	0.26118	-0.513	1	-1.0572	1	0.449026	0.445747	0.992697	-3.15321	-1.14439	-1.01927	5.31687	0	-2.7828	0.13986	-0.1603	1	-9.156	0.0013176	0.246891	0.264259	1.07034	-2.18945	0.758968	0.365574	1.0649	0	-5.4282	0.007668	0.9492	1	-0.8329	1	0.277074	0.142998	0.5161	0.044293	-1.36378
3922	FBgn0030926	CG6367	NA	NA	NA	NA	NA	NA	NA	NA	NA	NA	NA	NA	NA	NA	0.227897	0.226971	0.995936	1.51004	-1.44261	1.67446	-1.74189	0	4.9524	0.013176	-4.0156	0.014778	4.2554	0.010284	NA	NA	NA	NA	NA	NA	NA	NA	NA	NA	NA	NA	NA	NA	NA	NA	NA	NA	NA
3924	FBgn0030271	CG15202	0.265721	0.305872	1.1511	1.33517	0.561816	-2.13503	0.23805	0	1.3733	1	3.8709	0.038334	-2.8717	0.10332	0.531719	0.488906	0.919483	9.15009	-4.34549	-1.73981	-3.06479	0	15.4802	4.4772e-07	-3.492	0.07458	2.7048	0.16296	0.154637	0.148121	0.957865	1.74189	0.106245	-1.38611	-0.462021	0	1.8332	0.5808	2.387	0.3459	-2.0463	0.51582	0.252705	0.140926	0.55767	0.108133	-1.22077
3926	FBgn0031047	CG14213	NA	NA	NA	NA	NA	NA	NA	NA	NA	NA	NA	NA	NA	NA	0.251641	0.273086	1.08522	-1.56081	-1.1239	1.21567	1.46904	0	-0.6731	1	-3.1794	0.07038	-0.3331	1	NA	NA	NA	NA	NA	NA	NA	NA	NA	NA	NA	NA	NA	NA	NA	NA	NA	NA	NA
3930	FBgn0086558	CG32744	0.290638	0.300526	1.03402	-1.58832	-1.08254	-0.562069	3.23294	0	-0.5475	1	-0.588	1	-9.9135	1.788e-05	0.943819	0.856764	0.907762	-11.7344	4.45151	-7.27962	14.5625	0	-16.8087	1.5948e-05	12.4111	0.00015576	-80.9869	3.573e-12	0.393718	0.468623	1.19025	-2.6712	0.116984	0.831244	1.72297	0	-3.2146	0.10002	-1.4023	1	-1.7917	0.6408	0.5969	0.418848	0.701705	-1.14966	2.22046
3932	FBgn0038658	CG14292	NS	NS	NS	NS	NS	NS	NS	NS	NS	NS	NS	NS	NS	NS	0.197338	0.205927	1.04352	0.168496	1.7868	-0.488403	-1.46689	0	-2.115	0.37752	3.3469	0.07266	1.5197	1	0.227166	0.25011	1.101	-0.0602324	1.8241	-0.758435	-1.00544	0	-1.9472	0.53154	5.1958	0.009768	0.9802	1	0.402158	0.26068	0.648204	0.15884	1.69357
3946	FBgn0039027	CG7031	0.169635	0.197453	1.16398	1.00375	0.320471	-0.106365	-1.21786	0	1.4633	1	0.5909	1	1.2569	1	0.274122	0.281031	1.0252	1.82965	-1.7509	1.64483	-1.72358	0	7.2395	0.00024438	-5.973	0.0008262	3.8756	0.030852	NS	NS	NS	NS	NS	NS	NS	NS	NS	NS	NS	NS	NS	NS	NS	NS	NS	NS	NS
3948	FBgn0010295	CG10788	0.35356	0.452483	1.27979	2.23293	0.127614	-0.939914	-1.42063	0	6.5331	0.006594	1.5288	1	0.5078	1	0.604137	0.516473	0.854892	17.7574	-8.33342	-0.724758	-8.69922	0	31.9779	4.9236e-08	-9.4768	0.00026064	13.7921	3.0732e-06	0.124261	0.153593	1.23605	-0.788653	0.501335	0.271569	0.0157486	0	NA	NA	NA	NA	NA	NA	NS	NS	NS	NS	NS
3950	FBgn0051781	CG31781	1.00639	1.0098	1.00338	-4.4356	-9.57762	8.70454	5.30867	0	5.9609	0.007938	-44.102	9.762e-10	6.7132	0.0003192	1.18321	1.08655	0.9183	-3.7437	-17.4456	6.39792	14.7914	0	16.2283	2.184e-07	-31.4096	1.5348e-08	-15.6642	1.6446e-07	0.742637	0.795513	1.0712	-3.2783	-4.40539	3.57526	4.10843	0	1.3244	1	-12.8917	3.7044e-06	-1.0152	1	1.97079	1.13139	0.574077	-3.43645	-8.40231
3952	FBgn0033432	CG12928	NA	NA	NA	NA	NA	NA	NA	NA	NA	NA	NA	NA	NA	NA	0.210143	0.204477	0.973038	2.16295	0.537693	-0.40812	-2.29252	0	3.3654	0.043194	1.6549	0.7854	2.152	0.37626	NA	NA	NA	NA	NA	NA	NA	NA	NA	NA	NA	NA	NA	NA	NA	NA	NA	NA	NA
3958	FBgn0034647	CG15678	NA	NA	NA	NA	NA	NA	NA	NA	NA	NA	NA	NA	NA	NA	0.398668	0.381863	0.957847	4.81365	-1.55276	0.808311	-4.06921	0	6.5676	0.00057924	-2.917	0.17196	19.8588	5.796e-08	0.179482	0.21484	1.197	-0.190985	1.23261	-0.293517	-0.748108	0	-1.8846	0.615	2.8312	0.12108	0.6938	1	NA	NA	NA	NA	NA
3966	FBgn0033428	CG1818	NA	NA	NA	NA	NA	NA	NA	NA	NA	NA	NA	NA	NA	NA	NS	NS	NS	NS	NS	NS	NS	NS	NS	NS	NS	NS	NS	NS	NA	NA	NA	NA	NA	NA	NA	NA	NA	NA	NA	NA	NA	NA	NA	NA	NA	NA	NA
3972	FBgn0052820	CG32820	0.505443	0.510204	1.00942	-5.53552	-0.867771	3.20463	3.19866	0	-6.0247	0.0009702	-5.7858	0.0025176	0.0094	1	1.03614	0.918407	0.886371	-19.5418	-2.1353	4.30841	17.3687	0	-24.0566	3.4596e-07	-7.4234	0.0001536	-18.9208	9.3e-08	0.79792	0.894019	1.12044	-5.9362	0.484867	1.01478	4.43655	0	-16.7311	8.136e-08	-1.9295	0.5991	-3.7055	0.08052	1.0282	0.764034	0.743078	-3.40827	-1.35964
3978	FBgn0050110	CG30110	NA	NA	NA	NA	NA	NA	NA	NA	NA	NA	NA	NA	NA	NA	0.389355	0.384929	0.988633	4.61183	-2.21178	-0.101846	-2.2982	0	10.9429	0.00011106	-3.7379	0.044178	2.8095	0.11274	NA	NA	NA	NA	NA	NA	NA	NA	NA	NA	NA	NA	NA	NA	NA	NA	NA	NA	NA
3980	FBgn0250829	CG31264	NA	NA	NA	NA	NA	NA	NA	NA	NA	NA	NA	NA	NA	NA	NS	NS	NS	NS	NS	NS	NS	NS	NS	NS	NS	NS	NS	NS	NA	NA	NA	NA	NA	NA	NA	NA	NA	NA	NA	NA	NA	NA	NA	NA	NA	NA	NA
3984	FBgn0033893	CG18371	0.534564	0.591721	1.10692	-3.94557	-1.15221	1.34312	3.75466	0	-5.3683	0.01035	-3.3608	0.10518	-2.824	0.12858	0.582025	0.554115	0.952046	-4.77006	-3.64457	0.675333	7.73931	0	-1.3483	1	-10.6291	3.4536e-05	-12.8278	1.2684e-06	NA	NA	NA	NA	NA	NA	NA	NA	NA	NA	NA	NA	NA	NA	NA	NA	NA	NA	NA
4072	FBgn0033402	CG2078	NA	NA	NA	NA	NA	NA	NA	NA	NA	NA	NA	NA	NA	NA	0.175727	0.180114	1.02496	-0.511488	0.176345	-1.35343	1.68858	0	-1.037	1	3.5581	0.03363	-4.0648	0.025698	NA	NA	NA	NA	NA	NA	NA	NA	NA	NA	NA	NA	NA	NA	NA	NA	NA	NA	NA
4082	FBgn0025741	CG11081	0.331221	0.341943	1.03237	2.10195	2.24843	-2.01597	-2.3344	0	-0.1745	1	6.3726	0.0014406	0.5862	1	0.508085	0.46432	0.913862	-2.33644	6.98576	2.56236	-7.21167	0	-11.6756	3.7152e-06	8.2201	0.0005256	16.2338	1.1094e-05	0.509701	0.544205	1.06769	2.01684	3.08936	-3.55103	-1.55517	0	-1.1456	1	26.9735	7.884e-10	-5.6796	0.0032898	0.434921	0.291107	0.669334	0.474938	1.65657
4086	FBgn0000283	CG6384	0.264507	0.255966	0.967709	0.604172	2.23903	-3.74565	0.902442	0	-1.6844	0.7668	7.2099	0.003303	-19.3001	1.857e-08	0.281633	0.256944	0.912336	-0.718116	3.97876	0.987775	-4.24842	0	-7.466	0.0002076	4.9938	0.0037962	6.7362	0.00043212	0.40452	0.448263	1.10814	0.114337	1.69653	-3.20959	1.39872	0	-2.4922	0.19506	7.5277	0.0001542	-5.9645	0.0008952	NS	NS	NS	NS	NS
4088	FBgn0011826	CG9842	0.201256	0.190613	0.947118	2.7242	-0.111011	0.0448601	-2.65805	0	4.3399	0.01641	-0.178	1	3.57	0.044958	0.276216	0.262765	0.951302	-2.59227	3.74895	-0.118202	-1.03848	0	-8.4065	0.0001167	6.3474	0.00051762	1.4018	1	0.203262	0.223923	1.10165	-0.0405578	1.18448	-1.53825	0.394325	0	-1.5402	0.93	3.7327	0.02826	-3.1885	0.0582	0.408364	0.221588	0.542624	1.22762	1.00388
4094	FBgn0012058	CG8610	NA	NA	NA	NA	NA	NA	NA	NA	NA	NA	NA	NA	NA	NA	NS	NS	NS	NS	NS	NS	NS	NS	NS	NS	NS	NS	NS	NS	NA	NA	NA	NA	NA	NA	NA	NA	NA	NA	NA	NA	NA	NA	NA	NA	NA	NA	NA
4098	FBgn0027547	CG1927	NS	NS	NS	NS	NS	NS	NS	NS	NS	NS	NS	NS	NS	NS	0.193405	0.187809	0.971067	-1.34354	0.698686	2.118	-1.47314	0	-4.459	0.025344	-6.6074	0.00039444	4.0398	0.051936	NS	NS	NS	NS	NS	NS	NS	NS	NS	NS	NS	NS	NS	NS	0.305272	0.177955	0.582938	1.44602	0.117125
4102	FBgn0027493	CG17273	NA	NA	NA	NA	NA	NA	NA	NA	NA	NA	NA	NA	NA	NA	0.560022	0.531532	0.949127	6.19069	-2.41656	-6.38958	2.61545	0	9.97	0.0005322	4.3737	0.02172	-17.8433	3.9798e-08	0.493651	0.471678	0.955489	5.05973	-3.99072	-2.95666	1.88766	0	10.7834	1.374e-05	-1.4011	1	-8.9102	0.00018108	NA	NA	NA	NA	NA
4116	FBgn0037396	CG11459	NA	NA	NA	NA	NA	NA	NA	NA	NA	NA	NA	NA	NA	NA	NS	NS	NS	NS	NS	NS	NS	NS	NS	NS	NS	NS	NS	NS	0.174516	0.207694	1.19012	0.533184	-1.15459	-0.085534	0.706936	0	1.9436	0.4875	-1.7716	0.7452	-1.598	0.9222	NA	NA	NA	NA	NA
4136	FBgn0036623	CG4729	NS	NS	NS	NS	NS	NS	NS	NS	NS	NS	NS	NS	NS	NS	0.346459	0.317754	0.917147	3.34938	1.14621	1.47066	-5.96625	0	2.874	0.10302	-0.4297	1	11.5814	2.529e-06	NS	NS	NS	NS	NS	NS	NS	NS	NS	NS	NS	NS	NS	NS	0.443291	0.191806	0.432685	0.665292	2.48698
4140	FBgn0015834	CG8882	0.478914	0.471692	0.984922	4.20607	1.87429	-0.126131	-5.95423	0	3.616	0.034386	2.275	0.28812	7.6253	0.000846	0.304819	0.291686	0.956916	0.472795	3.91972	-2.22634	-2.16618	0	-4.5923	0.008424	8.3316	0.0001398	-0.091	1	0.19774	0.197157	0.99705	0.757729	1.17016	0.168335	-2.09623	0	-0.5734	1	1.4943	1	3.2595	0.06054	0.480088	0.224866	0.468386	2.796	0.949013
4142	FBgn0040286	CG5442	NA	NA	NA	NA	NA	NA	NA	NA	NA	NA	NA	NA	NA	NA	0.339473	0.302193	0.890183	3.75139	4.62221	-3.603	-4.77061	0	-1.0779	1	10.3845	7.728e-06	1.9813	0.51054	0.150475	0.150184	0.998066	-0.457946	1.51761	0.0122987	-1.07196	0	-2.7078	0.22116	4.7722	0.0054888	1.5854	0.96	0.475954	0.318302	0.668766	1.54485	0.96846
4160	FBgn0033988	CG7761	0.215245	0.247301	1.14893	-0.603158	-0.975364	-0.18076	1.75928	0	0.5846	1	-1.5774	0.9648	-2.5158	0.19314	0.352393	0.34317	0.973828	2.71064	-0.702461	-4.09967	2.09149	0	3.5171	0.04164	5.9255	0.004755	-25.6454	2.0544e-08	0.32153	0.310266	0.964968	0.301892	-1.35361	-2.53068	3.5824	0	1.7668	0.6738	2.2418	0.4329	-17.498	2.25e-05	0.323838	0.197333	0.609355	0.143278	0.338455
4162	FBgn0031585	CG2955	0.478446	0.44306	0.926039	-6.77611	-3.20358	4.84134	5.13835	0	-5.4972	0.0056118	-12.072	2.1786e-05	-0.3908	1	0.572316	0.542642	0.948152	-6.54326	-2.17506	1.98291	6.73541	0	-5.4671	0.007026	-7.5959	0.00026922	-7.9032	9.372e-05	NA	NA	NA	NA	NA	NA	NA	NA	NA	NA	NA	NA	NA	NA	NA	NA	NA	NA	NA
4170	FBgn0037561	CG9630	NA	NA	NA	NA	NA	NA	NA	NA	NA	NA	NA	NA	NA	NA	0.221395	0.211763	0.956493	2.81389	0.190041	-0.830997	-2.17293	0	3.2631	0.08898	1.1459	1	2.2572	0.30588	0.176655	0.196198	1.11063	-0.00364626	0.912991	0.443565	-1.35291	0	-1.0025	1	1.0173	1	4.4362	0.011934	NA	NA	NA	NA	NA
4172	FBgn0040345	CG3708	NA	NA	NA	NA	NA	NA	NA	NA	NA	NA	NA	NA	NA	NA	NS	NS	NS	NS	NS	NS	NS	NS	NS	NS	NS	NS	NS	NS	NA	NA	NA	NA	NA	NA	NA	NA	NA	NA	NA	NA	NA	NA	NA	NA	NA	NA	NA
4174	FBgn0032371	CG4983	NA	NA	NA	NA	NA	NA	NA	NA	NA	NA	NA	NA	NA	NA	0.623945	0.544116	0.872057	-8.15286	-9.1477	4.52083	12.7797	0	1.5426	0.9654	-17.9914	1.8426e-06	-10.8065	5.61e-05	NA	NA	NA	NA	NA	NA	NA	NA	NA	NA	NA	NA	NA	NA	NA	NA	NA	NA	NA
4176	FBgn0028969	CG14813	NA	NA	NA	NA	NA	NA	NA	NA	NA	NA	NA	NA	NA	NA	0.303925	0.296707	0.976252	0.799406	2.99612	-3.37028	-0.42525	0	-3.3457	0.044556	7.4034	0.000309	-3.9045	0.048012	0.199935	0.194461	0.972622	1.40053	1.19758	-0.610951	-1.98716	0	0.2779	1	2.8515	0.1245	2.0142	0.4413	NA	NA	NA	NA	NA
4180	FBgn0039767	CG2218	0.226751	0.237474	1.04729	0.389476	0.882435	-2.41913	1.14722	0	-0.8127	1	4.8599	0.006258	-4.4859	0.007026	0.311444	0.315407	1.01272	1.76461	2.24268	-2.61725	-1.39005	0	-0.5813	1	6.7622	0.0025434	-2.157	0.40344	0.280498	0.300388	1.07091	-0.38563	2.48739	-1.03774	-1.06402	0	-4.435	0.021726	5.6685	0.0054738	0.0345	1	0.435628	0.238529	0.547551	0.110047	2.18267
4186	FBgn0032859	CG10954	0.291338	0.297604	1.02151	2.42202	1.1554	-2.83931	-0.738102	0	2.0432	0.41088	4.8294	0.007584	-2.6779	0.18918	0.377294	0.381621	1.01147	1.03408	3.45258	-1.24445	-3.24222	0	-6.6185	0.00044592	15.2374	1.9998e-07	2.1462	0.47682	0.272008	0.261848	0.962646	0.857986	2.71689	-1.11052	-2.46435	0	-2.918	0.09216	5.8801	0.0009444	1.7563	0.6684	0.546332	0.272862	0.499444	1.56514	2.40548
4188	FBgn0025865	CG3637	NA	NA	NA	NA	NA	NA	NA	NA	NA	NA	NA	NA	NA	NA	0.498395	0.461092	0.925154	-2.60585	7.2013	1.24617	-5.84162	0	-12.5656	1.14e-06	8.086	7.332e-05	11.3371	4.0188e-06	0.342497	0.337211	0.984567	0.377902	3.57752	-1.89892	-2.0565	0	-7.1422	0.00020682	13.208	7.086e-07	0.1763	1	NA	NA	NA	NA	NA
4192	FBgn0013269	CG6226	0.370833	0.366141	0.987348	4.0205	1.38951	-3.2309	-2.17911	0	3.5952	0.047448	6.1276	0.0016422	-1.5433	0.9486	0.312531	0.292328	0.935356	3.26703	2.3331	-2.01997	-3.58016	0	1.2501	1	5.9552	0.0011712	2.3472	0.24804	NS	NS	NS	NS	NS	NS	NS	NS	NS	NS	NS	NS	NS	NS	0.595298	0.292818	0.491886	3.0301	1.24242
4194	FBgn0033664	CG8981	NS	NS	NS	NS	NS	NS	NS	NS	NS	NS	NS	NS	NS	NS	NS	NS	NS	NS	NS	NS	NS	NS	NS	NS	NS	NS	NS	NS	NS	NS	NS	NS	NS	NS	NS	NS	NS	NS	NS	NS	NS	NS	0.352293	0.205839	0.584285	-1.07399	-0.980994
4196	FBgn0027057	CG3889	0.286197	0.278001	0.971362	2.53238	1.52584	-0.313042	-3.74517	0	1.2497	1	2.2177	0.3255	5.7911	0.0013326	NS	NS	NS	NS	NS	NS	NS	NS	NS	NS	NS	NS	NS	NS	NS	NS	NS	NS	NS	NS	NS	NS	NS	NS	NS	NS	NS	NS	0.402101	0.178787	0.444632	2.66103	0.782636
4198	FBgn0034051	CG8295	0.253257	0.23206	0.916301	-2.53581	-2.6554	4.47558	0.715618	0	0.1362	1	-11.6954	1.5726e-05	7.8571	0.00010194	0.250009	0.221185	0.884706	-4.9366	-0.711956	1.95594	3.69262	0	-9.6297	1.461e-05	-4.4432	0.01353	-1.9326	0.51042	NA	NA	NA	NA	NA	NA	NA	NA	NA	NA	NA	NA	NA	NA	0.562229	0.304378	0.541377	-2.31083	-1.08185
4200	FBgn0000404	CG5940	NA	NA	NA	NA	NA	NA	NA	NA	NA	NA	NA	NA	NA	NA	NS	NS	NS	NS	NS	NS	NS	NS	NS	NS	NS	NS	NS	NS	0.320201	0.297904	0.930367	2.14906	3.02993	-1.82225	-3.35673	0	-2.1088	0.43926	8.7093	0.000735	1.6889	0.7512	NA	NA	NA	NA	NA
4206	FBgn0027296	CG3073	NA	NA	NA	NA	NA	NA	NA	NA	NA	NA	NA	NA	NA	NA	NS	NS	NS	NS	NS	NS	NS	NS	NS	NS	NS	NS	NS	NS	NA	NA	NA	NA	NA	NA	NA	NA	NA	NA	NA	NA	NA	NA	NA	NA	NA	NA	NA
4218	FBgn0034611	CG10069	NS	NS	NS	NS	NS	NS	NS	NS	NS	NS	NS	NS	NS	NS	0.254953	0.235588	0.924044	1.35086	3.30424	-3.17451	-1.48059	0	-2.1732	0.3402	10.8688	8.538e-05	-3.8653	0.024882	0.27326	0.254763	0.932311	-0.9594	3.5554	-2.5935	-0.00249814	0	-7.0634	0.0007398	13.6208	5.6046e-07	-3.3691	0.06924	0.349995	0.194454	0.555591	-0.431993	1.87353
4226	FBgn0038296	CG6752	0.369585	0.360149	0.974468	4.10505	-1.83832	-3.80211	1.53537	0	7.717	0.00010236	2.8003	0.12366	-8.368	5.8938e-05	0.270236	0.240158	0.888698	4.33677	-2.12513	-4.30381	2.09217	0	7.9439	7.548e-05	3.0163	0.08568	-10.9962	4.1688e-06	0.24068	0.23198	0.963855	1.18657	-2.15649	-1.1631	2.13303	0	4.8903	0.007512	-1.5087	1	-4.5162	0.018366	0.587569	0.343275	0.58423	1.65951	-1.19625
4228	FBgn0032378	CG14939	NA	NA	NA	NA	NA	NA	NA	NA	NA	NA	NA	NA	NA	NA	NS	NS	NS	NS	NS	NS	NS	NS	NS	NS	NS	NS	NS	NS	0.272358	0.289107	1.06149	0.993789	1.37642	-0.0166387	-2.35357	0	-0.4437	1	1.6772	0.876	4.6156	0.012516	NA	NA	NA	NA	NA
4232	FBgn0034406	CG15106	NA	NA	NA	NA	NA	NA	NA	NA	NA	NA	NA	NA	NA	NA	0.39888	0.389255	0.975869	-2.39883	4.91395	-2.57887	0.0637526	0	-9.3859	0.0010638	15.5787	4.2132e-05	-4.2156	0.01095	0.307955	0.305491	0.992	0.141458	0.77081	-3.18873	2.27646	0	-0.9283	1	5.3394	0.0020328	-7.4347	0.00014346	NA	NA	NA	NA	NA
4236	FBgn0032216	CG5384	NS	NS	NS	NS	NS	NS	NS	NS	NS	NS	NS	NS	NS	NS	NA	NA	NA	NA	NA	NA	NA	NA	NA	NA	NA	NA	NA	NA	0.216049	0.198873	0.920497	-1.18673	2.17618	-2.45029	1.46085	0	-3.9851	0.034932	5.7951	0.009408	-7.2897	0.0018132	0.326651	0.18868	0.577619	0.160429	0.836361
4248	FBgn0034566	CG9313	0.250762	0.289036	1.15263	-2.02371	0.131852	0.802815	1.08905	0	-2.5293	0.2136	-1.1132	1	-0.5471	1	0.352332	0.308941	0.876847	-3.57969	-4.73352	0.469269	7.84394	0	1.3298	1	-6.4039	0.000837	-14.835	1.056e-05	0.210745	0.212696	1.00926	-1.54937	-0.952664	1.60842	0.893622	0	-0.7723	1	-4.3535	0.021882	1.126	1	0.466718	0.23351	0.500323	-1.35382	-1.37854
4252	FBgn0003137	CG33103	0.218843	0.214898	0.981971	2.84357	-1.50796	-1.33469	-0.000913166	0	6.1222	0.0045	-0.2717	1	-1.8962	0.55356	0.346731	0.322624	0.930474	4.82528	-1.98163	0.992751	-3.8364	0	10.3121	2.9028e-05	-4.397	0.01101	6.4287	0.0011826	0.214296	0.226436	1.05665	1.03089	-1.37447	1.25047	-0.906882	0	2.8157	0.11406	-4.3587	0.017616	4.1502	0.017964	0.540314	0.279849	0.517938	-1.83554	-1.31154
4256	FBgn0010651	CG15095	0.192133	0.194827	1.01402	-0.341992	0.0276627	-1.72471	2.03904	0	-0.5054	1	2.6905	0.1602	-5.5192	0.0034242	0.298538	0.305805	1.02434	0.973703	2.05565	-3.04029	0.0109383	0	-2.056	0.40602	8.2815	0.00012816	-3.5883	0.03318	0.230437	0.240036	1.04166	-2.0468	1.51972	0.157506	0.369567	0	-4.455	0.007596	2.012	0.48498	-0.3539	1	0.439412	0.356006	0.810188	-1.50578	1.00908
4270	FBgn0030674	CG8184	NA	NA	NA	NA	NA	NA	NA	NA	NA	NA	NA	NA	NA	NA	0.333378	0.335886	1.00752	1.4601	2.30044	-3.55334	-0.207198	0	-0.965	1	10.6401	0.00013032	-6.8066	0.0014772	0.320418	0.311138	0.971036	0.0124999	3.44287	-0.67036	-2.78501	0	-4.3367	0.016488	7.5372	0.00012072	3.4565	0.03834	NA	NA	NA	NA	NA
4272	FBgn0083077	CG13620	0.523121	0.616004	1.17756	0.540371	3.19895	-0.129149	-3.61017	0	-3.5796	0.08532	4.4227	0.03144	5.1985	0.01356	NS	NS	NS	NS	NS	NS	NS	NS	NS	NS	NS	NS	NS	NS	NS	NS	NS	NS	NS	NS	NS	NS	NS	NS	NS	NS	NS	NS	0.478307	0.299789	0.626771	-0.167169	2.10567
4274	FBgn0033236	CG14764	NS	NS	NS	NS	NS	NS	NS	NS	NS	NS	NS	NS	NS	NS	0.247215	0.239168	0.967446	2.74276	-0.234487	0.223078	-2.73135	0	3.5717	0.032778	-0.5505	1	5.3482	0.008742	NS	NS	NS	NS	NS	NS	NS	NS	NS	NS	NS	NS	NS	NS	NS	NS	NS	NS	NS
4276	FBgn0037094	CG7611	0.205239	0.194469	0.947521	-2.01511	3.13726	-0.07123	-1.05092	0	-6.7645	0.00033558	4.1144	0.012876	1.512	0.9846	0.254138	0.235601	0.927057	-2.58944	3.48095	-1.98881	1.0973	0	-6.3652	0.0009132	6.6032	0.0038358	-10.2595	1.059e-05	0.347903	0.35889	1.03158	-0.942527	2.49825	-2.73818	1.18246	0	-4.145	0.037872	5.6265	0.0026628	-7.0312	0.000657	0.313736	0.16304	0.519673	-1.41129	0.230318
4308	FBgn0046687	CG3171	0.359344	0.352467	0.980863	-2.45659	4.33148	-2.74053	0.865633	0	-14.5	5.3388e-07	8.2621	0.00039138	-4.081	0.022254	0.262322	0.262856	1.00204	-1.73445	2.08957	-1.83457	1.47945	0	-11.0688	0.00027378	5.6174	0.0034014	-3.5315	0.03366	0.175938	0.16971	0.964599	-1.95957	0.482871	-0.0333444	1.51004	0	-3.6063	0.029184	0.7153	1	-2.0977	0.37386	0.539896	0.226825	0.420126	-1.06077	4.76731
4310	FBgn0033130	CG12843	0.571532	0.536351	0.938444	1.992	-8.84204	-0.017891	6.86793	0	14.9898	9.894e-06	-10.405	9.558e-06	-9.9636	1.2714e-05	0.419661	0.407485	0.970986	1.66949	-3.83361	-2.26006	4.42418	0	8.5581	0.001635	-4.1046	0.040356	-8.728	0.00016824	0.41985	0.40175	0.956889	0.726776	-4.92241	0.527351	3.66828	0	7.8267	0.00022776	-8.7499	4.581e-05	-4.5381	0.006468	0.402082	0.366666	0.911919	0.800806	-1.2151
4312	FBgn0032069	CG9468	NA	NA	NA	NA	NA	NA	NA	NA	NA	NA	NA	NA	NA	NA	NS	NS	NS	NS	NS	NS	NS	NS	NS	NS	NS	NS	NS	NS	NA	NA	NA	NA	NA	NA	NA	NA	NA	NA	NA	NA	NA	NA	NA	NA	NA	NA	NA
4318	FBgn0029785	CG4111	0.368463	0.396249	1.07541	1.86144	0.173012	-3.53319	1.49873	0	2.5839	0.2451	4.9796	0.016206	-6.6474	0.002925	0.35968	0.322004	0.895253	4.10482	-0.126996	-6.93465	2.95683	0	7.3384	0.00015564	8.5422	0.00018192	-12.1074	8.544e-06	0.229951	0.245382	1.06711	1.06252	-0.422642	1.15197	-1.79185	0	2.1428	0.35922	-2.5699	0.21924	4.0838	0.033096	0.455324	0.304426	0.668593	1.2296	1.21612
4320	FBgn0259242	CG3367	NA	NA	NA	NA	NA	NA	NA	NA	NA	NA	NA	NA	NA	NA	0.204672	0.197073	0.962873	-0.902888	-2.23182	1.39219	1.74252	0	2.0283	0.46668	-4.7136	0.005103	-0.4637	1	0.176774	0.177066	1.00165	-0.107107	-0.458346	1.79227	-1.22682	0	0.4962	1	-4.342	0.010962	4.2742	0.021048	NA	NA	NA	NA	NA
4322	FBgn0038312	CG4334	0.634796	0.64363	1.01392	7.49874	-0.92753	-2.77628	-3.79493	0	18.0229	9.426e-07	2.4012	0.24882	1.1523	1	0.366807	0.345532	0.942	5.44124	-0.993968	-1.25567	-3.1916	0	8.6507	9.672e-05	0.3066	1	2.8968	0.12174	0.510812	0.505236	0.989085	5.67318	-2.58396	-0.781631	-2.30759	0	9.7284	6.528e-05	-3.6574	0.036564	2.8859	0.12528	1.27194	0.682888	0.536889	7.46446	-2.54601
4326	FBgn0035692	CG13298	0.658953	0.642702	0.975337	-1.66552	8.45189	-0.263651	-6.52272	0	-12.5993	1.2582e-06	10.421	6.57e-06	10.5024	0.0004875	0.51651	0.514562	0.996228	-2.91639	5.87453	0.0840689	-3.04221	0	-15.5874	7.164e-06	16.555	1.0002e-07	3.7858	0.0528	0.352175	0.340735	0.967517	-2.66406	4.06564	-0.325585	-1.07599	0	-8.1589	0.00018144	7.5661	0.000123	1.3273	1	1.12997	0.600954	0.531832	-0.485766	5.97362
4328	FBgn0051675	CG31675	NA	NA	NA	NA	NA	NA	NA	NA	NA	NA	NA	NA	NA	NA	0.271993	0.268206	0.986078	3.277	-1.94347	-1.02117	-0.312363	0	5.6099	0.0048978	-2.0219	0.45492	-1.9362	0.49146	NA	NA	NA	NA	NA	NA	NA	NA	NA	NA	NA	NA	NA	NA	NA	NA	NA	NA	NA
4330	FBgn0033673	CG8298	NS	NS	NS	NS	NS	NS	NS	NS	NS	NS	NS	NS	NS	NS	NS	NS	NS	NS	NS	NS	NS	NS	NS	NS	NS	NS	NS	NS	NA	NA	NA	NA	NA	NA	NA	NA	NA	NA	NA	NA	NA	NA	NS	NS	NS	NS	NS
4334	FBgn0035998	CG3437	0.294761	0.296075	1.00446	0.702475	3.16502	-2.34142	-1.52607	0	-2.8784	0.11286	6.5114	0.0008382	-1.5748	0.9354	0.175975	0.170374	0.968174	0.793196	1.85788	-1.35251	-1.29857	0	-1.2855	1	3.8178	0.022176	-0.0963	1	NA	NA	NA	NA	NA	NA	NA	NA	NA	NA	NA	NA	NA	NA	0.341045	0.186954	0.548178	1.18193	1.0619
4338	FBgn0052656	CG32656	NA	NA	NA	NA	NA	NA	NA	NA	NA	NA	NA	NA	NA	NA	NA	NA	NA	NA	NA	NA	NA	NA	NA	NA	NA	NA	NA	NA	0.302177	0.335125	1.10904	1.69766	-2.312	0.247507	0.366832	0	8.0497	0.00021126	-4.8965	0.005058	-0.1376	1	NA	NA	NA	NA	NA
4342	FBgn0031643	CG3008	0.229318	0.220084	0.959732	-0.325515	-0.217206	-2.57039	3.11311	0	-0.1621	1	3.2286	0.05613	-7.6376	0.00013206	0.212833	0.195697	0.919487	-3.41271	2.51519	0.611377	0.286147	0	-8.4855	0.0007704	4.5063	0.010404	0.4545	1	NS	NS	NS	NS	NS	NS	NS	NS	NS	NS	NS	NS	NS	NS	NS	NS	NS	NS	NS
4346	FBgn0086378	CG40410	0.218765	0.22898	1.0467	1.24914	1.4851	-1.54257	-1.19167	0	-0.5104	1	3.9207	0.048132	-0.3957	1	0.510239	0.478851	0.938485	3.94052	3.36323	0.32002	-7.62377	0	0.8852	1	4.1395	0.013356	10.4791	1.0818e-05	0.293595	0.327094	1.1141	0.931285	1.76186	-1.03294	-1.66021	0	-2.0569	0.43362	6.3439	0.0006162	0.6857	1	0.728697	0.322768	0.442938	2.53857	4.01616
4350	FBgn0051368	CG31368	0.276165	0.322943	1.16938	0.26163	1.80639	-1.83935	-0.228664	0	-1.6547	0.9066	9.9951	9.912e-06	-4.4928	0.007122	0.353537	0.347701	0.983494	0.309649	4.03017	-1.38282	-2.95699	0	-4.9305	0.008082	7.7857	0.00030294	2.3989	0.28842	0.281424	0.309305	1.09907	0.96313	1.69542	-1.69707	-0.961488	0	-0.8014	1	5.1366	0.007212	-1.8108	0.6018	0.55633	0.312633	0.561957	1.90697	1.60391
4358	FBgn0036278	CG10698	NA	NA	NA	NA	NA	NA	NA	NA	NA	NA	NA	NA	NA	NA	0.241189	0.244449	1.01352	0.857329	-1.95782	-1.0187	2.11919	0	4.2419	0.017442	-1.313	1	-4.1948	0.014538	NA	NA	NA	NA	NA	NA	NA	NA	NA	NA	NA	NA	NA	NA	NA	NA	NA	NA	NA
4362	FBgn0026084	CG4944	0.531303	0.505793	0.951987	-2.07402	7.65739	0.146412	-5.72979	0	-11.6893	7.986e-06	10.7759	5.547e-06	10.6065	0.0002124	0.557405	0.536503	0.962502	-2.70817	6.80544	0.96073	-5.058	0	-12.8823	6.456e-06	6.8296	0.00028854	8.9266	9.09e-05	0.506517	0.463994	0.916048	-4.21844	7.43694	-0.18874	-3.02976	0	-13.4576	1.9956e-05	8.2713	0.0001827	5.6832	0.00699	0.746294	0.362621	0.485895	-1.59149	5.05041
4364	FBgn0037981	CG3169	NA	NA	NA	NA	NA	NA	NA	NA	NA	NA	NA	NA	NA	NA	NS	NS	NS	NS	NS	NS	NS	NS	NS	NS	NS	NS	NS	NS	NA	NA	NA	NA	NA	NA	NA	NA	NA	NA	NA	NA	NA	NA	NA	NA	NA	NA	NA
4368	FBgn0000097	CG3166	0.394274	0.41392	1.04983	-1.38815	1.6967	-3.25745	2.9489	0	-9.387	6.672e-05	5.762	0.00645	-6.5713	0.000978	0.581027	0.530755	0.913477	-5.02684	0.294727	-5.10888	9.841	0	-7.5608	0.00046692	7.372	0.0006486	-21.0454	1.0596e-06	0.23062	0.224715	0.974394	-1.57003	1.79438	-1.59948	1.37513	0	-4.4324	0.012804	4.7721	0.013446	-4.569	0.014742	0.780998	0.427795	0.547754	-1.64958	2.1663
4370	FBgn0038462	CG17556	0.213993	0.212323	0.992197	0.00702143	1.81177	0.779749	-2.59855	0	-2.6491	0.1653	1.6964	0.7356	4.6149	0.006024	0.222871	0.235978	1.05881	-1.24641	1.01735	1.52173	-1.29266	0	-3.3415	0.08196	-0.6863	1	3.8262	0.028818	0.336403	0.338315	1.00568	-3.42832	2.20938	0.781436	0.437497	0	-6.428	0.000894	2.3925	0.23808	0.716	1	0.456468	0.416342	0.912094	-1.54705	0.891453
4374	FBgn0027055	CG18332	0.254341	0.248855	0.97843	2.50685	1.47008	-2.52211	-1.45482	0	1.2947	1	6.259	0.0006192	-1.7819	0.6474	0.241042	0.219865	0.912142	-0.370699	3.61731	0.311114	-3.55772	0	-5.101	0.006264	6.486	0.00043002	6.2049	0.0010632	NS	NS	NS	NS	NS	NS	NS	NS	NS	NS	NS	NS	NS	NS	0.770056	0.338641	0.439761	4.20705	2.97421
4380	FBgn0001970	CG7480	NA	NA	NA	NA	NA	NA	NA	NA	NA	NA	NA	NA	NA	NA	0.179851	0.16995	0.944948	0.16204	2.48673	-1.60712	-1.04165	0	-4.2978	0.023874	6.0588	0.000759	-0.6723	1	0.146133	0.144245	0.987077	-1.20316	-0.291332	1.47795	0.0165394	0	-1.2519	1	-3.1084	0.07248	2.1328	0.35478	NA	NA	NA	NA	NA
4382	FBgn0019662	CG8593	0.185176	0.175457	0.947511	-0.894605	-0.459022	-1.59201	2.94564	0	-0.581	1	1.8264	0.58968	-6.8562	0.0002655	NS	NS	NS	NS	NS	NS	NS	NS	NS	NS	NS	NS	NS	NS	0.313951	0.294494	0.938026	-2.44722	-1.45052	-0.251368	4.14911	0	-1.2045	1	-2.2962	0.27336	-7.8372	8.538e-05	0.27376	0.148978	0.544191	0.304815	-0.479354
4390	FBgn0015520	CG10328	0.159704	0.154968	0.970346	1.31239	-0.208942	0.999709	-2.10316	0	1.9107	0.648	-4.2369	0.010572	5.1287	0.010866	0.233241	0.20821	0.892684	1.78672	-4.79124	2.39896	0.605568	0	9.1981	8.982e-05	-13.2186	8.094e-07	2.5657	0.18156	0.223188	0.222225	0.995683	1.07351	-2.11355	1.52562	-0.485575	0	3.9959	0.017022	-4.7555	0.006378	3.3342	0.04554	0.449446	0.209158	0.465368	2.81495	-2.09574
4394	FBgn0033989	CG7639	0.314171	0.287565	0.915313	-0.614876	-4.99241	5.26328	0.344006	0	7.4637	0.00022722	-12.7278	2.3808e-05	6.0736	0.0027504	0.380171	0.36668	0.964514	0.463499	-4.60905	3.88478	0.260772	0	7.6913	0.00014178	-13.818	2.826e-06	4.8211	0.010716	0.352211	0.346015	0.982409	-0.877218	-2.93003	3.59258	0.214672	0	2.7431	0.13206	-9.8106	0.00010842	5.0927	0.007362	0.560904	0.311491	0.555338	0.0279803	-2.72471
4406	FBgn0011604	CG8625	NS	NS	NS	NS	NS	NS	NS	NS	NS	NS	NS	NS	NS	NS	0.218523	0.20096	0.919629	2.70927	1.25273	-0.833279	-3.12873	0	3.0731	0.099	2.6294	0.24168	2.6069	0.1878	NA	NA	NA	NA	NA	NA	NA	NA	NA	NA	NA	NA	NA	NA	0.749394	0.401376	0.5356	2.90111	0.971359
4412	FBgn0260005	CG31284	NA	NA	NA	NA	NA	NA	NA	NA	NA	NA	NA	NA	NA	NA	NS	NS	NS	NS	NS	NS	NS	NS	NS	NS	NS	NS	NS	NS	NA	NA	NA	NA	NA	NA	NA	NA	NA	NA	NA	NA	NA	NA	NA	NA	NA	NA	NA
4418	FBgn0037529	CG2957	NA	NA	NA	NA	NA	NA	NA	NA	NA	NA	NA	NA	NA	NA	0.185201	0.188983	1.02042	-1.12097	-1.0077	1.82311	0.305559	0	-0.1198	1	-3.3126	0.105	4.6457	0.0056988	0.1563	0.165862	1.06118	0.111705	-1.37672	0.445631	0.819387	0	1.8536	0.5616	-2.4866	0.2031	-0.6271	1	NA	NA	NA	NA	NA
4422	FBgn0030432	CG4404	0.794102	0.786879	0.990904	-6.56407	-5.57707	6.41791	5.72322	0	-1.5112	0.9888	-22.1454	4.7658e-09	0.9174	1	0.434614	0.415175	0.955272	-3.4466	-3.35096	5.11573	1.68182	0	-0.1336	1	-14.7808	5.7216e-06	4.9196	0.012528	0.445056	0.424218	0.953181	-3.56954	-3.03621	3.9459	2.65985	0	-0.705	1	-8.8494	3.477e-05	1.9663	0.47364	1.02839	0.445138	0.43285	-4.27089	-5.55572
4436	FBgn0032160	CG4598	NA	NA	NA	NA	NA	NA	NA	NA	NA	NA	NA	NA	NA	NA	0.395781	0.385502	0.974029	4.62927	-2.88506	0.751548	-2.49575	0	11.153	1.6728e-05	-7.1448	0.00018912	4.3944	0.013986	0.449011	0.456146	1.01589	3.93162	-0.425232	0.171536	-3.67792	0	5.2555	0.0069	-1.4953	1	6.8834	0.0021852	NA	NA	NA	NA	NA
4450	FBgn0035971	CG4477	0.342957	0.345481	1.00736	-4.09724	0.246109	1.9224	1.92873	0	-8.6434	4.6656e-05	-2.1157	0.40632	-0.0073	1	0.424003	0.421857	0.994939	-3.80991	-1.02317	0.376397	4.45668	0	-5.0198	0.0034656	-3.0061	0.08142	-4.9056	0.013014	0.650547	0.644113	0.99011	-7.25565	1.5748	2.17164	3.50921	0	-16.9074	3.9558e-07	-1.19	1	-1.5685	0.9384	0.983863	0.523109	0.531688	-4.08022	-1.99831
4452	FBgn0036738	CG7542	0.199092	0.258793	1.29987	0.29053	1.13346	-0.70328	-0.720708	0	-1.574	0.9576	2.7164	0.2025	0.0206	1	0.439402	0.425378	0.968085	5.28095	-3.12311	0.848315	-3.00616	0	8.5335	0.0002799	-4.4414	0.035838	22.2163	3.3102e-08	NS	NS	NS	NS	NS	NS	NS	NS	NS	NS	NS	NS	NS	NS	0.295642	0.183015	0.619044	0.210608	-1.3434
4456	FBgn0036962	CG17122	NS	NS	NS	NS	NS	NS	NS	NS	NS	NS	NS	NS	NS	NS	0.258479	0.235762	0.912112	-2.76538	-2.21004	0.910743	4.06468	0	-0.7851	1	-4.0446	0.020094	-4.462	0.009354	NA	NA	NA	NA	NA	NA	NA	NA	NA	NA	NA	NA	NA	NA	0.267918	0.171786	0.641191	-0.896303	-0.430823
4462	FBgn0030092	CG8971	NA	NA	NA	NA	NA	NA	NA	NA	NA	NA	NA	NA	NA	NA	0.336821	0.318759	0.946376	4.47481	-1.89626	0.608325	-3.18687	0	9.5045	8.808e-05	-2.7031	0.13752	5.1143	0.015306	0.203572	0.219717	1.07931	0.840097	0.451906	0.491487	-1.78349	0	0.6221	1	-0.0637	1	2.9112	0.09534	NA	NA	NA	NA	NA
4470	FBgn0032878	CG9316	0.513624	0.504578	0.982389	-5.25458	-1.85974	1.2924	5.82192	0	-4.6286	0.008334	-3.6156	0.028344	-6.6635	0.0017568	0.373032	0.335242	0.898696	-6.01481	-0.211259	-0.0178384	6.24391	0	-6.8913	0.0012318	-0.3073	1	-11.6123	0.00013788	NA	NA	NA	NA	NA	NA	NA	NA	NA	NA	NA	NA	NA	NA	NA	NA	NA	NA	NA
4472	FBgn0031608	CG15435	NA	NA	NA	NA	NA	NA	NA	NA	NA	NA	NA	NA	NA	NA	0.199334	0.182806	0.917085	0.152168	3.27688	-1.81577	-1.61328	0	-5.1779	0.0039756	11.8123	2.7366e-06	-0.2539	1	0.161606	0.154538	0.956265	-0.524192	2.02812	-0.425343	-1.07858	0	-2.8654	0.1134	2.9015	0.11976	1.4372	1	NA	NA	NA	NA	NA
4474	FBgn0040038	CG12423	0.687737	0.645742	0.938937	-9.56123	-2.84056	3.99162	8.41017	0	-7.1256	0.00019578	-9.4797	0.00048222	-13.2969	8.502e-07	0.738025	0.636229	0.862069	-17.8149	-3.90332	8.59379	13.1244	0	-24.0391	1.1826e-07	-14.2575	9.564e-07	-5.5554	0.0034374	0.717176	0.695045	0.969142	-7.93368	-0.643345	3.33851	5.23851	0	-7.627	0.00040638	-8.1417	0.0011514	-6.466	0.0012246	NA	NA	NA	NA	NA
4476	FBgn0031905	CG5155	NS	NS	NS	NS	NS	NS	NS	NS	NS	NS	NS	NS	NS	NS	0.273036	0.245117	0.897747	4.86862	-0.957081	0.118391	-4.02993	0	6.7151	0.0009306	-1.2557	1	8.3409	9.786e-05	NS	NS	NS	NS	NS	NS	NS	NS	NS	NS	NS	NS	NS	NS	NS	NS	NS	NS	NS
4480	FBgn0034480	CG16898	0.401172	0.426057	1.06203	0.456385	-3.51696	-0.200153	3.26073	0	6.0477	0.009606	-5.9264	0.010134	-4.5907	0.00606	0.29026	0.254254	0.875951	-3.50385	-3.97762	1.41036	6.07111	0	0.5682	1	-12.2009	1.8552e-06	-8.4432	0.00014436	0.204843	0.226451	1.10548	0.544283	-1.68183	0.846537	0.291013	0	3.8611	0.05208	-5.8964	0.0042948	0.6799	1	0.548568	0.332596	0.606298	0.0654792	-2.28842
4482	FBgn0031466	CG3119	0.126284	0.160496	1.27092	-0.803581	0.321571	-0.0476734	0.529684	0	NA	NA	NA	NA	NA	NA	0.389445	0.373646	0.959432	4.57446	-3.6607	1.20097	-2.11472	0	8.7283	0.0002304	-5.6556	0.011274	10.0059	4.899e-05	NS	NS	NS	NS	NS	NS	NS	NS	NS	NS	NS	NS	NS	NS	0.429134	0.220671	0.514225	-1.23713	-1.70977
4490	FBgn0036670	CG13029	0.142043	0.158705	1.1173	-0.627442	-0.743938	1.08655	0.284832	0	0.2006	1	-4.0339	0.014886	0.9848	1	NS	NS	NS	NS	NS	NS	NS	NS	NS	NS	NS	NS	NS	NS	NA	NA	NA	NA	NA	NA	NA	NA	NA	NA	NA	NA	NA	NA	NA	NA	NA	NA	NA
4498	FBgn0004859	CG2125	0.388302	0.369673	0.952024	1.14228	5.32814	-2.72681	-3.74361	0	-6.4406	0.0006198	9.3308	3.0576e-05	1.3379	1	0.455284	0.428519	0.941213	-0.612128	4.87203	1.90807	-6.16797	0	-7.181	0.0005922	4.2584	0.032232	12.51	7.932e-05	0.397541	0.387695	0.975235	1.23916	3.54884	-3.86621	-0.921791	0	-3.9164	0.017946	9.2609	5.0118e-05	-3.646	0.032952	0.566805	0.30489	0.53791	0.213507	3.04316
4500	FBgn0030057	CG12108	NA	NA	NA	NA	NA	NA	NA	NA	NA	NA	NA	NA	NA	NA	0.225386	0.239638	1.06323	1.04407	0.862546	0.254345	-2.16096	0	0.8207	1	1.0146	1	2.4767	0.2058	NS	NS	NS	NS	NS	NS	NS	NS	NS	NS	NS	NS	NS	NS	NA	NA	NA	NA	NA
4514	FBgn0003950	CG1501	NA	NA	NA	NA	NA	NA	NA	NA	NA	NA	NA	NA	NA	NA	NA	NA	NA	NA	NA	NA	NA	NA	NA	NA	NA	NA	NA	NA	NS	NS	NS	NS	NS	NS	NS	NS	NS	NS	NS	NS	NS	NS	NA	NA	NA	NA	NA
4516	FBgn0004648	CG4122	NA	NA	NA	NA	NA	NA	NA	NA	NA	NA	NA	NA	NA	NA	0.299896	0.262159	0.874169	6.84099	-0.0530047	-1.95618	-4.8318	0	10.1511	0.00022188	5.3123	0.0021684	3.9177	0.039828	NS	NS	NS	NS	NS	NS	NS	NS	NS	NS	NS	NS	NS	NS	NA	NA	NA	NA	NA
4522	FBgn0035514	CG1332	0.140677	0.148911	1.05853	-0.201416	1.37773	-0.209953	-0.966364	0	-3.6451	0.040806	2.1329	0.46788	0.8393	1	0.303384	0.290776	0.958445	3.08149	-0.183222	0.887084	-3.78535	0	3.6509	0.06534	-1.1433	1	10.4378	2.8476e-05	NA	NA	NA	NA	NA	NA	NA	NA	NA	NA	NA	NA	NA	NA	NS	NS	NS	NS	NS
4524	FBgn0020508	CG9540	0.146833	0.215144	1.46523	-0.405688	0.8247	-0.197364	-0.221648	0	-2.3353	0.39066	1.727	0.8598	0.0286	1	0.317275	0.28352	0.89361	3.77907	-3.58936	3.8837	-4.07341	0	8.1829	0.00010386	-9.2075	0.00018012	18.2956	1.1424e-07	NA	NA	NA	NA	NA	NA	NA	NA	NA	NA	NA	NA	NA	NA	0.39573	0.201436	0.509023	-0.110081	-2.13106
4546	FBgn0051542	CG31542	0.349835	0.33002	0.943358	-3.65045	-2.90048	2.15013	4.40079	0	-1.1299	1	-7.6374	0.00042786	-3.009	0.08226	0.300325	0.278929	0.928758	-3.04264	-1.32567	-0.293673	4.66197	0	-1.8765	0.621	-2.3167	0.27786	-12.2823	2.2812e-06	NA	NA	NA	NA	NA	NA	NA	NA	NA	NA	NA	NA	NA	NA	NA	NA	NA	NA	NA
4610	FBgn0036640	CG4118	0.159923	0.175064	1.09468	-0.308134	-0.0786186	1.40494	-1.01819	0	-0.313	1	-2.2869	0.30816	3.564	0.037464	0.428869	0.424765	0.99043	-2.87114	1.43049	4.3475	-2.90685	0	-6.5116	0.0038418	-6.6998	0.001296	9.663	5.427e-05	0.169851	0.174711	1.02861	-1.4705	0.811451	0.979537	-0.320489	0	-2.7068	0.1353	-0.2459	1	2.417	0.27336	0.392293	0.205137	0.522919	-1.93048	0.84585
4612	FBgn0032198	CG4912	0.174836	0.194437	1.11211	1.40826	0.249363	-0.772314	-0.885309	0	1.8972	0.53928	1.5914	0.8622	0.1427	1	NS	NS	NS	NS	NS	NS	NS	NS	NS	NS	NS	NS	NS	NS	0.210434	0.220637	1.04849	1.41461	0.676641	-1.64394	-0.447307	0	1.0048	1	3.2659	0.07944	-1.7631	0.7596	NS	NS	NS	NS	NS
4614	FBgn0003141	CG16784	NA	NA	NA	NA	NA	NA	NA	NA	NA	NA	NA	NA	NA	NA	0.471439	0.477824	1.01354	-1.54099	-0.763732	-2.90691	5.21163	0	-1.0898	1	3.4804	0.09024	-11.5817	0.00030834	0.352368	0.360356	1.02267	-1.13355	-2.1102	-0.150652	3.39441	0	1.1357	1	-2.8406	0.19974	-6.947	0.0032268	NA	NA	NA	NA	NA
4616	FBgn0035148	CG3402	NA	NA	NA	NA	NA	NA	NA	NA	NA	NA	NA	NA	NA	NA	NA	NA	NA	NA	NA	NA	NA	NA	NA	NA	NA	NA	NA	NA	0.217292	0.211236	0.972126	0.457148	2.15113	-0.628913	-1.97937	0	-3.4303	0.04902	5.2316	0.0047364	1.553	0.9438	NA	NA	NA	NA	NA
4618	FBgn0035110	CG17143	0.183681	0.207379	1.12902	1.37853	0.339607	-0.76316	-0.954981	0	1.5162	1	1.6582	0.8268	0.2634	1	0.283648	0.263695	0.929654	4.03269	-1.33878	-3.25825	0.564332	0	9.774	1.206e-05	2.6585	0.16794	-4.5755	0.006222	NS	NS	NS	NS	NS	NS	NS	NS	NS	NS	NS	NS	NS	NS	NS	NS	NS	NS	NS
4622	FBgn0024238	CG8649	NA	NA	NA	NA	NA	NA	NA	NA	NA	NA	NA	NA	NA	NA	NA	NA	NA	NA	NA	NA	NA	NA	NA	NA	NA	NA	NA	NA	0.470396	0.470594	1.00042	-1.41676	4.89275	-3.01472	-0.461272	0	-10.8753	2.2494e-05	9.3423	3.4224e-05	-3.135	0.07698	NA	NA	NA	NA	NA
4624	FBgn0061515	CG6513	NS	NS	NS	NS	NS	NS	NS	NS	NS	NS	NS	NS	NS	NS	0.202749	0.199983	0.986356	-1.46216	0.781025	-1.34773	2.02886	0	-2.4494	0.20658	2.8942	0.11394	-8.408	0.0014808	0.180755	0.200891	1.1114	0.242408	1.25209	-1.09558	-0.39892	0	-1.516	0.9642	2.9043	0.10794	-0.9339	1	NA	NA	NA	NA	NA
4626	FBgn0015024	CG2028	NS	NS	NS	NS	NS	NS	NS	NS	NS	NS	NS	NS	NS	NS	NS	NS	NS	NS	NS	NS	NS	NS	NS	NS	NS	NS	NS	NS	NS	NS	NS	NS	NS	NS	NS	NS	NS	NS	NS	NS	NS	NS	NS	NS	NS	NS	NS
4630	FBgn0036518	CG32149	NA	NA	NA	NA	NA	NA	NA	NA	NA	NA	NA	NA	NA	NA	0.480833	0.457656	0.951799	-5.43145	4.74379	2.96143	-2.27376	0	-17.92	1.2384e-05	4.8509	0.009162	6.3599	0.0025752	NA	NA	NA	NA	NA	NA	NA	NA	NA	NA	NA	NA	NA	NA	0.615804	0.314204	0.510233	-3.6565	1.92947
4632	FBgn0039304	CG10425	0.363876	0.345344	0.94907	5.16601	0.958	-2.94534	-3.17868	0	7.9088	0.00014736	7.4854	0.00020874	0.2756	1	0.266556	0.265077	0.994451	2.49606	1.07884	-1.38546	-2.18944	0	1.913	0.53532	4.0563	0.01404	1.197	1	NS	NS	NS	NS	NS	NS	NS	NS	NS	NS	NS	NS	NS	NS	0.341246	0.181072	0.530619	1.43042	0.82614
4634	FBgn0000054	CG15845	NS	NS	NS	NS	NS	NS	NS	NS	NS	NS	NS	NS	NS	NS	0.333307	0.338292	1.01496	-0.388015	3.67871	-1.6583	-1.63239	0	-4.9905	0.009828	5.8709	0.0014472	-0.0447	1	0.358866	0.356846	0.994373	-0.00409489	3.70084	-2.48479	-1.21195	0	-4.3491	0.008796	10.0591	0.00025122	-2.4303	0.27762	0.274837	0.176332	0.64159	0.258423	1.10083
4638	FBgn0034282	CG5784	0.399874	0.415149	1.0382	3.38513	1.39617	-1.43877	-3.34253	0	3.4919	0.09174	5.2827	0.01479	2.3162	0.26334	0.149931	0.221496	1.47732	0.0547727	0.291673	0.446096	-0.792541	0	-0.8001	1	-0.1574	1	1.2968	1	0.387369	0.398493	1.02872	2.71449	1.58371	-2.8808	-1.41741	0	1.3474	1	5.9259	0.0009378	-2.6911	0.1881	0.507464	0.333275	0.656746	1.5568	1.08752
4640	FBgn0040823	CG14162	NA	NA	NA	NA	NA	NA	NA	NA	NA	NA	NA	NA	NA	NA	NS	NS	NS	NS	NS	NS	NS	NS	NS	NS	NS	NS	NS	NS	NS	NS	NS	NS	NS	NS	NS	NS	NS	NS	NS	NS	NS	NS	NA	NA	NA	NA	NA
4648	FBgn0037108	CG11306	NS	NS	NS	NS	NS	NS	NS	NS	NS	NS	NS	NS	NS	NS	NA	NA	NA	NA	NA	NA	NA	NA	NA	NA	NA	NA	NA	NA	NA	NA	NA	NA	NA	NA	NA	NA	NA	NA	NA	NA	NA	NA	NS	NS	NS	NS	NS
4652	FBgn0038515	CG5823	NA	NA	NA	NA	NA	NA	NA	NA	NA	NA	NA	NA	NA	NA	0.226916	0.222888	0.982252	-1.33571	-1.93496	1.21448	2.05619	0	2.0492	0.4614	-10.6834	5.2074e-05	-0.8802	1	0.164867	0.180448	1.0945	-1.15107	0.547027	-0.351445	0.955486	0	-1.8381	0.606	1.5986	0.9084	-3.4142	0.040314	NS	NS	NS	NS	NS
4660	FBgn0022029	CG4798	0.192337	0.208822	1.08571	0.442195	-0.969872	1.57367	-1.046	0	1.7707	0.6912	-4.1799	0.012096	4.3418	0.009576	0.335206	0.31469	0.938794	-1.62585	2.43037	3.32051	-4.12502	0	-4.6521	0.0054414	-1.2405	1	15.2055	3.0024e-07	0.321819	0.400991	1.24601	-0.0692009	1.93974	-0.353675	-1.51686	0	-2.2163	0.3243	3.6946	0.03213	2.754	0.13122	0.677228	0.32053	0.473297	-0.42789	3.05922
4664	FBgn0038903	CG13418	NA	NA	NA	NA	NA	NA	NA	NA	NA	NA	NA	NA	NA	NA	NA	NA	NA	NA	NA	NA	NA	NA	NA	NA	NA	NA	NA	NA	NS	NS	NS	NS	NS	NS	NS	NS	NS	NS	NS	NS	NS	NS	NA	NA	NA	NA	NA
4670	FBgn0037074	CG7324	NA	NA	NA	NA	NA	NA	NA	NA	NA	NA	NA	NA	NA	NA	0.247486	0.247288	0.9992	-1.28368	2.70371	0.232994	-1.65302	0	-4.6646	0.013086	2.8088	0.14202	3.6344	0.032196	0.194302	0.215117	1.10713	0.0662917	1.35477	-1.28485	-0.136213	0	-1.917	0.53004	6.1645	0.0018498	-1.5513	1	NA	NA	NA	NA	NA
4672	FBgn0004516	CG14994	NA	NA	NA	NA	NA	NA	NA	NA	NA	NA	NA	NA	NA	NA	0.958882	0.885671	0.92365	-3.21249	-12.2665	1.61984	13.8592	0	13.0336	2.868e-06	-24.6406	1.7166e-09	-17.0149	2.7066e-07	1.04627	1.0236	0.978333	-1.32773	-9.70895	0.73646	10.3002	0	14.8193	5.1258e-07	-12.0384	4.8012e-05	-11.5965	0.00021402	NA	NA	NA	NA	NA
4674	FBgn0027498	CG2061	NA	NA	NA	NA	NA	NA	NA	NA	NA	NA	NA	NA	NA	NA	0.274202	0.261085	0.952164	3.71681	-2.08938	0.151895	-1.77932	0	8.2908	5.6868e-05	-2.9824	0.08256	2.7054	0.13464	NA	NA	NA	NA	NA	NA	NA	NA	NA	NA	NA	NA	NA	NA	NA	NA	NA	NA	NA
4680	FBgn0028695	CG7762	NA	NA	NA	NA	NA	NA	NA	NA	NA	NA	NA	NA	NA	NA	NA	NA	NA	NA	NA	NA	NA	NA	NA	NA	NA	NA	NA	NA	0.231572	0.256326	1.1069	-0.231017	0.70275	-1.70738	1.23565	0	-2.2788	0.27672	4.0651	0.020784	-3.2263	0.06456	NA	NA	NA	NA	NA
4688	FBgn0027571	CG3523	NA	NA	NA	NA	NA	NA	NA	NA	NA	NA	NA	NA	NA	NA	0.738087	0.783262	1.0612	6.69723	-3.38268	-3.82643	0.511877	0	12.3544	9.888e-06	0.5001	1	-7.5032	0.001197	0.742594	0.784081	1.05587	4.79024	-3.24754	-4.62244	3.07975	0	11.805	5.4228e-05	2.824	0.12384	-10.5164	1.8282e-05	NA	NA	NA	NA	NA
4690	FBgn0052412	CG32412	0.457268	0.497348	1.08765	-2.93878	-1.95597	1.47222	3.42253	0	-1.6547	0.7842	-5.8039	0.0012624	-2.4242	0.23034	0.225205	0.257781	1.14465	-1.58702	0.0340158	1.4246	0.128406	0	-3.0478	0.08418	-2.75	0.14988	1.5307	1	0.490227	0.487196	0.993817	-3.88517	-2.14294	4.04166	1.98644	0	-2.6742	0.15852	-12.1982	1.5042e-06	2.7091	0.16614	0.491367	0.292189	0.594644	-2.22317	-0.475819
4692	FBgn0019643	CG3318	0.763568	0.816524	1.06935	-6.41299	5.43037	-1.71843	2.70104	0	-13.243	2.505e-06	11.1113	5.3214e-06	-9.8772	0.00011574	0.769635	0.71402	0.927738	-7.26101	6.18873	-7.42014	8.49242	0	-18.3725	9.438e-08	17.1931	3.6054e-07	-23.3582	5.8086e-06	0.396135	0.445049	1.12348	-2.53283	1.52015	-0.985501	1.99818	0	-4.5137	0.035544	7.4366	0.0017754	-6.7786	0.00029736	1.20906	0.576364	0.476704	-4.59355	5.53612
4708	FBgn0038110	CG8031	NA	NA	NA	NA	NA	NA	NA	NA	NA	NA	NA	NA	NA	NA	0.354907	0.331605	0.934341	-0.869857	4.86362	-4.30624	0.312471	0	-7.5163	0.00014946	12.2605	2.4618e-06	-7.1427	0.0001881	NS	NS	NS	NS	NS	NS	NS	NS	NS	NS	NS	NS	NS	NS	0.673738	0.324297	0.48134	-0.66987	4.22375
4714	FBgn0034936	CG2970	NS	NS	NS	NS	NS	NS	NS	NS	NS	NS	NS	NS	NS	NS	NS	NS	NS	NS	NS	NS	NS	NS	NS	NS	NS	NS	NS	NS	NS	NS	NS	NS	NS	NS	NS	NS	NS	NS	NS	NS	NS	NS	NS	NS	NS	NS	NS
4716	FBgn0014380	CG9366	0.198998	0.189809	0.953825	0.17304	2.61067	-2.4999	-0.28381	0	-3.802	0.02217	6.269	0.0014298	-2.8877	0.14538	0.263247	0.235442	0.894379	-0.775162	5.37158	-2.27042	-2.32599	0	-8.9282	0.00011394	11.5966	1.188e-05	0.0766	1	0.214543	0.194752	0.907754	1.21177	2.00599	-3.2729	0.0551439	0	-0.9279	1	9.6545	1.3152e-05	-6.4352	0.00048138	0.603434	0.276075	0.457506	-0.404125	2.52256
4718	FBgn0029079	CG4924	0.207263	0.22936	1.10661	1.11721	1.09908	-1.22073	-0.995559	0	0.0324	1	2.6697	0.15432	-0.2717	1	0.394506	0.383833	0.972945	2.44408	2.18617	0.439239	-5.06949	0	0.2761	1	2.7426	0.15798	15.4204	1.0914e-06	NS	NS	NS	NS	NS	NS	NS	NS	NS	NS	NS	NS	NS	NS	NS	NS	NS	NS	NS
4720	FBgn0031263	CG2789	NA	NA	NA	NA	NA	NA	NA	NA	NA	NA	NA	NA	NA	NA	0.201527	0.20374	1.01098	1.74204	0.407589	-1.98566	-0.163962	0	1.3984	1	2.7511	0.22884	-6.0946	0.002202	0.170564	0.174788	1.02477	1.53357	0.224307	-0.714504	-1.04337	0	1.6391	0.7938	1.2595	1	0.5466	1	NA	NA	NA	NA	NA
4724	FBgn0046222	CG1109	NA	NA	NA	NA	NA	NA	NA	NA	NA	NA	NA	NA	NA	NA	0.156881	0.161976	1.03247	0.266653	-0.670471	-1.05974	1.46355	0	1.6155	0.882	1.2005	1	-3.0978	0.14214	NA	NA	NA	NA	NA	NA	NA	NA	NA	NA	NA	NA	NA	NA	NA	NA	NA	NA	NA
4732	FBgn0037357	CG1250	NS	NS	NS	NS	NS	NS	NS	NS	NS	NS	NS	NS	NS	NS	0.266219	0.26499	0.995386	0.934367	1.90585	-3.0687	0.228487	0	-1.1173	1	5.9876	0.001524	-6.675	0.001719	0.194413	0.195551	1.00585	0.734055	1.59882	-1.1408	-1.19207	0	-1.1812	1	4.1771	0.016968	0.0753	1	0.420751	0.210386	0.500024	1.01469	1.98751
4734	FBgn0037637	CG9836	0.170197	0.175757	1.03267	-0.565869	-1.35645	0.255561	1.66676	0	1.6441	0.8064	-1.8377	0.6888	-1.6095	0.9468	0.22439	0.229242	1.02162	-0.430666	-0.725842	-1.28003	2.43653	0	0.4561	1	1.2027	1	-4.8755	0.017484	0.214759	0.220045	1.02461	-0.389293	-1.06196	-0.691533	2.14278	0	0.7732	1	-0.6143	1	-5.7469	0.0024372	0.661542	0.383872	0.580268	-2.04654	-1.45866
4738	FBgn0003261	CG10279	NS	NS	NS	NS	NS	NS	NS	NS	NS	NS	NS	NS	NS	NS	0.13404	0.153044	1.14178	0.870146	-0.919277	0.150569	-0.101438	0	4.0041	0.016092	-1.7039	0.744	0.2817	1	0.246058	0.261431	1.06248	1.79259	0.63171	-0.831078	-1.59322	0	1.3116	1	2.4417	0.2217	1.6375	0.7992	NS	NS	NS	NS	NS
4740	FBgn0031674	CG31919	0.297946	0.304126	1.02074	-1.88407	2.5012	1.51147	-2.1286	0	-5.3481	0.0019512	1.3971	1	6.3591	0.0004989	0.436696	0.439375	1.00613	-2.43724	4.81786	-0.00167393	-2.37895	0	-7.6768	0.00010266	6.799	0.0017448	7.2724	0.00045258	0.544032	0.62274	1.14467	0.925208	3.39369	-1.10764	-3.21126	0	-2.6785	0.2373	4.717	0.017316	5.4192	0.0029346	0.530582	0.297503	0.56071	-1.22596	2.59886
4750	FBgn0001090	CG7088	0.178189	0.172015	0.965352	-0.536794	0.175343	2.30276	-1.94131	0	-1.3476	1	-3.2626	0.08304	4.9991	0.0032334	0.243551	0.289562	1.18891	0.797098	0.560074	0.484113	-1.84128	0	0.7109	1	0.1689	1	2.4665	0.2601	0.198396	0.196188	0.98887	1.63606	0.207493	0.161847	-2.0054	0	1.7822	0.657	0.0781	1	3.6247	0.02967	NS	NS	NS	NS	NS
4754	FBgn0039296	CG10420	NA	NA	NA	NA	NA	NA	NA	NA	NA	NA	NA	NA	NA	NA	NA	NA	NA	NA	NA	NA	NA	NA	NA	NA	NA	NA	NA	NA	NS	NS	NS	NS	NS	NS	NS	NS	NS	NS	NS	NS	NS	NS	NA	NA	NA	NA	NA
4768	FBgn0031478	CG8814	NS	NS	NS	NS	NS	NS	NS	NS	NS	NS	NS	NS	NS	NS	NS	NS	NS	NS	NS	NS	NS	NS	NS	NS	NS	NS	NS	NS	NA	NA	NA	NA	NA	NA	NA	NA	NA	NA	NA	NA	NA	NA	NS	NS	NS	NS	NS
4770	FBgn0030768	CG9723	NS	NS	NS	NS	NS	NS	NS	NS	NS	NS	NS	NS	NS	NS	NS	NS	NS	NS	NS	NS	NS	NS	NS	NS	NS	NS	NS	NS	NA	NA	NA	NA	NA	NA	NA	NA	NA	NA	NA	NA	NA	NA	NS	NS	NS	NS	NS
4774	FBgn0036197	CG7319	NS	NS	NS	NS	NS	NS	NS	NS	NS	NS	NS	NS	NS	NS	0.195497	0.196219	1.00369	1.3797	0.487377	0.333923	-2.201	0	1.1584	1	0.1778	1	3.975	0.023046	0.168635	0.179702	1.06563	1.19396	-1.02899	0.495305	-0.66028	0	3.4323	0.054	-2.6171	0.24894	1.5166	1	NS	NS	NS	NS	NS
4810	FBgn0014189	CG7269	0.406994	0.394331	0.968885	3.66428	3.04141	-2.30878	-4.39691	0	1.0538	1	7.6553	0.00023052	2.5887	0.1623	NA	NA	NA	NA	NA	NA	NA	NA	NA	NA	NA	NA	NA	NA	0.205098	0.201133	0.980665	0.91886	1.77745	-1.24859	-1.44771	0	-1.7806	0.6318	6.8798	0.0003228	0.2273	1	NA	NA	NA	NA	NA
4812	FBgn0011289	CG5930	0.186759	0.19326	1.03481	1.07904	1.35032	-1.25093	-1.17843	0	-0.3377	1	3.5884	0.030384	-0.1217	1	0.281187	0.274166	0.975031	0.295906	3.29442	-1.12159	-2.46873	0	-7.0666	0.0007494	11.2769	0.00016842	1.4877	1	NS	NS	NS	NS	NS	NS	NS	NS	NS	NS	NS	NS	NS	NS	0.350135	0.180995	0.516931	0.223897	1.94589
4818	FBgn0039904	CG1710	NS	NS	NS	NS	NS	NS	NS	NS	NS	NS	NS	NS	NS	NS	0.295361	0.289844	0.981322	2.9578	-1.70798	1.20863	-2.45844	0	6.8643	0.0007236	-3.7098	0.024738	4.9996	0.0032322	0.224354	0.21516	0.959021	2.16269	0.841948	-0.830744	-2.1739	0	2.0182	0.42828	3.5991	0.06882	1.7763	0.792	NS	NS	NS	NS	NS
4820	FBgn0033853	CG6145	0.186664	0.204824	1.09729	-1.63766	0.860771	0.868649	-0.0917648	0	-3.3875	0.08724	-0.0153	1	1.4222	1	0.270564	0.260131	0.96144	3.13228	-0.76507	0.529583	-2.89679	0	5.0111	0.0031872	-1.9858	0.47376	5.4509	0.0023526	0.182413	0.181969	0.997567	0.830882	0.278692	0.862163	-1.97174	0	0.8064	1	-1.0115	1	3.8887	0.018114	0.35206	0.251113	0.713267	-1.40179	1.14426
4822	FBgn0028736	CG1333	0.181276	0.184781	1.01934	-1.93236	1.50978	-0.0241928	0.446779	0	-4.1436	0.012246	2.592	0.23868	-0.846	1	0.177098	0.165378	0.933825	1.13259	-0.217125	1.66742	-2.58289	0	1.5152	0.966	-2.8951	0.1422	9.3527	3.8358e-05	0.190152	0.169674	0.892308	1.33437	2.328	-0.965067	-2.6973	0	-1.5388	0.9474	5.4638	0.0036924	2.2686	0.35394	NS	NS	NS	NS	NS
4824	FBgn0025684	CG15438	0.220828	0.221045	1.00099	2.27473	0.415303	-0.451136	-2.23889	0	2.0977	0.4089	1.4578	1	3.8621	0.022692	0.413348	0.431254	1.04332	4.00557	-0.446379	-0.762197	-2.79699	0	4.9888	0.0039522	0.4365	1	4.5089	0.021222	0.418214	0.429924	1.028	3.60351	0.511351	-1.08049	-3.03437	0	4.5377	0.01164	4.0998	0.02109	2.6697	0.23238	0.419412	0.219799	0.524065	2.3032	0.152035
4836	FBgn0028420	CG18783	NA	NA	NA	NA	NA	NA	NA	NA	NA	NA	NA	NA	NA	NA	NA	NA	NA	NA	NA	NA	NA	NA	NA	NA	NA	NA	NA	NA	0.533556	0.597753	1.12032	1.6995	3.19224	-2.65946	-2.23228	0	-1.7481	0.669	8.007	0.00030882	-0.8209	1	NA	NA	NA	NA	NA
4840	FBgn0037702	CG8176	NA	NA	NA	NA	NA	NA	NA	NA	NA	NA	NA	NA	NA	NA	NA	NA	NA	NA	NA	NA	NA	NA	NA	NA	NA	NA	NA	NA	0.183008	0.171526	0.937263	0.599187	2.13877	-1.34959	-1.38837	0	-1.9014	0.52914	5.1698	0.0025776	0.0661	1	NA	NA	NA	NA	NA
4842	FBgn0033109	CG9446	0.292635	0.333642	1.14013	-0.167326	-2.24456	0.690223	1.72166	0	4.2045	0.04242	-10.2986	0.00019932	-1.1863	1	0.463749	0.445068	0.959719	4.71876	-5.45711	1.88424	-1.14589	0	10.9849	1.6074e-05	-9.2106	0.0010188	8.0448	0.0005622	0.548582	0.536987	0.978863	5.90722	-4.30479	-1.43062	-0.171811	0	14.5533	2.7468e-05	-6.2403	0.0013524	-1.7668	0.6732	0.546577	0.277775	0.508209	1.57756	-3.40259
4852	FBgn0027842	CG12891	NS	NS	NS	NS	NS	NS	NS	NS	NS	NS	NS	NS	NS	NS	0.172515	0.167166	0.968994	-1.68507	2.08088	-0.175816	-0.219995	0	-4.9973	0.0054582	3.3544	0.08988	0.0672	1	0.175312	0.17346	0.989436	-0.885565	0.328308	-1.1734	1.73066	0	-2.0788	0.43482	2.6378	0.1812	-3.5773	0.033342	0.393759	0.206676	0.524879	-1.29862	1.00947
4854	FBgn0034873	CG5360	NA	NA	NA	NA	NA	NA	NA	NA	NA	NA	NA	NA	NA	NA	0.221574	0.234057	1.05634	-1.57629	0.0243431	1.9794	-0.427453	0	-2.183	0.34938	-2.8917	0.13872	3.5397	0.056688	0.232945	0.2254	0.967608	-1.26633	-1.81073	2.33409	0.74296	0	0.7058	1	-7.8687	0.00058302	2.5002	0.19074	NA	NA	NA	NA	NA
4856	FBgn0020312	CG4050	0.268716	0.265442	0.987816	0.341029	3.27711	-1.86263	-1.75551	0	-3.8672	0.032322	7.4889	0.00039102	-0.1646	1	0.279139	0.261878	0.938165	-0.594919	4.02458	-0.467069	-2.96259	0	-5.5823	0.0015282	5.9983	0.0014946	4.4449	0.007512	0.264927	0.251779	0.950372	1.26995	2.62407	-1.71692	-2.1771	0	-1.4603	1	7.4888	0.0007158	1.2292	1	0.314574	0.271933	0.864448	-0.374223	1.17618
4858	FBgn0003701	CG5785	0.229173	0.220962	0.964172	0.149857	2.89588	-0.36805	-2.67768	0	-3.9119	0.050058	6.9328	0.0013674	3.2429	0.05817	0.349504	0.339104	0.970244	-2.25577	4.29013	0.373762	-2.40812	0	-9.6865	3.6414e-05	5.505	0.00195	3.774	0.025584	0.295332	0.318462	1.07832	0.370854	2.04493	-2.18802	-0.227769	0	-2.2974	0.37236	5.1709	0.0045564	-2.8623	0.10596	0.407478	0.211643	0.519396	0.0150017	2.35103
4862	FBgn0033484	CG2269	0.333174	0.337197	1.01208	-3.30709	-0.532601	0.593228	3.24646	0	-3.061	0.14346	-3.1233	0.06834	-6.2808	0.0005817	NS	NS	NS	NS	NS	NS	NS	NS	NS	NS	NS	NS	NS	NS	NS	NS	NS	NS	NS	NS	NS	NS	NS	NS	NS	NS	NS	NS	0.543294	0.300097	0.552365	-1.68607	-1.83199
4864	FBgn0029843	CG5905	NA	NA	NA	NA	NA	NA	NA	NA	NA	NA	NA	NA	NA	NA	0.211647	0.207652	0.981127	-0.354098	-2.42156	1.48131	1.29435	0	3.8416	0.019896	-5.415	0.003786	0.2218	1	0.135799	0.145536	1.0717	-0.151835	-0.842697	-0.122337	1.11687	0	NA	NA	NA	NA	NA	NA	NA	NA	NA	NA	NA
4866	FBgn0014141	CG3937	0.284565	0.311664	1.09523	2.06389	-2.25404	0.578487	-0.388339	0	6.717	0.004308	-6.7523	0.0022956	1.2622	1	0.464503	0.460798	0.992024	4.38649	-0.151206	0.656546	-4.89183	0	5.1272	0.003291	-1.1881	1	11.9184	2.547e-05	0.464458	0.491177	1.05753	4.17149	-1.71926	-0.330807	-2.12143	0	6.9362	0.00025188	-1.9784	0.47478	3.3917	0.043338	0.311927	0.19552	0.626813	1.05876	-0.727837
4868	FBgn0010660	CG3820	NS	NS	NS	NS	NS	NS	NS	NS	NS	NS	NS	NS	NS	NS	0.284836	0.279446	0.981079	2.03047	1.88998	-3.07459	-0.845859	0	0.1684	1	8.7985	0.0008154	-4.0392	0.042234	0.221783	0.278532	1.25588	0.666933	0.997103	-0.679869	-0.984168	0	-0.5129	1	3.0894	0.06876	0.3976	1	NA	NA	NA	NA	NA
4884	FBgn0001319	CG10197	NS	NS	NS	NS	NS	NS	NS	NS	NS	NS	NS	NS	NS	NS	0.303269	0.274188	0.904107	-3.38824	5.57081	-0.374266	-1.80831	0	-15.2465	4.776e-07	11.1599	3.8166e-05	1.7723	0.7608	0.184412	0.184728	1.00171	-0.720853	1.80931	-1.24683	0.158379	0	-2.9897	0.0849	4.1099	0.012708	-2.6378	0.24444	0.37579	0.198152	0.527294	-1.21931	2.07284
4904	FBgn0013750	CG8156	0.28721	0.397689	1.38466	-1.74916	0.611054	0.42688	0.711222	0	-2.5994	0.2685	0.4313	1	-0.6786	1	0.204069	0.223899	1.09718	-1.34341	1.64187	-0.243877	-0.0545833	0	-4.9424	0.0051726	3.6341	0.07074	-0.2375	1	NA	NA	NA	NA	NA	NA	NA	NA	NA	NA	NA	NA	NA	NA	NS	NS	NS	NS	NS
4916	FBgn0085733	NA	NA	NA	NA	NA	NA	NA	NA	NA	NA	NA	NA	NA	NA	NA	NA	NA	NA	NA	NA	NA	NA	NA	NA	NA	NA	NA	NA	NA	NS	NS	NS	NS	NS	NS	NS	NS	NS	NS	NS	NS	NS	NS	NA	NA	NA	NA	NA
4920	FBgn0032082	CG18088	0.179623	0.207707	1.15635	-1.1603	0.958224	0.701503	-0.499426	0	-2.2283	0.3726	0.5562	1	3.8746	0.02604	0.457163	0.42744	0.934984	6.85014	-2.69877	-0.0624725	-4.08889	0	10.7758	0.00025446	-2.8849	0.1515	8.6886	3.5154e-05	0.328178	0.311304	0.948584	3.40449	0.881278	-0.788026	-3.49774	0	3.788	0.03105	2.759	0.1929	3.633	0.07116	NS	NS	NS	NS	NS
4934	FBgn0034350	CG5189	NA	NA	NA	NA	NA	NA	NA	NA	NA	NA	NA	NA	NA	NA	0.448449	0.423742	0.944907	5.72438	-2.45042	1.30474	-4.5787	0	10.0804	8.898e-06	-5.659	0.002547	10.0554	1.8054e-05	0.272326	0.27292	1.00218	2.14146	0.791144	-0.424707	-2.5079	0	3.0304	0.08352	2.6988	0.1452	2.327	0.31962	NA	NA	NA	NA	NA
4972	FBgn0000032	CG7899	0.309961	0.314329	1.01409	2.61037	1.58358	-1.48767	-2.70628	0	1.3142	1	5.7591	0.0011028	1.9524	0.49188	0.327622	0.30271	0.923962	-0.459123	4.90966	-0.337841	-4.11269	0	-7.6259	0.00014958	8.2027	0.00022764	5.3153	0.005673	0.511751	0.567058	1.10808	3.07561	1.71222	-1.94761	-2.84022	0	3.0824	0.10536	7.9778	0.00030558	0.9953	1	0.698518	0.367138	0.525596	1.96563	2.71887
4988	FBgn0085308	CG34279	0.321344	0.317153	0.986956	-1.88064	3.99813	-2.34546	0.227979	0	-7.705	0.0008616	11.0611	1.971e-05	-3.9811	0.016338	0.390441	0.36882	0.944625	-4.51361	5.01115	-0.990313	0.492769	0	-10.6498	0.00017718	13.1189	8.592e-07	-3.3153	0.048558	0.217438	0.209913	0.965395	-0.890876	2.43953	-1.69663	0.147976	0	-5.9969	0.0008202	8.3794	5.4894e-05	-2.2181	0.38274	0.440873	0.243909	0.553241	-1.10163	2.01922
4990	FBgn0038834	CG15697	0.241591	0.260778	1.07942	1.37169	-0.278941	1.05272	-2.14548	0	1.8433	0.5712	-1.8323	0.648	7.1848	0.00017976	0.281535	0.289704	1.02901	2.79628	-0.78464	-2.00451	-0.00712866	0	4.6635	0.00537	1.5809	0.8706	-3.1179	0.08862	0.165803	0.185651	1.1197	1.00922	-0.280845	0.36731	-1.09568	0	1.4006	1	-0.9738	1	3.7567	0.023604	NS	NS	NS	NS	NS
4998	FBgn0030077	CG15365	0.357288	0.354847	0.993168	2.25532	3.1181	-2.99326	-2.38015	0	-1.1263	1	10.4081	9.792e-05	-0.9538	1	0.590799	0.548916	0.929109	-6.11995	8.34885	1.79361	-4.02251	0	-18.4361	4.974e-08	8.6397	4.1688e-05	9.3848	0.00029646	0.585844	0.56328	0.961485	-1.9973	7.05046	-4.22147	-0.831691	0	-11.6488	2.7192e-06	16.6072	9.834e-08	-5.3818	0.0018558	0.912961	0.520287	0.56989	2.22777	3.22842
5008	FBgn0039098	CG13822	NA	NA	NA	NA	NA	NA	NA	NA	NA	NA	NA	NA	NA	NA	0.398854	0.382442	0.958852	4.78466	0.781808	-4.09449	-1.47198	0	7.414	0.002739	6.1859	0.008184	-3.1156	0.10914	0.209072	0.205793	0.984316	2.03738	0.245436	-1.8265	-0.456316	0	2.1198	0.37824	2.9124	0.1737	-2.5649	0.24966	NA	NA	NA	NA	NA
5010	FBgn0038330	CG14868	0.201422	0.194894	0.967589	-2.32879	-0.397028	0.257378	2.46844	0	-2.3633	0.35802	-1.2114	1	-3.8382	0.032598	0.261472	0.254588	0.973671	-2.71051	-0.137881	-0.0885644	2.93696	0	-3.3365	0.04671	-0.0604	1	-4.7514	0.010866	NS	NS	NS	NS	NS	NS	NS	NS	NS	NS	NS	NS	NS	NS	NA	NA	NA	NA	NA
5028	FBgn0051550	CG31550	NS	NS	NS	NS	NS	NS	NS	NS	NS	NS	NS	NS	NS	NS	NS	NS	NS	NS	NS	NS	NS	NS	NS	NS	NS	NS	NS	NS	NA	NA	NA	NA	NA	NA	NA	NA	NA	NA	NA	NA	NA	NA	NS	NS	NS	NS	NS
5030	FBgn0036089	CG14151	0.182659	0.215247	1.17841	-0.0209463	1.07326	0.235304	-1.28762	0	-1.8615	0.6234	1.8952	0.5442	1.8825	0.59862	NS	NS	NS	NS	NS	NS	NS	NS	NS	NS	NS	NS	NS	NS	0.249174	0.25698	1.03133	0.555438	1.70717	-0.0246648	-2.23795	0	-2.1092	0.50088	3.2622	0.11544	2.6419	0.15456	NA	NA	NA	NA	NA
5034	FBgn0030721	CG12698	NS	NS	NS	NS	NS	NS	NS	NS	NS	NS	NS	NS	NS	NS	NA	NA	NA	NA	NA	NA	NA	NA	NA	NA	NA	NA	NA	NA	0.188498	0.192162	1.01944	0.428162	1.31273	0.0287286	-1.76962	0	-0.9905	1	1.7178	0.7386	3.9968	0.022938	NA	NA	NA	NA	NA
5042	FBgn0000486	CG10484	0.403324	0.419641	1.04046	1.51043	1.552	-4.47648	1.41405	0	-0.0668	1	7.1106	0.0007932	-7.5256	0.0018918	0.443379	0.404964	0.913358	-4.10643	3.26385	-4.99271	5.83529	0	-17.7149	6.87e-08	9.8276	0.00035418	-11.9075	1.7808e-05	0.410401	0.404961	0.986745	0.0120868	2.27091	-4.42943	2.14643	0	-2.7796	0.11682	10.1321	4.74e-05	-11.2843	9.048e-06	0.885678	0.428781	0.484128	0.2242	3.1539
5060	FBgn0000142	CG8787	0.244027	0.260549	1.06771	2.35653	-0.0277095	-0.979315	-1.3495	0	3.7492	0.07026	1.7438	0.8184	0.4797	1	0.295455	0.26502	0.89699	4.21459	-4.90321	2.12961	-1.44099	0	12.1837	5.3514e-06	-13.2696	1.1586e-06	5.3831	0.0040638	0.191426	0.197939	1.03402	1.36237	0.598473	-0.410011	-1.55083	0	1.0597	1	1.4015	1	1.646	0.9096	NS	NS	NS	NS	NS
5062	FBgn0028892	CG4161	0.584327	0.637528	1.09105	-3.89891	-2.42287	2.37422	3.94756	0	-2.8274	0.16452	-8.6363	0.00058872	-1.8446	0.58074	0.549813	0.551522	1.00311	-5.63083	-0.836266	1.99902	4.46808	0	-6.6408	0.0004281	-4.673	0.01602	-3.5685	0.06714	0.610847	0.593857	0.972187	-6.98223	0.638421	1.94836	4.39545	0	-8.7961	6.18e-05	-1.7794	0.762	-4.9	0.01086	NA	NA	NA	NA	NA
5064	FBgn0037742	CG9475	0.16289	0.17706	1.08699	0.668515	-0.865532	-0.935534	1.13255	0	3.7779	0.032514	0.1411	1	-2.2631	0.3222	0.186313	0.225554	1.21062	-0.384167	-0.554899	-0.426105	1.36517	0	0.1812	1	-0.153	1	-5.3551	0.0019962	0.159472	0.151808	0.951942	-1.68808	1.70337	0.126307	-0.141595	0	-4.7286	0.0049638	1.9855	0.46314	0.3845	1	NS	NS	NS	NS	NS
5074	FBgn0034258	CG4954	NA	NA	NA	NA	NA	NA	NA	NA	NA	NA	NA	NA	NA	NA	NS	NS	NS	NS	NS	NS	NS	NS	NS	NS	NS	NS	NS	NS	NA	NA	NA	NA	NA	NA	NA	NA	NA	NA	NA	NA	NA	NA	NA	NA	NA	NA	NA
5080	FBgn0052100	CG32100	0.305952	0.325036	1.06238	1.59706	-0.950689	-2.54052	1.89415	0	5.0301	0.0030924	1.8703	0.6174	-5.1432	0.006672	0.289433	0.269107	0.929774	4.62475	-2.00614	-2.11591	-0.502707	0	12.1592	1.671e-06	0.1566	1	-1.9246	0.49908	0.273069	0.259722	0.951121	3.50532	-0.561922	-1.74751	-1.19588	0	6.0037	0.0021618	1.5042	0.984	-0.7499	1	0.494368	0.249139	0.503956	2.19535	-2.12249
5082	FBgn0030249	CG11203	0.381181	0.439858	1.15393	2.00541	0.395058	0.617018	-3.01749	0	2.0152	0.5118	-0.2489	1	6.0457	0.001386	0.288236	0.266532	0.924703	4.5913	-0.420231	-3.02435	-1.14672	0	10.7402	1.1592e-05	4.4289	0.015468	-2.1229	0.37326	0.180891	0.187567	1.0369	0.687965	-0.236391	1.11171	-1.56329	0	1.4773	1	-1.9583	0.47352	3.4292	0.039894	NS	NS	NS	NS	NS
5084	FBgn0000339	CG5855	0.218407	0.213101	0.975705	2.61273	0.624079	-1.20828	-2.02853	0	2.4569	0.21498	2.1916	0.32646	1.3968	1	NS	NS	NS	NS	NS	NS	NS	NS	NS	NS	NS	NS	NS	NS	NS	NS	NS	NS	NS	NS	NS	NS	NS	NS	NS	NS	NS	NS	NA	NA	NA	NA	NA
5106	FBgn0034715	CG3382	NA	NA	NA	NA	NA	NA	NA	NA	NA	NA	NA	NA	NA	NA	0.339009	0.326512	0.963135	3.51953	1.12358	-0.73233	-3.91078	0	4.9038	0.0156	3.2409	0.11208	3.6429	0.028908	0.337726	0.34955	1.03501	1.31264	1.98085	-0.277204	-3.01628	0	-1.2494	1	4.6683	0.007572	3.2416	0.10296	0.557833	0.291596	0.52273	1.31187	2.48081
5112	FBgn0083962	CG31653	NA	NA	NA	NA	NA	NA	NA	NA	NA	NA	NA	NA	NA	NA	0.349024	0.333755	0.956252	3.72635	-2.17316	1.81956	-3.37274	0	6.5271	0.0050508	-12.3195	1.884e-06	12.136	3.9186e-06	NA	NA	NA	NA	NA	NA	NA	NA	NA	NA	NA	NA	NA	NA	NA	NA	NA	NA	NA
5116	FBgn0036581	CG5057	NA	NA	NA	NA	NA	NA	NA	NA	NA	NA	NA	NA	NA	NA	0.187967	0.192157	1.02229	1.81085	-0.0803024	-0.155538	-1.57501	0	2.8643	0.1011	0.1115	1	1.89	0.53424	0.220499	0.25215	1.14354	1.25198	0.281134	-0.0175845	-1.51553	0	1.1022	1	0.5463	1	3.1642	0.1119	NA	NA	NA	NA	NA
5124	FBgn0028856	CG18063	0.154637	0.154386	0.998383	-1.33705	-0.223556	1.83658	-0.275972	0	-2.198	0.35364	-2.6321	0.22746	2.4502	0.2358	0.531571	0.486012	0.914293	-8.8167	1.66344	0.684652	6.46861	0	-12.1312	2.2284e-06	1.4468	1	-11.4838	0.00027324	0.366877	0.394728	1.07591	-3.25729	1.38044	0.865147	1.01171	0	-10.2148	3.4698e-05	1.4083	1	-0.1645	1	NA	NA	NA	NA	NA
5134	FBgn0052601	CG32601	NS	NS	NS	NS	NS	NS	NS	NS	NS	NS	NS	NS	NS	NS	0.189945	0.17723	0.933064	1.98499	-1.15485	1.44095	-2.27109	0	3.4347	0.042036	-3.382	0.08442	9.1565	2.9496e-05	NS	NS	NS	NS	NS	NS	NS	NS	NS	NS	NS	NS	NS	NS	NS	NS	NS	NS	NS
5136	FBgn0051029	CG31029	0.408618	0.388036	0.94963	-4.30347	-3.15812	2.78179	4.6798	0	-2.533	0.17964	-8.2143	0.0004503	-2.128	0.35646	0.272069	0.276771	1.01728	-2.13469	-1.19847	0.965463	2.36771	0	-1.5563	0.996	-2.2545	0.30312	-1.7554	0.8088	0.347057	0.339335	0.977749	-3.39002	-0.84729	1.34203	2.89529	0	-2.8579	0.11838	-3.8341	0.027684	-3.4023	0.041496	0.438237	0.229087	0.522745	-1.52648	-1.53736
5186	FBgn0051063	CG31063	NA	NA	NA	NA	NA	NA	NA	NA	NA	NA	NA	NA	NA	NA	0.251851	0.245367	0.974253	1.9055	-2.29112	-1.51258	1.8982	0	5.4492	0.00741	-1.242	1	-5.347	0.0047046	NA	NA	NA	NA	NA	NA	NA	NA	NA	NA	NA	NA	NA	NA	NA	NA	NA	NA	NA
5188	FBgn0036783	CG7313	NA	NA	NA	NA	NA	NA	NA	NA	NA	NA	NA	NA	NA	NA	1.07086	0.937559	0.875519	-7.224	-17.5473	23.6082	1.16316	0	10.7588	7.2e-06	-64.4788	2.3616e-09	79.6974	4.3542e-14	0.826426	0.761515	0.921456	-3.14151	-8.96552	10.7092	1.39786	0	10.8889	6.828e-06	-23.7892	4.692e-07	11.02	4.9752e-05	NA	NA	NA	NA	NA
5190	FBgn0034215	CG4802	NA	NA	NA	NA	NA	NA	NA	NA	NA	NA	NA	NA	NA	NA	0.215235	0.219849	1.02143	2.24202	0.0408535	-1.13812	-1.14475	0	2.7425	0.1245	1.5208	0.957	0.0111	1	NS	NS	NS	NS	NS	NS	NS	NS	NS	NS	NS	NS	NS	NS	NA	NA	NA	NA	NA
5194	FBgn0013325	CG7726	NA	NA	NA	NA	NA	NA	NA	NA	NA	NA	NA	NA	NA	NA	0.173784	0.185742	1.06881	1.60995	-0.324843	-1.01033	-0.274783	0	2.4999	0.28242	0.8068	1	-1.1615	1	0.209248	0.237671	1.13583	-0.191853	-1.19693	1.47421	-0.0854289	0	1.0419	1	-3.9265	0.040428	5.9221	0.004206	NA	NA	NA	NA	NA
5210	FBgn0004638	CG6033	NS	NS	NS	NS	NS	NS	NS	NS	NS	NS	NS	NS	NS	NS	NS	NS	NS	NS	NS	NS	NS	NS	NS	NS	NS	NS	NS	NS	0.208698	0.191433	0.917275	1.94971	1.75928	-1.94377	-1.76523	0	0.3265	1	4.2155	0.019086	-0.2198	1	0.315746	0.180622	0.572049	0.900057	0.570393
5224	FBgn0021825	CG8269	NA	NA	NA	NA	NA	NA	NA	NA	NA	NA	NA	NA	NA	NA	0.203335	0.19652	0.966482	1.10622	1.72568	-2.43632	-0.395573	0	-0.9036	1	6.0534	0.0007716	-2.8031	0.1122	NS	NS	NS	NS	NS	NS	NS	NS	NS	NS	NS	NS	NS	NS	NA	NA	NA	NA	NA
5232	FBgn0035267	CG13921	NA	NA	NA	NA	NA	NA	NA	NA	NA	NA	NA	NA	NA	NA	0.237201	0.218761	0.922261	-0.818788	4.03056	-1.45029	-1.76148	0	-17.4595	9.048e-06	6.8148	0.0055818	0.3239	1	0.232181	0.272299	1.17279	-0.760733	1.59811	0.0729323	-0.910312	0	-2.6363	0.22206	3.5411	0.032082	2.2018	0.31464	NA	NA	NA	NA	NA
5238	FBgn0000547	CG12676	0.407961	0.395791	0.970168	-4.08137	3.88327	2.85866	-2.66056	0	-10.972	5.19e-05	1.3524	1	8.0246	0.00014712	0.54946	0.53039	0.965292	-5.08967	5.90701	2.31441	-3.13176	0	-18.6946	8.706e-06	8.778	0.00023916	6.7345	0.0012318	0.484614	0.534248	1.10242	-0.846183	3.94413	-0.781673	-2.31627	0	-5.3485	0.006456	8.277	6.12e-05	3.4502	0.0945	0.571568	0.302428	0.52912	-2.21966	2.76395
5250	FBgn0031229	CG3436	0.189587	0.184543	0.973395	1.65563	0.979869	-2.47336	-0.162138	0	0.8934	1	5.3173	0.003159	-3.5332	0.039108	0.186143	0.175736	0.944091	-1.46407	2.77051	-0.622472	-0.683974	0	-6.1058	0.0008154	5.0623	0.0031422	0.0854	1	NA	NA	NA	NA	NA	NA	NA	NA	NA	NA	NA	NA	NA	NA	0.35987	0.190593	0.529615	1.00736	1.09401
5254	FBgn0011241	CG10536	NS	NS	NS	NS	NS	NS	NS	NS	NS	NS	NS	NS	NS	NS	0.222983	0.20716	0.929037	-2.92687	2.80012	0.965441	-0.838692	0	-8.1244	6.342e-05	2.742	0.12816	2.5436	0.1845	NA	NA	NA	NA	NA	NA	NA	NA	NA	NA	NA	NA	NA	NA	NS	NS	NS	NS	NS
5256	FBgn0010226	CG8938	0.33371	0.375642	1.12565	-1.46713	-1.88279	2.14699	1.20293	0	0.5233	1	-6.2041	0.0009792	1.5539	0.9192	0.659332	0.609816	0.924899	-10.4398	-0.189222	5.13011	5.49889	0	-16.7427	1.9392e-05	-7.6496	0.00025752	-0.4664	1	NA	NA	NA	NA	NA	NA	NA	NA	NA	NA	NA	NA	NA	NA	NA	NA	NA	NA	NA
5258	FBgn0031907	CG5171	0.84935	0.825599	0.972035	-9.36506	9.94401	2.29502	-2.87398	0	-22.3825	1.044e-06	15.4028	2.0346e-07	10.2206	8.436e-06	1.21162	1.09887	0.90695	-14.6533	21.5063	-2.0963	-4.75668	0	-56.0531	1.0194e-10	30.7824	6.618e-08	3.4817	0.0633	0.940043	0.917465	0.975982	-8.30064	9.79623	-0.279462	-1.21613	0	-19.3143	3.1992e-08	15.7199	8.808e-06	2.6807	0.13848	0.775932	0.727707	0.937848	-1.3927	2.77889
5272	FBgn0068528	CG6877	NS	NS	NS	NS	NS	NS	NS	NS	NS	NS	NS	NS	NS	NS	0.308816	0.285584	0.924772	-1.64724	4.76006	0.19906	-3.31188	0	-7.6005	0.00017988	6.475	0.00042708	6.5272	0.0024552	NA	NA	NA	NA	NA	NA	NA	NA	NA	NA	NA	NA	NA	NA	0.322879	0.186706	0.578253	-0.587196	1.65725
5274	FBgn0082598	CG8580	0.165466	0.156245	0.944272	2.40381	-0.0384053	-2.06186	-0.303543	0	3.6331	0.028914	3.0541	0.07656	-2.375	0.25272	0.535481	0.478146	0.892928	-6.82799	10.5831	-3.24819	-0.5069	0	-23.9404	3.1344e-09	18.2208	5.9256e-08	-3.994	0.023598	0.326752	0.347205	1.06259	-1.83561	2.64467	0.422141	-1.2312	0	-5.3752	0.0025128	4.2742	0.03027	2.9925	0.14652	0.632936	0.379722	0.599937	1.03939	2.58591
5276	FBgn0039977	CG17454	0.157721	0.172984	1.09677	0.341907	0.897244	0.188591	-1.42774	0	-1.034	1	0.9957	1	1.9161	0.52398	0.315726	0.348752	1.1046	0.793061	2.04513	-0.489988	-2.3482	0	-1.8883	0.58596	6.3938	0.00058716	2.4824	0.27798	0.264549	0.285802	1.08034	-0.515308	2.30614	-1.1141	-0.676732	0	-5.6227	0.004005	11.9149	2.9826e-06	-0.5056	1	0.365921	0.197353	0.539333	-0.111403	1.78552
5282	FBgn0036063	CG6674	NA	NA	NA	NA	NA	NA	NA	NA	NA	NA	NA	NA	NA	NA	0.299342	0.286099	0.95576	3.53065	-1.03122	0.744285	-3.24371	0	4.9593	0.0034884	-2.3115	0.30498	10.1672	0.00018846	0.227999	0.227106	0.996084	2.29762	-0.026449	-0.561961	-1.70921	0	3.0164	0.13944	0.684	1	1.7997	0.6822	NA	NA	NA	NA	NA
5286	FBgn0032704	CG10373	0.194059	0.198515	1.02296	1.85692	0.107637	-0.100885	-1.86367	0	2.3722	0.3669	1.0009	1	2.6098	0.25356	0.37124	0.333609	0.898635	7.07016	-3.87799	-0.106676	-3.08549	0	13.5119	6.03e-05	-4.0244	0.018528	5.0827	0.008328	0.16004	0.170851	1.06755	1.40869	-0.794048	-0.411384	-0.203255	0	3.0739	0.1077	-0.4481	1	-0.2984	1	0.283632	0.163542	0.5766	1.23895	-1.17653
5288	FBgn0052262	CG32262	0.256711	0.258598	1.00735	-3.11489	0.376554	1.39977	1.33857	0	-3.7308	0.052464	-2.252	0.2883	0.1737	1	0.241496	0.236182	0.977994	2.20424	-2.83665	0.140931	0.491477	0	5.5644	0.0036852	-3.5541	0.07158	-0.8278	1	0.150406	0.186598	1.24062	-0.285943	-0.819955	0.607395	0.498503	0	0.5634	1	-1.8566	0.7302	0.3419	1	0.409029	0.254777	0.622881	-0.563058	-1.66064
5290	FBgn0031836	CG11050	0.780994	0.768337	0.983794	2.96069	-6.73197	-4.85951	8.63079	0	16.7451	2.5014e-06	-4.4861	0.008046	-16.5435	5.2212e-06	0.776901	0.723708	0.931533	5.53332	-8.03654	-6.3161	8.81932	0	23.8792	1.1124e-08	-2.4333	0.21414	-18.3941	4.044e-08	0.657195	0.651538	0.991393	4.5216	-6.4034	-1.27082	3.15262	0	15.7653	9.396e-07	-6.4478	0.0015498	-6.1355	0.007458	0.962986	0.698971	0.725838	2.14013	-2.6259
5292	FBgn0032290	CG6443	NS	NS	NS	NS	NS	NS	NS	NS	NS	NS	NS	NS	NS	NS	0.247553	0.236706	0.956183	2.45233	0.251676	0.52247	-3.22647	0	4.3812	0.016068	-0.5303	1	4.3356	0.030402	0.203717	0.218761	1.07385	-0.623265	0.895886	1.13226	-1.40489	0	-1.7585	0.8178	-0.5618	1	5.0371	0.0037122	NS	NS	NS	NS	NS
5304	FBgn0034948	CG3825	NA	NA	NA	NA	NA	NA	NA	NA	NA	NA	NA	NA	NA	NA	NS	NS	NS	NS	NS	NS	NS	NS	NS	NS	NS	NS	NS	NS	NS	NS	NS	NS	NS	NS	NS	NS	NS	NS	NS	NS	NS	NS	NA	NA	NA	NA	NA
5308	FBgn0035915	CG6372	0.44056	0.421696	0.957182	-5.54437	-1.85613	4.31952	3.08098	0	-5.9131	0.007266	-9.0656	0.0008718	1.5846	0.8988	0.78473	0.772184	0.984013	-8.10659	-1.8292	2.3194	7.61639	0	-7.1846	0.00020778	-5.5538	0.004344	-10.8897	4.47e-06	0.591253	0.550954	0.931842	-8.12856	2.0752	1.19523	4.85813	0	-11.0926	3.6978e-06	1.2214	1	-9.339	6.168e-05	0.630901	0.356954	0.565785	-2.40642	-1.05521
5318	FBgn0037512	CG2616	0.323996	0.353951	1.09246	-1.7866	-1.71179	1.17018	2.32822	0	-0.147	1	-4.5179	0.0081	-1.3454	1	NS	NS	NS	NS	NS	NS	NS	NS	NS	NS	NS	NS	NS	NS	NA	NA	NA	NA	NA	NA	NA	NA	NA	NA	NA	NA	NA	NA	NA	NA	NA	NA	NA
5322	FBgn0035244	CG7955	NS	NS	NS	NS	NS	NS	NS	NS	NS	NS	NS	NS	NS	NS	NS	NS	NS	NS	NS	NS	NS	NS	NS	NS	NS	NS	NS	NS	NS	NS	NS	NS	NS	NS	NS	NS	NS	NS	NS	NS	NS	NS	NS	NS	NS	NS	NS
5326	FBgn0019952	CG6331	NA	NA	NA	NA	NA	NA	NA	NA	NA	NA	NA	NA	NA	NA	0.471737	0.42682	0.904782	-6.73092	3.73776	6.30809	-3.31494	0	-35.1038	8.718e-08	-5.1567	0.016614	10.0818	4.2528e-05	NA	NA	NA	NA	NA	NA	NA	NA	NA	NA	NA	NA	NA	NA	NA	NA	NA	NA	NA
5356	FBgn0036263	CG5632	0.178563	0.191172	1.07061	0.380734	0.522529	0.883653	-1.78692	0	-0.2412	1	-0.9943	1	3.3015	0.07908	0.374461	0.356455	0.951914	-0.125803	4.64204	-0.23484	-4.2814	0	-6.4837	0.0006858	10.7663	0.00014844	5.9712	0.007674	NS	NS	NS	NS	NS	NS	NS	NS	NS	NS	NS	NS	NS	NS	0.458451	0.329309	0.718307	0.972646	1.35495
5364	FBgn0028399	CG4672	NA	NA	NA	NA	NA	NA	NA	NA	NA	NA	NA	NA	NA	NA	0.239082	0.245497	1.02684	-2.20373	2.00322	-0.226304	0.426818	0	-5.2967	0.009444	2.7879	0.17616	-1.0749	1	NS	NS	NS	NS	NS	NS	NS	NS	NS	NS	NS	NS	NS	NS	NA	NA	NA	NA	NA
5370	FBgn0052066	CG32066	0.40303	0.417926	1.03696	-4.21721	2.84483	0.202069	1.17031	0	-10.6167	1.0506e-05	4.1958	0.012078	-1.2967	1	0.469771	0.477038	1.01547	-4.50791	3.8054	1.52593	-0.823414	0	-13.377	1.794e-05	3.423	0.050574	2.9987	0.1125	0.569669	0.5418	0.95108	-3.20472	7.19624	-3.47357	-0.517952	0	-15.9887	2.5314e-07	25.4191	8.106e-07	-3.8916	0.06006	0.66624	0.369897	0.555202	-3.1747	2.93652
5372	FBgn0051388	CG31388	NA	NA	NA	NA	NA	NA	NA	NA	NA	NA	NA	NA	NA	NA	NS	NS	NS	NS	NS	NS	NS	NS	NS	NS	NS	NS	NS	NS	NA	NA	NA	NA	NA	NA	NA	NA	NA	NA	NA	NA	NA	NA	NA	NA	NA	NA	NA
5378	FBgn0031493	CG3605	NA	NA	NA	NA	NA	NA	NA	NA	NA	NA	NA	NA	NA	NA	NA	NA	NA	NA	NA	NA	NA	NA	NA	NA	NA	NA	NA	NA	0.755447	0.757342	1.00251	-2.37971	-6.60292	4.7178	4.26483	0	4.5129	0.00684	-16.2487	6.642e-05	1.2851	1	NA	NA	NA	NA	NA
5388	FBgn0033434	CG1902	0.195016	0.197684	1.01368	1.29493	-0.333727	1.13761	-2.09881	0	1.828	0.6876	-1.5896	0.9294	7.1268	0.0007134	0.16954	0.15786	0.931109	0.356407	2.27956	-0.484639	-2.15133	0	-2.398	0.24396	3.3018	0.05226	2.7901	0.13674	0.384601	0.381404	0.991687	2.66903	2.12624	-1.4462	-3.34907	0	0.9859	1	6.4712	0.000432	2.2794	0.32004	0.304845	0.155604	0.510438	1.6877	0.215114
5422	FBgn0033073	CG8276	0.295147	0.298918	1.01278	0.254456	1.5533	1.66049	-3.46825	0	-1.5512	0.918	-0.1465	1	9.3815	0.0002382	0.191309	0.18155	0.948989	-0.684883	1.52132	1.53086	-2.3673	0	-4.6175	0.011268	-0.0106	1	4.4374	0.037656	0.22894	0.216528	0.945788	1.33181	1.44669	0.168176	-2.94668	0	-0.1404	1	2.4993	0.19272	5.4196	0.0025866	0.304061	0.159746	0.525374	0.278649	1.40996
5428	FBgn0002284	CG4097	0.294294	0.289118	0.982413	3.03173	1.48843	-2.61269	-1.90747	0	1.7254	0.6918	5.6568	0.0039822	-1.5772	0.8754	0.462307	0.433921	0.938599	0.314887	4.41599	-6.77886	2.04798	0	-5.2672	0.0034662	19.1904	2.1594e-08	-14.0665	6.294e-07	0.206985	0.197936	0.95628	-1.06652	1.11422	-1.89766	1.84996	0	-2.5105	0.19566	3.8889	0.033426	-7.5644	0.00011712	0.58553	0.298505	0.509804	1.25053	1.83063
5438	FBgn0025726	CG2999	0.424351	0.449999	1.06044	-3.62766	-1.08141	3.00014	1.70893	0	-2.7738	0.11796	-5.8662	0.0048768	3.2554	0.054012	0.493878	0.469248	0.95013	-6.41521	0.545187	5.38814	0.481885	0	-7.3458	0.00020478	-7.6071	0.0007872	15.3483	5.508e-07	0.489511	0.43992	0.898692	-7.29863	3.90487	-1.44974	4.8435	0	-16.9544	6.774e-08	7.4498	0.00016614	-8.3847	5.0388e-05	0.927106	0.515152	0.555656	-3.89438	-1.98129
5460	FBgn0032845	CG10747	0.211758	0.203013	0.958701	1.65542	0.109692	-3.10372	1.33861	0	2.0635	0.52548	7.0114	0.0013668	-6.7057	0.00038478	0.293264	0.275147	0.938224	4.12894	0.515885	-2.51922	-2.1256	0	4.2173	0.012642	3.8439	0.029898	-0.7632	1	NS	NS	NS	NS	NS	NS	NS	NS	NS	NS	NS	NS	NS	NS	0.349172	0.179476	0.514004	1.78123	-0.183561
5464	FBgn0010217	CG11154	0.634623	0.660627	1.04098	0.848306	-6.82665	3.60859	2.36976	0	14.0908	3.9138e-07	-16.7919	1.122e-07	1.4772	1	0.709004	0.670034	0.945036	-0.622777	-9.66062	3.2999	6.9835	0	12.6685	1.0554e-06	-16.7844	8.718e-08	-5.2567	0.0033918	0.693923	0.675524	0.973486	1.22827	-8.09532	2.49801	4.36904	0	21.8225	1.8438e-08	-18.2703	9.312e-08	-2.0694	0.4284	1.00182	0.474512	0.47365	0.603618	-6.7662
5466	FBgn0260003	CG31175	0.172964	0.191144	1.10511	0.573268	0.742972	0.268101	-1.58434	0	-0.3389	1	1.6893	0.9012	2.14	0.45048	0.244701	0.250497	1.02369	-2.03265	1.36827	1.65544	-0.991066	0	-16.265	1.302e-06	-0.3297	1	2.7063	0.1689	NS	NS	NS	NS	NS	NS	NS	NS	NS	NS	NS	NS	NS	NS	NS	NS	NS	NS	NS
5468	FBgn0016054	CG2488	0.157677	0.172194	1.09206	-0.0728475	1.32516	-1.13537	-0.116933	0	-2.1442	0.38748	3.5767	0.046926	-1.3432	1	0.194983	0.193839	0.994134	1.5184	1.20727	-1.57337	-1.1523	0	0.3268	1	3.0154	0.15336	-1.3764	1	0.21063	0.218967	1.03958	1.27997	0.989475	-1.60018	-0.669266	0	0.3825	1	3.7881	0.02133	-1.4309	1	0.362264	0.187466	0.517484	1.21534	1.14373
5472	FBgn0034356	CG10924	NA	NA	NA	NA	NA	NA	NA	NA	NA	NA	NA	NA	NA	NA	0.299373	0.290187	0.969317	2.98941	0.197609	0.370422	-3.55744	0	4.7193	0.005376	-0.2779	1	4.8718	0.0046392	NA	NA	NA	NA	NA	NA	NA	NA	NA	NA	NA	NA	NA	NA	NA	NA	NA	NA	NA
5478	FBgn0037669	CG9740	NA	NA	NA	NA	NA	NA	NA	NA	NA	NA	NA	NA	NA	NA	0.209006	0.213777	1.02283	0.124544	2.11182	-0.836425	-1.39994	0	-3.1681	0.06672	3.3161	0.054918	0.7236	1	NS	NS	NS	NS	NS	NS	NS	NS	NS	NS	NS	NS	NS	NS	NA	NA	NA	NA	NA
5480	FBgn0250843	CG4904	0.443922	0.452864	1.02014	1.99794	0.706452	-5.15379	2.4494	0	1.7286	0.8172	8.8014	0.0006918	-11.4392	0.00016074	0.503446	0.452084	0.897978	-3.61091	7.73782	-7.40448	3.27757	0	-22.4837	9.6e-08	16.865	1.173e-06	-12.374	3.0234e-05	0.19687	0.210944	1.07149	-1.0631	-0.341144	-0.289234	1.69348	0	-1.2839	1	-0.148	1	-2.3977	0.3624	1.02779	0.495248	0.481858	2.11683	4.26406
5482	FBgn0003150	CG9327	NA	NA	NA	NA	NA	NA	NA	NA	NA	NA	NA	NA	NA	NA	0.540664	0.494725	0.915031	-2.85723	7.07025	-7.52931	3.31629	0	-13.1615	8.286e-07	22.8527	1.437e-07	-16.519	2.0652e-06	0.17053	0.16027	0.939833	-0.992519	0.36064	-1.4229	2.05478	0	-1.8025	0.6192	2.2821	0.28584	-5.2643	0.010722	0.781491	0.413128	0.528641	1.48591	2.83204
5484	FBgn0011584	CG4758	0.238963	0.220052	0.920859	1.67656	2.26487	-4.48831	0.546883	0	-0.8585	1	12.602	2.2212e-06	-6.9138	0.0011238	0.394241	0.356383	0.903972	-3.85664	7.32361	-0.460746	-3.00622	0	-18.0657	2.7756e-07	10.542	6.216e-05	3.2406	0.06504	0.299874	0.255823	0.853102	4.53464	3.9074	-3.7256	-4.71644	0	0.8013	1	9.3329	2.1564e-05	1.5923	0.891	0.482424	0.237073	0.491421	1.33336	2.30533
5492	FBgn0036476	CG6945	NS	NS	NS	NS	NS	NS	NS	NS	NS	NS	NS	NS	NS	NS	0.339639	0.301687	0.888257	6.61649	-4.61173	0.800151	-2.80491	0	11.785	0.00016716	-14.717	2.5398e-07	11.8686	8.658e-06	NA	NA	NA	NA	NA	NA	NA	NA	NA	NA	NA	NA	NA	NA	NS	NS	NS	NS	NS
5494	FBgn0003187	CG6433	0.40496	0.398311	0.98358	-4.98612	0.335993	0.71135	3.93877	0	-6.2472	0.0015462	-0.6242	1	-6.163	0.0010386	0.721447	0.657514	0.911382	-12.6329	1.537	3.14391	7.95197	0	-18.2405	6.696e-08	-2.2954	0.26826	-7.6354	0.00018432	NA	NA	NA	NA	NA	NA	NA	NA	NA	NA	NA	NA	NA	NA	0.750082	0.388519	0.517969	-3.88673	-0.245373
5528	FBgn0003866	CG1374	0.472288	0.464106	0.982674	1.56013	5.41065	-3.17304	-3.79774	0	-7.0589	0.0013014	13.1416	5.109e-05	0.7454	1	0.520525	0.500661	0.961838	0.536868	6.62078	-3.03957	-4.11808	0	-8.8204	3.105e-05	12.1495	2.1666e-06	1.4896	1	0.44965	0.448518	0.997483	0.642335	4.39884	-2.09899	-2.94218	0	-4.1261	0.016206	11.7585	6.576e-05	2.0383	0.453	0.672204	0.351787	0.523334	1.40812	3.10413
5530	FBgn0032398	CG6766	NA	NA	NA	NA	NA	NA	NA	NA	NA	NA	NA	NA	NA	NA	0.220719	0.215012	0.974145	-1.20326	2.90298	-0.716383	-0.983336	0	-5.1554	0.009852	6.5802	0.0008364	0.4415	1	NS	NS	NS	NS	NS	NS	NS	NS	NS	NS	NS	NS	NS	NS	NA	NA	NA	NA	NA
5536	FBgn0039914	CG1901	NS	NS	NS	NS	NS	NS	NS	NS	NS	NS	NS	NS	NS	NS	0.324927	0.289322	0.89042	1.2458	4.94298	0.0537293	-6.24251	0	-6.9332	0.00024858	6.0145	0.0026706	7.4428	0.00040278	NS	NS	NS	NS	NS	NS	NS	NS	NS	NS	NS	NS	NS	NS	0.416717	0.195658	0.469522	0.582152	1.63832
5538	FBgn0042174	CG18854	0.259392	0.32944	1.27005	-1.65655	0.982047	-0.125383	0.799888	0	-2.9353	0.14352	3.0805	0.10416	-2.112	0.45828	0.658351	0.683753	1.03858	-5.30693	2.58229	-2.22459	4.94923	0	-23.4138	1.2168e-07	8.444	0.00014484	-7.6194	0.00032388	0.265529	0.276561	1.04155	-2.01707	1.98903	-0.627482	0.655526	0	-5.3839	0.007476	4.2607	0.019548	-1.9205	0.52284	0.450674	0.350345	0.77738	-1.25056	0.563752
5550	FBgn0027504	CG8878	0.259896	0.267918	1.03087	-0.912678	2.51853	-2.09542	0.489573	0	-3.9106	0.03186	5.7257	0.009804	-5.3882	0.007464	0.426746	0.397489	0.931443	1.0159	6.13349	-3.78275	-3.36663	0	-8.5074	0.00011868	27.7293	8.526e-08	-0.5209	1	NA	NA	NA	NA	NA	NA	NA	NA	NA	NA	NA	NA	NA	NA	0.415833	0.280674	0.674968	0.222316	1.62801
5564	FBgn0033204	CG2065	NA	NA	NA	NA	NA	NA	NA	NA	NA	NA	NA	NA	NA	NA	0.364999	0.398081	1.09063	0.21531	3.07537	-1.89518	-1.3955	0	-5.3247	0.002256	10.1041	2.9202e-05	-0.5924	1	NA	NA	NA	NA	NA	NA	NA	NA	NA	NA	NA	NA	NA	NA	NA	NA	NA	NA	NA
5574	FBgn0040378	CG13758	NA	NA	NA	NA	NA	NA	NA	NA	NA	NA	NA	NA	NA	NA	0.26905	0.244641	0.909276	-2.19688	4.9046	-2.09109	-0.616632	0	-7.6518	0.00011274	9.8328	5.7912e-05	-3.9595	0.045348	0.251775	0.2415	0.95919	-1.52263	2.98968	-1.52494	0.0578877	0	-5.104	0.0028362	6.2032	0.002232	-3.3869	0.04164	NA	NA	NA	NA	NA
5582	FBgn0013725	CG10108	NA	NA	NA	NA	NA	NA	NA	NA	NA	NA	NA	NA	NA	NA	NA	NA	NA	NA	NA	NA	NA	NA	NA	NA	NA	NA	NA	NA	0.188557	0.192029	1.01842	-0.525814	0.0058404	1.78654	-1.26656	0	-0.7308	1	-2.4234	0.21534	4.4502	0.008124	NA	NA	NA	NA	NA
5594	FBgn0036734	CG7564	NA	NA	NA	NA	NA	NA	NA	NA	NA	NA	NA	NA	NA	NA	NS	NS	NS	NS	NS	NS	NS	NS	NS	NS	NS	NS	NS	NS	0.171915	0.16261	0.945878	0.365566	-1.76287	-0.499086	1.89639	0	3.6604	0.027324	-1.9028	0.5388	-2.9444	0.08898	NA	NA	NA	NA	NA
5604	FBgn0031644	CG15625	0.349273	0.336678	0.963941	-3.58966	-1.39577	0.33372	4.65171	0	-3.5655	0.04185	-2.3505	0.30012	-5.4777	0.0028182	0.266697	0.263103	0.986523	-1.3609	-1.35279	-0.597156	3.31084	0	-0.012	1	-1.9883	0.45066	-5.3078	0.009168	NA	NA	NA	NA	NA	NA	NA	NA	NA	NA	NA	NA	NA	NA	NA	NA	NA	NA	NA
5606	FBgn0034506	CG13870	0.199851	0.203504	1.01828	-1.7535	-0.310016	2.1062	-0.0426788	0	-2.8156	0.20484	-3.0428	0.16476	2.5028	0.25002	NA	NA	NA	NA	NA	NA	NA	NA	NA	NA	NA	NA	NA	NA	NA	NA	NA	NA	NA	NA	NA	NA	NA	NA	NA	NA	NA	NA	NA	NA	NA	NA	NA
5610	FBgn0038361	CG9589	0.203827	0.215401	1.05678	-1.6196	0.691837	1.61565	-0.687893	0	-3.3743	0.044904	-1.6861	0.747	3.1619	0.08664	NS	NS	NS	NS	NS	NS	NS	NS	NS	NS	NS	NS	NS	NS	0.203991	0.218203	1.06967	-1.26593	0.140575	1.63269	-0.507335	0	-1.7806	0.6498	-3.1043	0.13176	3.4898	0.09036	NA	NA	NA	NA	NA
5618	FBgn0033442	CG1690	0.535349	0.537089	1.00325	-3.5471	-4.23909	3.63205	4.15414	0	0.8791	1	-9.5807	3.4638e-05	-0.8465	1	1.05324	0.926047	0.879239	-13.1439	-11.2345	1.40809	22.9703	0	-2.316	0.31146	-14.2751	1.4526e-06	-38.097	1.6386e-09	NA	NA	NA	NA	NA	NA	NA	NA	NA	NA	NA	NA	NA	NA	0.81972	0.583816	0.712214	-2.55468	-1.07197
5620	FBgn0039395	CG14546	0.448188	0.430347	0.960192	-5.12977	-2.01531	5.39541	1.74967	0	-4.5309	0.006546	-12.8887	5.5716e-06	5.0197	0.009342	0.434292	0.432596	0.996096	-4.42075	-1.03081	1.85117	3.60039	0	-4.3721	0.008526	-4.7225	0.008442	-2.7698	0.14652	0.388491	0.385911	0.993359	-3.30247	-1.50742	1.94087	2.86902	0	-2.3591	0.24054	-5.8961	0.005763	-1.4304	1	NA	NA	NA	NA	NA
5624	FBgn0034099	CG15708	0.164501	0.179973	1.09405	-1.37458	0.112703	0.0813302	1.18055	0	-2.7939	0.11394	0.0438	1	-1.2985	1	0.206123	0.20653	1.00198	-1.73172	-1.01555	1.07193	1.67534	0	-1.5154	0.9642	-5.7053	0.0034308	-0.6847	1	0.160865	0.16981	1.05561	-1.33642	-0.0610363	0.340101	1.05735	0	-2.4177	0.21882	-0.5069	1	-0.8443	1	NA	NA	NA	NA	NA
5626	FBgn0034472	CG8517	0.711458	0.729182	1.02491	-6.29625	-2.8003	3.27808	5.81847	0	-4.879	0.01185	-12.0596	5.616e-06	-3.6419	0.030792	0.60113	0.58638	0.975464	-6.30159	-1.10872	0.97481	6.4355	0	-6.8588	0.00042192	-4.0216	0.02163	-8.3587	0.0004278	0.902617	0.905065	1.00271	-8.27527	-2.1412	4.66804	5.74844	0	-15.8106	2.076e-07	-9.4653	0.00036108	-1.1722	1	1.24981	0.725871	0.580787	-5.80283	-1.08354
5630	FBgn0039752	CG15530	0.543876	0.524952	0.965205	-3.66963	-4.20348	0.367233	7.50587	0	0.88	1	-6.7279	0.0015156	-8.9795	3.2928e-05	0.246407	0.253363	1.02823	-1.68381	-1.32763	1.02965	1.98179	0	-0.7242	1	-5.8752	0.0011598	-1.0935	1	0.242093	0.236186	0.975601	-1.2715	-1.7848	0.634857	2.42145	0	0.6534	1	-4.197	0.011094	-2.8871	0.0978	NA	NA	NA	NA	NA
5634	FBgn0034198	CG11400	NA	NA	NA	NA	NA	NA	NA	NA	NA	NA	NA	NA	NA	NA	0.3265	0.323115	0.989634	3.21871	-1.69956	1.18286	-2.702	0	7.6874	0.0003027	-4.8831	0.012846	5.0548	0.01476	NS	NS	NS	NS	NS	NS	NS	NS	NS	NS	NS	NS	NS	NS	NA	NA	NA	NA	NA
5636	FBgn0032237	CG5362	NA	NA	NA	NA	NA	NA	NA	NA	NA	NA	NA	NA	NA	NA	0.237111	0.273895	1.15513	1.84493	-1.01099	-0.634512	-0.199425	0	3.2065	0.12264	-1.0788	1	-0.957	1	0.149747	0.156883	1.04765	1.22844	-0.911915	0.251536	-0.568061	0	2.6702	0.16092	-1.4977	1	1.3708	1	NA	NA	NA	NA	NA
5648	FBgn0028993	CG17594	NA	NA	NA	NA	NA	NA	NA	NA	NA	NA	NA	NA	NA	NA	NS	NS	NS	NS	NS	NS	NS	NS	NS	NS	NS	NS	NS	NS	NA	NA	NA	NA	NA	NA	NA	NA	NA	NA	NA	NA	NA	NA	NA	NA	NA	NA	NA
5656	FBgn0000499	CG18361	0.158573	0.159015	1.00279	1.58416	-0.790683	0.583413	-1.37689	0	3.0186	0.10296	-2.2433	0.30072	3.1757	0.0627	0.140394	0.156541	1.11501	-0.56063	-0.192979	1.20202	-0.448409	0	-0.7117	1	-1.7057	0.7416	1.9276	0.50958	NS	NS	NS	NS	NS	NS	NS	NS	NS	NS	NS	NS	NS	NS	NS	NS	NS	NS	NS
5658	FBgn0032292	CG6750	0.243978	0.292087	1.19718	0.426262	1.13504	0.245139	-1.80644	0	-1.6095	0.933	1.2482	1	2.2851	0.2784	0.390477	0.357331	0.915114	5.80665	-2.64106	1.5688	-4.73439	0	9.6213	6.696e-05	-5.1503	0.009792	13.1695	1.1106e-06	NS	NS	NS	NS	NS	NS	NS	NS	NS	NS	NS	NS	NS	NS	NS	NS	NS	NS	NS
5662	FBgn0032019	CG7795	NS	NS	NS	NS	NS	NS	NS	NS	NS	NS	NS	NS	NS	NS	0.218342	0.21845	1.00049	-2.14298	-0.487942	0.69688	1.93404	0	-2.1329	0.38316	-1.3531	1	-1.9613	0.55014	0.266085	0.266034	0.99981	-2.76374	1.35483	0.0501075	1.3588	0	-6.79	0.00043536	2.0894	0.39798	-1.6461	0.7902	NA	NA	NA	NA	NA
5668	FBgn0038973	CG18594	NA	NA	NA	NA	NA	NA	NA	NA	NA	NA	NA	NA	NA	NA	0.400894	0.37711	0.940672	6.14835	-2.71538	-1.37187	-2.0611	0	15.7275	6.27e-06	-1.9019	0.51864	0.8344	1	0.201088	0.209166	1.04017	1.68023	-1.49964	-0.19812	0.0175248	0	3.968	0.024342	-1.8927	0.54252	-0.3605	1	NA	NA	NA	NA	NA
5672	FBgn0030605	CG5548	NA	NA	NA	NA	NA	NA	NA	NA	NA	NA	NA	NA	NA	NA	0.300858	0.314276	1.0446	2.97165	-1.61511	-0.129126	-1.22742	0	5.1366	0.0031002	-2.0662	0.52812	2.4399	0.28302	0.207422	0.228128	1.09983	-0.183495	-1.28685	1.55636	-0.0860215	0	2.3221	0.26988	-4.038	0.019338	1.8666	0.55098	NA	NA	NA	NA	NA
5674	FBgn0033764	CG8776	NS	NS	NS	NS	NS	NS	NS	NS	NS	NS	NS	NS	NS	NS	0.298337	0.275486	0.923403	-3.97149	-1.39723	3.77467	1.59405	0	-3.0894	0.1182	-8.7816	0.00013314	3.9441	0.036522	NS	NS	NS	NS	NS	NS	NS	NS	NS	NS	NS	NS	NS	NS	0.635138	0.325085	0.511834	-2.99039	-1.18247
5686	FBgn0051633	CG31633	0.28532	0.369322	1.29441	0.599054	0.866944	0.445032	-1.91103	0	-0.5448	1	0.616	1	2.7057	0.13536	0.436373	0.405013	0.928135	6.44652	-1.26231	-0.0196874	-5.16452	0	8.5848	5.337e-05	-1.8596	0.5823	11.691	8.916e-06	NS	NS	NS	NS	NS	NS	NS	NS	NS	NS	NS	NS	NS	NS	NS	NS	NS	NS	NS
5770	FBgn0003514	CG3595	0.23673	0.23519	0.993495	1.11798	1.26024	0.711035	-3.08925	0	-0.2009	1	0.6279	1	5.3814	0.002271	0.203258	0.190498	0.937225	1.50885	0.680132	0.972868	-3.16185	0	1.2237	1	-0.4759	1	5.6194	0.0013794	NS	NS	NS	NS	NS	NS	NS	NS	NS	NS	NS	NS	NS	NS	NS	NS	NS	NS	NS
5772	FBgn0016685	CG7917	0.149464	0.172791	1.15607	1.14378	0.0907253	-0.667718	-0.566785	0	2.4476	0.22932	0.9727	1	-0.1118	1	0.308613	0.342952	1.11127	2.44822	0.282605	-1.31813	-1.4127	0	3.9655	0.019518	3.108	0.08628	0.1129	1	0.503154	0.66409	1.31985	2.03668	1.51038	-1.59626	-1.9508	0	0.555	1	5.0692	0.008712	1.117	1	0.419777	0.212489	0.506195	1.68887	1.17541
5776	FBgn0034083	CG8434	NS	NS	NS	NS	NS	NS	NS	NS	NS	NS	NS	NS	NS	NS	0.177274	0.202293	1.14113	0.275265	1.22322	-0.455635	-1.04285	0	-2.0502	0.55242	2.1045	0.52824	0.6623	1	0.229413	0.245187	1.06876	0.0407297	1.90434	-1.32858	-0.61649	0	-2.0219	0.4872	6.2138	0.0007488	-1.836	0.6036	0.195596	0.192287	0.983082	0.531532	-0.564324
5790	FBgn0040493	CG7340	0.322573	0.328951	1.01977	3.46802	-2.6265	-0.830209	-0.0113067	0	8.2625	7.224e-05	-2.1994	0.315	-1.2128	1	0.223817	0.219466	0.980562	0.36142	2.52713	-1.88405	-1.0045	0	-4.849	0.017964	8.026	8.952e-05	-0.983	1	NS	NS	NS	NS	NS	NS	NS	NS	NS	NS	NS	NS	NS	NS	0.792621	0.455062	0.574124	3.49717	1.19253
5812	FBgn0052016	CG32016	NS	NS	NS	NS	NS	NS	NS	NS	NS	NS	NS	NS	NS	NS	0.242698	0.244705	1.00827	-0.872211	2.77183	-1.36591	-0.533708	0	-4.3363	0.018906	5.3119	0.013278	-1.5354	1	0.388873	0.428879	1.10288	1.64225	1.96228	-2.59451	-1.01002	0	-0.3922	1	6.4588	0.00054708	-2.7411	0.20424	NS	NS	NS	NS	NS
5814	FBgn0029738	CG4068	NS	NS	NS	NS	NS	NS	NS	NS	NS	NS	NS	NS	NS	NS	0.184421	0.186176	1.00952	0.81907	1.21737	-0.0593795	-1.97706	0	-0.6218	1	1.7068	0.7152	2.4972	0.19038	NA	NA	NA	NA	NA	NA	NA	NA	NA	NA	NA	NA	NA	NA	NS	NS	NS	NS	NS
5822	FBgn0015323	CG12345	NA	NA	NA	NA	NA	NA	NA	NA	NA	NA	NA	NA	NA	NA	0.188083	0.202433	1.07629	-1.17244	-0.199735	-0.294614	1.66679	0	-1.0692	1	0.1317	1	-4.7235	0.01854	0.202639	0.236016	1.16471	-0.833265	-0.896907	1.09464	0.635531	0	0.0738	1	-2.9262	0.09096	0.9073	1	NA	NA	NA	NA	NA
5836	FBgn0027580	CG1516	0.261446	0.292726	1.11964	1.35557	-2.26865	0.407134	0.505947	0	5.482	0.0049458	-3.2612	0.051504	-0.1317	1	0.342931	0.348436	1.01605	3.59167	-2.56962	-0.661865	-0.360189	0	8.3331	0.00014064	-2.5857	0.18528	-0.4481	1	0.305088	0.372004	1.21933	2.05175	-0.280915	-1.12495	-0.645887	0	3.6065	0.038244	1.4676	1	-0.6281	1	0.382312	0.222586	0.582211	0.828636	-1.87803
5838	FBgn0083425	CG12070	0.191073	0.186871	0.978012	-0.353911	1.09978	-2.36966	1.62379	0	-1.8251	0.6126	4.6097	0.01125	-6.6046	0.00051888	0.3672	0.32025	0.872141	-7.71253	7.4791	0.174461	0.0589647	0	-26.985	1.4658e-09	11.2608	3.3816e-06	0.1397	1	0.325196	0.388463	1.19455	-0.60857	1.21376	-1.92327	1.31808	0	-2.2694	0.3021	4.4085	0.023988	-5.4388	0.0059442	0.376732	0.19324	0.512938	-1.23612	0.770532
5842	FBgn0040349	CG3699	NA	NA	NA	NA	NA	NA	NA	NA	NA	NA	NA	NA	NA	NA	0.215253	0.198112	0.920366	-0.902281	-1.50437	-1.31387	3.72052	0	1.0167	1	-0.2964	1	-6.2479	0.000573	NA	NA	NA	NA	NA	NA	NA	NA	NA	NA	NA	NA	NA	NA	NA	NA	NA	NA	NA
5848	FBgn0004237	CG12749	0.315699	0.319805	1.01301	0.675932	3.10081	-3.00977	-0.766969	0	-3.8719	0.032586	11.291	1.4544e-05	-2.8769	0.10776	NA	NA	NA	NA	NA	NA	NA	NA	NA	NA	NA	NA	NA	NA	0.297581	0.278011	0.934238	-0.161333	3.98518	-2.35979	-1.46406	0	-5.0799	0.0028782	7.9784	7.608e-05	-1.5505	1	0.616978	0.347202	0.562747	1.24634	2.56821
5854	FBgn0035107	CG1216	NS	NS	NS	NS	NS	NS	NS	NS	NS	NS	NS	NS	NS	NS	0.227094	0.235333	1.03628	-0.421139	2.21964	-1.61739	-0.181104	0	-6.1869	0.0006948	7.6179	0.00024882	-1.5882	0.918	NA	NA	NA	NA	NA	NA	NA	NA	NA	NA	NA	NA	NA	NA	0.331146	0.201786	0.609357	0.904429	1.02783
5856	FBgn0031129	CG1324	0.375602	0.404051	1.07574	-2.12671	-1.45691	0.0833905	3.50023	0	-1.1487	1	-2.4379	0.22158	-4.2059	0.020424	0.530053	0.476736	0.899412	-8.97615	0.393826	0.249015	8.33331	0	-12.091	1.3776e-05	0.1712	1	-12.7913	2.2116e-06	0.604241	0.58995	0.976348	-5.64014	-2.05303	2.63041	5.06276	0	-4.7035	0.0059202	-8.1662	0.00010992	-3.7604	0.031878	0.682885	0.366523	0.536728	-3.10298	-1.33555
5858	FBgn0028533	CG7953	NA	NA	NA	NA	NA	NA	NA	NA	NA	NA	NA	NA	NA	NA	NA	NA	NA	NA	NA	NA	NA	NA	NA	NA	NA	NA	NA	NA	NS	NS	NS	NS	NS	NS	NS	NS	NS	NS	NS	NS	NS	NS	NA	NA	NA	NA	NA
5860	FBgn0028394	CG17834	0.4162	0.413558	0.993651	1.13554	4.65523	-3.06312	-2.72765	0	-7.3229	0.0001524	9.8548	0.00011082	-0.3826	1	0.903474	0.929485	1.02879	-1.26878	9.50389	-2.9822	-5.25291	0	-27.0873	1.0494e-09	33.1124	4.3938e-10	2.4748	0.3048	0.498826	0.507581	1.01755	-0.925813	5.07977	-1.63458	-2.51938	0	-9.0809	3.8316e-05	9.5726	1.626e-05	1.1796	1	1.66786	0.725631	0.435068	-2.07396	13.6374
5862	FBgn0031717	CG6957	0.187074	0.17832	0.953205	1.19672	-0.126045	1.66694	-2.73762	0	2.0375	0.47958	-2.94	0.1602	5.7909	0.009204	0.552998	0.514503	0.930388	-3.49966	5.86437	4.28716	-6.65187	0	-15.5055	1.5792e-07	2.7898	0.11904	13.7245	9.918e-06	0.490286	0.510694	1.04162	-2.86545	2.98586	2.49144	-2.61185	0	-6.5788	0.0007842	0.9265	1	11.165	1.9776e-05	0.658057	0.430798	0.654651	0.242538	1.90155
5864	FBgn0034599	CG9437	NA	NA	NA	NA	NA	NA	NA	NA	NA	NA	NA	NA	NA	NA	0.237569	0.232041	0.976731	0.61429	2.65444	-1.86823	-1.40049	0	-2.8168	0.11304	7.2144	0.0007668	-0.6784	1	NA	NA	NA	NA	NA	NA	NA	NA	NA	NA	NA	NA	NA	NA	NA	NA	NA	NA	NA
5874	FBgn0027280	CG2206	NA	NA	NA	NA	NA	NA	NA	NA	NA	NA	NA	NA	NA	NA	0.300124	0.333163	1.11008	-1.22963	2.21817	-1.58997	0.60144	0	-4.9323	0.01563	14.1315	7.224e-07	-3.0645	0.14622	NA	NA	NA	NA	NA	NA	NA	NA	NA	NA	NA	NA	NA	NA	NA	NA	NA	NA	NA
5876	FBgn0037555	CG9638	NA	NA	NA	NA	NA	NA	NA	NA	NA	NA	NA	NA	NA	NA	0.252313	0.249763	0.989895	-0.201824	2.83858	-2.18638	-0.450377	0	-4.173	0.013476	6.9569	0.00036294	-2.5345	0.18414	NA	NA	NA	NA	NA	NA	NA	NA	NA	NA	NA	NA	NA	NA	NA	NA	NA	NA	NA
5878	FBgn0036980	CG5701	NA	NA	NA	NA	NA	NA	NA	NA	NA	NA	NA	NA	NA	NA	0.29481	0.292466	0.992047	-1.10035	3.61003	-0.956848	-1.55283	0	-5.4731	0.0016314	5.996	0.0010902	1.1704	1	NA	NA	NA	NA	NA	NA	NA	NA	NA	NA	NA	NA	NA	NA	NA	NA	NA	NA	NA
5894	FBgn0036763	CG7441	0.159574	0.179485	1.12478	-0.906189	-0.5696	0.25668	1.21911	0	-0.5684	1	-1.7571	0.6642	-1.1944	1	0.20089	0.19663	0.978796	-2.46141	0.325882	0.517044	1.61848	0	-3.7521	0.059466	-0.528	1	-1.6453	0.8538	NA	NA	NA	NA	NA	NA	NA	NA	NA	NA	NA	NA	NA	NA	NA	NA	NA	NA	NA
5898	FBgn0036650	CG3971	0.11759	0.178186	1.51532	-0.327316	-0.277762	-0.00272902	0.607807	0	NA	NA	NA	NA	NA	NA	NS	NS	NS	NS	NS	NS	NS	NS	NS	NS	NS	NS	NS	NS	NA	NA	NA	NA	NA	NA	NA	NA	NA	NA	NA	NA	NA	NA	NS	NS	NS	NS	NS
5902	FBgn0035484	CG11594	NA	NA	NA	NA	NA	NA	NA	NA	NA	NA	NA	NA	NA	NA	0.300331	0.27162	0.904402	0.444169	-1.89046	-3.75081	5.1971	0	3.014	0.09456	3.5961	0.032808	-14.1479	3.9972e-06	NA	NA	NA	NA	NA	NA	NA	NA	NA	NA	NA	NA	NA	NA	NA	NA	NA	NA	NA
5912	FBgn0038220	CG12207	0.216037	0.216952	1.00424	-1.49668	-0.91904	-0.180726	2.59645	0	-0.8409	1	-0.898	1	-3.8216	0.020706	0.58498	0.554677	0.948197	-6.80538	3.78862	-2.72913	5.74588	0	-12.2351	3.4596e-06	11.4664	3.5694e-05	-16.941	7.842e-07	NA	NA	NA	NA	NA	NA	NA	NA	NA	NA	NA	NA	NA	NA	0.434148	0.242189	0.557849	-1.81378	1.13568
5914	FBgn0033304	CG2397	0.260522	0.263961	1.0132	1.21973	-2.66512	-0.651002	2.0964	0	5.1785	0.002562	-2.7553	0.12204	-4.155	0.013926	0.262616	0.236103	0.899041	3.73129	0.94912	-4.7179	0.0374926	0	4.5145	0.006756	7.6129	0.00020892	-6.0384	0.0008952	NA	NA	NA	NA	NA	NA	NA	NA	NA	NA	NA	NA	NA	NA	0.639681	0.394244	0.616313	3.10919	-0.558555
5920	FBgn0000615	CG8994	0.312202	0.300012	0.960954	-0.00521326	-0.757994	4.20594	-3.44273	0	1.0844	1	-6.762	0.00042894	10.6266	9.024e-06	0.365832	0.338887	0.926346	-3.14295	-2.42279	-0.289062	5.8548	0	-0.8432	1	-3.6541	0.02952	-11.8102	2.526e-05	NS	NS	NS	NS	NS	NS	NS	NS	NS	NS	NS	NS	NS	NS	NA	NA	NA	NA	NA
5922	FBgn0015789	CG17060	NS	NS	NS	NS	NS	NS	NS	NS	NS	NS	NS	NS	NS	NS	NS	NS	NS	NS	NS	NS	NS	NS	NS	NS	NS	NS	NS	NS	NA	NA	NA	NA	NA	NA	NA	NA	NA	NA	NA	NA	NA	NA	NS	NS	NS	NS	NS
5924	FBgn0034488	CG11208	NA	NA	NA	NA	NA	NA	NA	NA	NA	NA	NA	NA	NA	NA	0.356757	0.368019	1.03157	0.794036	3.01826	-3.06334	-0.748955	0	-2.5044	0.19848	10.4761	9.276e-05	-5.0354	0.00531	NA	NA	NA	NA	NA	NA	NA	NA	NA	NA	NA	NA	NA	NA	NA	NA	NA	NA	NA
5928	FBgn0033581	CG12391	NA	NA	NA	NA	NA	NA	NA	NA	NA	NA	NA	NA	NA	NA	0.380192	0.381682	1.00392	0.343423	4.09973	-2.19462	-2.24853	0	-8.1851	0.00014772	17.5361	4.6968e-08	0.0607	1	0.354277	0.35473	1.00128	1.88402	2.25779	-0.917654	-3.22415	0	-0.4332	1	5.0169	0.016914	4.5635	0.022026	NA	NA	NA	NA	NA
5932	FBgn0034922	CG5602	NA	NA	NA	NA	NA	NA	NA	NA	NA	NA	NA	NA	NA	NA	NS	NS	NS	NS	NS	NS	NS	NS	NS	NS	NS	NS	NS	NS	NA	NA	NA	NA	NA	NA	NA	NA	NA	NA	NA	NA	NA	NA	NA	NA	NA	NA	NA
5938	FBgn0010591	CG8946	0.477581	0.50124	1.04954	1.906	3.73547	-1.83555	-3.80592	0	-2.3927	0.24252	10.6774	2.0196e-05	3.0573	0.10662	0.43754	0.424344	0.969841	0.614133	5.00573	-1.21902	-4.40084	0	-5.0831	0.0028926	9.165	0.00033858	6.3187	0.001365	0.345289	0.360426	1.04384	-0.121238	3.12458	-1.0033	-2.00004	0	-3.9545	0.017502	6.2299	0.0050868	1.7449	0.7788	1.21056	0.64844	0.535652	3.18695	4.86531
5942	FBgn0033996	CG11807	0.358329	0.350968	0.979457	1.07384	0.6916	2.99623	-4.76168	0	0.5566	1	-3.4902	0.07554	10.6723	0.00026544	0.232989	0.220112	0.944728	-3.0477	1.43593	-0.602204	2.21397	0	-6.7434	0.00030504	2.4207	0.2358	-3.7703	0.049482	NS	NS	NS	NS	NS	NS	NS	NS	NS	NS	NS	NS	NS	NS	NS	NS	NS	NS	NS
5958	FBgn0032728	CG18398	NS	NS	NS	NS	NS	NS	NS	NS	NS	NS	NS	NS	NS	NS	0.309343	0.283514	0.916504	4.5706	0.10531	-0.265572	-4.41034	0	7.1082	0.0002709	0.5278	1	5.327	0.0022512	NA	NA	NA	NA	NA	NA	NA	NA	NA	NA	NA	NA	NA	NA	NS	NS	NS	NS	NS
5960	FBgn0001124	CG8430	0.502937	0.485562	0.965452	6.94001	-4.9323	-1.34103	-0.666683	0	12.9598	3.4818e-05	-3.8891	0.037794	-1.6817	0.825	0.629852	0.584601	0.928156	9.50155	-5.25802	-5.16322	0.919694	0	19.2685	6.582e-08	-0.1355	1	-9.4625	7.608e-05	0.368855	0.386949	1.04905	3.37862	-1.77688	-1.33498	-0.26676	0	6.765	0.0018324	-0.5538	1	-1.6498	0.7974	0.724643	0.453299	0.625548	3.55622	-1.42078
5966	FBgn0034002	CG8079	NA	NA	NA	NA	NA	NA	NA	NA	NA	NA	NA	NA	NA	NA	NS	NS	NS	NS	NS	NS	NS	NS	NS	NS	NS	NS	NS	NS	NS	NS	NS	NS	NS	NS	NS	NS	NS	NS	NS	NS	NS	NS	NA	NA	NA	NA	NA
5970	FBgn0053116	CG33116	NS	NS	NS	NS	NS	NS	NS	NS	NS	NS	NS	NS	NS	NS	0.443808	0.402211	0.906272	7.1046	-1.83093	1.0817	-6.35537	0	9.6194	2.6796e-05	-3.6477	0.059742	20.0838	1.2978e-08	NS	NS	NS	NS	NS	NS	NS	NS	NS	NS	NS	NS	NS	NS	NS	NS	NS	NS	NS
5972	FBgn0041161	CG6451	NS	NS	NS	NS	NS	NS	NS	NS	NS	NS	NS	NS	NS	NS	0.356796	0.336308	0.942579	4.60625	-0.440961	0.12524	-4.29053	0	6.035	0.0016632	-0.6326	1	8.0545	0.0020088	NS	NS	NS	NS	NS	NS	NS	NS	NS	NS	NS	NS	NS	NS	0.237189	0.151526	0.638841	-0.788212	-0.336627
5976	FBgn0000251	CG1759	0.141301	0.142992	1.01197	-1.13499	1.59096	-0.396661	-0.0593119	0	-3.8814	0.02496	2.3024	0.26496	-0.4739	1	0.161965	0.223678	1.38103	0.569807	0.49876	-0.296012	-0.772555	0	0.3871	1	2.7576	0.12732	0.4848	1	NS	NS	NS	NS	NS	NS	NS	NS	NS	NS	NS	NS	NS	NS	NS	NS	NS	NS	NS
5992	FBgn0036191	CG7334	0.204765	0.200359	0.978481	0.999951	-2.48975	-0.407315	1.89711	0	8.5656	0.00027576	-3.531	0.07368	-2.5233	0.18888	NA	NA	NA	NA	NA	NA	NA	NA	NA	NA	NA	NA	NA	NA	NA	NA	NA	NA	NA	NA	NA	NA	NA	NA	NA	NA	NA	NA	NA	NA	NA	NA	NA
5994	FBgn0051108	CG31108	0.175751	0.168734	0.960077	-2.45922	0.161095	0.472712	1.82541	0	-4.4729	0.009828	-0.4971	1	-1.6691	0.7596	0.268521	0.243642	0.907348	-4.91057	1.73104	0.532571	2.64695	0	-9.3492	2.2074e-05	1.557	0.9192	-3.0042	0.10716	0.18014	0.175024	0.971596	-1.28114	0.69519	-1.12428	1.71023	0	-2.7032	0.14958	2.7196	0.17808	-4.1546	0.026124	NS	NS	NS	NS	NS
6000	FBgn0013563	CG6760	NA	NA	NA	NA	NA	NA	NA	NA	NA	NA	NA	NA	NA	NA	NS	NS	NS	NS	NS	NS	NS	NS	NS	NS	NS	NS	NS	NS	NA	NA	NA	NA	NA	NA	NA	NA	NA	NA	NA	NA	NA	NA	NA	NA	NA	NA	NA
6004	FBgn0013733	CG18076	0.209594	0.20399	0.973262	-0.824513	-2.19308	0.507516	2.51007	0	1.6379	0.795	-3.8393	0.027684	-3.6452	0.027438	0.19796	0.197722	0.998797	-0.946855	-1.44673	0.279671	2.11391	0	0.6728	1	-2.2755	0.35742	-2.7407	0.17232	0.185594	0.184498	0.994095	0.893639	-2.02675	0.857863	0.275244	0	4.6456	0.006114	-4.5977	0.006546	0.7492	1	NA	NA	NA	NA	NA
6006	FBgn0004133	CG1363	NA	NA	NA	NA	NA	NA	NA	NA	NA	NA	NA	NA	NA	NA	NS	NS	NS	NS	NS	NS	NS	NS	NS	NS	NS	NS	NS	NS	NA	NA	NA	NA	NA	NA	NA	NA	NA	NA	NA	NA	NA	NA	NA	NA	NA	NA	NA
6008	FBgn0040397	CG3655	NS	NS	NS	NS	NS	NS	NS	NS	NS	NS	NS	NS	NS	NS	NS	NS	NS	NS	NS	NS	NS	NS	NS	NS	NS	NS	NS	NS	0.203576	0.195849	0.962048	-2.284	1.58284	0.947508	-0.24635	0	-7.5995	0.0004185	0.974	1	1.3868	1	0.417909	0.17967	0.429927	-3.1743	1.5422
6014	FBgn0039054	CG13830	0.272368	0.269657	0.990044	-2.34615	-1.63496	2.842	1.1391	0	-1.2266	1	-5.2608	0.0037878	2.09	0.42924	0.366535	0.321866	0.878132	-6.27427	-2.11352	7.61611	0.771687	0	-4.7986	0.005142	-11.8719	7.212e-06	13.7394	1.3056e-05	0.261399	0.227832	0.87159	-4.00399	-2.04348	2.37052	3.67694	0	-2.9436	0.09408	-6.8288	0.00033888	-1.7514	0.6642	0.717275	0.367128	0.511837	-2.98547	-1.9449
6020	FBgn0039863	CG1815	NS	NS	NS	NS	NS	NS	NS	NS	NS	NS	NS	NS	NS	NS	0.262681	0.248886	0.947485	3.55259	-0.753652	-0.0895885	-2.70935	0	7.8232	0.00011982	-0.9028	1	3.1379	0.06702	0.24016	0.249026	1.03692	1.03335	1.19104	-0.00356598	-2.22082	0	-0.1957	1	1.4857	1	3.7437	0.02496	NS	NS	NS	NS	NS
6034	FBgn0000659	CG10002	0.197639	0.183583	0.928877	1.60271	2.48008	-2.47348	-1.6093	0	-1.3403	1	6.2195	0.0006084	-1.1432	1	0.235929	0.246989	1.04688	0.521661	1.96347	-0.671036	-1.8141	0	-2.2534	0.28764	3.2993	0.057828	1.4874	1	0.190142	0.183314	0.964089	1.23574	1.24974	-2.04081	-0.444663	0	-0.0151	1	4.927	0.01287	-4.306	0.009834	0.484533	0.220834	0.455766	1.00863	2.66701
6044	FBgn0031770	CG13995	NS	NS	NS	NS	NS	NS	NS	NS	NS	NS	NS	NS	NS	NS	NS	NS	NS	NS	NS	NS	NS	NS	NS	NS	NS	NS	NS	NS	0.272292	0.267085	0.980879	-1.79092	-1.83145	2.23281	1.38957	0	0.0489	1	-5.5009	0.008022	1.5101	1	0.336994	0.192315	0.570677	-0.654653	-1.16418
6058	FBgn0038277	CG7014	NA	NA	NA	NA	NA	NA	NA	NA	NA	NA	NA	NA	NA	NA	0.251798	0.252796	1.00396	2.86795	-0.600725	-0.588239	-1.67898	0	4.1587	0.01173	-0.0173	1	1.9773	0.46392	0.147286	0.151336	1.0275	-0.0954898	-0.807303	-0.515486	1.41828	0	0.8775	1	-0.4344	1	-3.3068	0.049518	NA	NA	NA	NA	NA
6070	FBgn0034253	CG10936	NS	NS	NS	NS	NS	NS	NS	NS	NS	NS	NS	NS	NS	NS	0.190109	0.197192	1.03726	-1.85017	0.0634241	1.32834	0.458398	0	-2.5397	0.26208	-1.5673	0.948	1.3231	1	NS	NS	NS	NS	NS	NS	NS	NS	NS	NS	NS	NS	NS	NS	NS	NS	NS	NS	NS
6072	FBgn0039969	CG17510	0.214428	0.224319	1.04613	1.17806	1.26079	-0.400184	-2.03867	0	-0.2435	1	2.4541	0.30966	1.7421	0.6726	NA	NA	NA	NA	NA	NA	NA	NA	NA	NA	NA	NA	NA	NA	0.244204	0.251139	1.0284	-0.707236	2.12087	0.302854	-1.71649	0	-3.7552	0.056514	2.3817	0.31602	3.0694	0.11244	NS	NS	NS	NS	NS
6088	FBgn0037972	CG10005	NA	NA	NA	NA	NA	NA	NA	NA	NA	NA	NA	NA	NA	NA	0.249074	0.255412	1.02545	-1.38064	-1.63602	2.15368	0.862974	0	0.3293	1	-5.026	0.0031104	2.0442	0.44562	NA	NA	NA	NA	NA	NA	NA	NA	NA	NA	NA	NA	NA	NA	NA	NA	NA	NA	NA
6106	FBgn0016672	CG3028	NA	NA	NA	NA	NA	NA	NA	NA	NA	NA	NA	NA	NA	NA	0.221822	0.22206	1.00107	-2.15147	-0.38689	0.460269	2.07809	0	-3.3817	0.057588	-1.0607	1	-1.8965	0.52932	0.17227	0.171187	0.993713	-0.375161	-1.41299	1.66962	0.118532	0	1.2819	1	-6.0895	0.0007968	2.6426	0.1653	NA	NA	NA	NA	NA
6126	FBgn0041630	CG1318	NA	NA	NA	NA	NA	NA	NA	NA	NA	NA	NA	NA	NA	NA	NS	NS	NS	NS	NS	NS	NS	NS	NS	NS	NS	NS	NS	NS	NA	NA	NA	NA	NA	NA	NA	NA	NA	NA	NA	NA	NA	NA	NA	NA	NA	NA	NA
6138	FBgn0035022	CG11413	1.48338	1.64216	1.10704	-4.70375	-8.90009	12.2122	1.39163	0	6.6648	0.0021762	-21.9798	1.377e-08	13.9279	0.00012474	1.82635	1.69219	0.926545	-2.2314	-25.2985	24.3021	3.22781	0	30.6278	3.9192e-09	-66.3146	8.58e-12	32.0346	5.8422e-10	1.38854	1.62752	1.1721	-1.56519	-8.76655	7.34577	2.98596	0	8.1395	0.0007344	-18.1189	4.2462e-06	9.3541	1.7634e-05	1.72603	1.66491	0.964591	-1.42128	-5.14501
6142	FBgn0036984	CG13248	NS	NS	NS	NS	NS	NS	NS	NS	NS	NS	NS	NS	NS	NS	NS	NS	NS	NS	NS	NS	NS	NS	NS	NS	NS	NS	NS	NS	0.196415	0.194693	0.99123	1.20356	-2.13362	0.247599	0.682467	0	7.0185	0.00034722	-3.2533	0.09012	-0.4943	1	0.286146	0.160019	0.559222	0.333926	-1.47004
6144	FBgn0031760	CG9093	NA	NA	NA	NA	NA	NA	NA	NA	NA	NA	NA	NA	NA	NA	0.322483	0.320505	0.993867	-1.39065	3.34427	0.713142	-2.66676	0	-6.3814	0.0031806	3.1718	0.07158	5.0415	0.0030876	0.167834	0.176017	1.04876	1.18028	0.585022	-1.11962	-0.645683	0	0.9403	1	2.0101	0.43314	-0.6122	1	NA	NA	NA	NA	NA
6152	FBgn0035964	CG4665	NS	NS	NS	NS	NS	NS	NS	NS	NS	NS	NS	NS	NS	NS	0.331297	0.336274	1.01502	-0.0487671	3.40964	-0.790438	-2.57044	0	-4.0554	0.028476	7.686	0.00011112	3.4082	0.043476	0.237037	0.254456	1.07349	-1.32683	1.59156	0.790051	-1.05478	0	-4.7127	0.006186	0.9038	1	2.3496	0.32628	0.699883	0.354821	0.506972	2.88515	2.14649
6156	FBgn0086367	CG12120	NA	NA	NA	NA	NA	NA	NA	NA	NA	NA	NA	NA	NA	NA	NA	NA	NA	NA	NA	NA	NA	NA	NA	NA	NA	NA	NA	NA	0.466232	0.476193	1.02137	-1.25178	-3.90245	2.12669	3.02754	0	4.4429	0.025944	-13.0893	2.7042e-05	-1.1225	1	NA	NA	NA	NA	NA
6164	FBgn0035756	CG32381	NS	NS	NS	NS	NS	NS	NS	NS	NS	NS	NS	NS	NS	NS	NS	NS	NS	NS	NS	NS	NS	NS	NS	NS	NS	NS	NS	NS	0.172448	0.199101	1.15456	1.1782	-0.716663	-0.627201	0.165669	0	2.9022	0.17652	-0.0923	1	-1.0468	1	0.320921	0.168075	0.523727	1.71879	-0.162658
6166	FBgn0033672	CG8972	NS	NS	NS	NS	NS	NS	NS	NS	NS	NS	NS	NS	NS	NS	0.172604	0.169594	0.982565	0.925558	-0.165736	1.24938	-2.0092	0	1.7992	0.6168	-2.6479	0.17232	4.0985	0.033954	NA	NA	NA	NA	NA	NA	NA	NA	NA	NA	NA	NA	NA	NA	NS	NS	NS	NS	NS
6168	FBgn0033368	CG13743	NA	NA	NA	NA	NA	NA	NA	NA	NA	NA	NA	NA	NA	NA	0.205413	0.207838	1.01181	-1.14254	-1.55278	1.17514	1.52018	0	0.6145	1	-4.4724	0.009972	-0.4634	1	NA	NA	NA	NA	NA	NA	NA	NA	NA	NA	NA	NA	NA	NA	NA	NA	NA	NA	NA
6178	FBgn0031496	CG17258	NS	NS	NS	NS	NS	NS	NS	NS	NS	NS	NS	NS	NS	NS	NS	NS	NS	NS	NS	NS	NS	NS	NS	NS	NS	NS	NS	NS	NS	NS	NS	NS	NS	NS	NS	NS	NS	NS	NS	NS	NS	NS	NS	NS	NS	NS	NS
6190	FBgn0030015	CG10761	0.187605	0.198589	1.05855	-1.3899	-0.855637	1.09581	1.14973	0	-0.8672	1	-3.6443	0.02703	-0.0685	1	NA	NA	NA	NA	NA	NA	NA	NA	NA	NA	NA	NA	NA	NA	NA	NA	NA	NA	NA	NA	NA	NA	NA	NA	NA	NA	NA	NA	NA	NA	NA	NA	NA
6198	FBgn0037995	CG3809	0.593832	0.584721	0.984657	-4.87156	-3.47928	1.29215	7.0587	0	-1.85	0.6018	-6.1611	0.0011232	-8.7571	3.6168e-05	0.552332	0.521585	0.944332	-7.1718	-0.327434	1.09531	6.40392	0	-11.1674	5.0352e-06	-1.8892	0.53598	-6.7183	0.00032652	0.594448	0.588022	0.98919	-5.63568	-1.29333	2.20244	4.72658	0	-7.3802	0.00035736	-4.9638	0.0034008	-3.1217	0.06954	NA	NA	NA	NA	NA
6202	FBgn0031728	CG7235	0.382358	0.367717	0.961709	-4.89091	-0.47439	0.909151	4.45615	0	-5.6665	0.0012762	-2.1713	0.3528	-5.6615	0.0019452	0.693121	0.627674	0.905577	-10.977	-1.03424	1.46441	10.5468	0	-15.2121	2.4252e-07	-3.781	0.022248	-12.0005	4.7388e-06	0.528319	0.57409	1.08664	-4.08765	0.386335	0.342938	3.35837	0	-5.9054	0.001155	0.0643	1	-4.6199	0.011466	0.616235	0.3708	0.601718	-2.66838	-0.330181
6204	FBgn0032650	CG7094	0.241094	0.297483	1.23389	-1.46448	-0.262486	0.380242	1.34673	0	-1.2804	1	-2.7424	0.12936	-2.8048	0.132	0.417574	0.400295	0.958621	-5.72674	1.08636	1.35323	3.28715	0	-8.9344	2.844e-05	-0.4161	1	-2.9895	0.08856	NA	NA	NA	NA	NA	NA	NA	NA	NA	NA	NA	NA	NA	NA	NA	NA	NA	NA	NA
6206	FBgn0037276	CG17387	0.166449	0.193418	1.16203	0.223036	1.18625	-0.509406	-0.89988	0	-1.7346	0.7062	2.4708	0.24552	0.4695	1	0.356619	0.352694	0.988993	3.96609	-1.19642	0.245638	-3.01531	0	5.3268	0.009462	-1.5525	1	13.232	7.212e-07	NS	NS	NS	NS	NS	NS	NS	NS	NS	NS	NS	NS	NS	NS	NS	NS	NS	NS	NS
6214	FBgn0032366	CG14930	NS	NS	NS	NS	NS	NS	NS	NS	NS	NS	NS	NS	NS	NS	NA	NA	NA	NA	NA	NA	NA	NA	NA	NA	NA	NA	NA	NA	NA	NA	NA	NA	NA	NA	NA	NA	NA	NA	NA	NA	NA	NA	NA	NA	NA	NA	NA
6216	FBgn0034031	CG12963	NA	NA	NA	NA	NA	NA	NA	NA	NA	NA	NA	NA	NA	NA	0.305785	0.316023	1.03348	-1.9958	-1.5381	0.844519	2.68938	0	-0.8522	1	-3.251	0.07716	-2.1871	0.3276	NA	NA	NA	NA	NA	NA	NA	NA	NA	NA	NA	NA	NA	NA	NA	NA	NA	NA	NA
6218	FBgn0036036	CG14174	NA	NA	NA	NA	NA	NA	NA	NA	NA	NA	NA	NA	NA	NA	NS	NS	NS	NS	NS	NS	NS	NS	NS	NS	NS	NS	NS	NS	NA	NA	NA	NA	NA	NA	NA	NA	NA	NA	NA	NA	NA	NA	NA	NA	NA	NA	NA
6230	FBgn0050273	CG30273	NS	NS	NS	NS	NS	NS	NS	NS	NS	NS	NS	NS	NS	NS	0.277476	0.28086	1.01219	1.09962	-3.07955	1.63414	0.345793	0	5.5531	0.0045396	-6.6464	0.003384	1.9565	0.5814	NA	NA	NA	NA	NA	NA	NA	NA	NA	NA	NA	NA	NA	NA	0.364234	0.209509	0.575203	0.642327	-1.92957
6238	FBgn0032620	CG12288	NA	NA	NA	NA	NA	NA	NA	NA	NA	NA	NA	NA	NA	NA	NA	NA	NA	NA	NA	NA	NA	NA	NA	NA	NA	NA	NA	NA	0.226374	0.232236	1.0259	-0.387978	2.23843	-0.670217	-1.18023	0	-3.4113	0.055524	6.2621	0.000954	0.7992	1	NA	NA	NA	NA	NA
6244	FBgn0037938	CG14717	NA	NA	NA	NA	NA	NA	NA	NA	NA	NA	NA	NA	NA	NA	0.330164	0.332135	1.00597	3.1768	-0.692066	0.527266	-3.012	0	5.1641	0.008106	-1.6879	0.8478	5.3434	0.008688	NS	NS	NS	NS	NS	NS	NS	NS	NS	NS	NS	NS	NS	NS	NA	NA	NA	NA	NA
6248	FBgn0039264	CG11786	0.32771	0.337562	1.03006	1.64641	-0.552448	2.21505	-3.30902	0	3.263	0.056076	-3.8145	0.025812	7.4766	0.00021816	0.286612	0.274858	0.958991	1.6475	-1.9295	2.91654	-2.63454	0	4.4195	0.009636	-6.5266	0.001314	9.4519	2.7732e-05	0.298707	0.277529	0.9291	1.31933	-2.80786	3.4164	-1.92787	0	5.0302	0.0042024	-9.4057	1.683e-05	9.3484	3.1836e-05	0.515259	0.355019	0.689011	0.666534	0.165684
6262	FBgn0031389	CG4259	NA	NA	NA	NA	NA	NA	NA	NA	NA	NA	NA	NA	NA	NA	0.356856	0.338363	0.948178	3.52101	-0.831963	1.89094	-4.57999	0	7.69	0.0007302	-3.7398	0.023088	7.8496	0.0001113	0.136328	0.161232	1.18268	0.452278	-0.109373	0.553351	-0.896257	0	NA	NA	NA	NA	NA	NA	NA	NA	NA	NA	NA
6270	FBgn0036930	CG7749	NA	NA	NA	NA	NA	NA	NA	NA	NA	NA	NA	NA	NA	NA	NS	NS	NS	NS	NS	NS	NS	NS	NS	NS	NS	NS	NS	NS	NS	NS	NS	NS	NS	NS	NS	NS	NS	NS	NS	NS	NS	NS	NA	NA	NA	NA	NA
6282	FBgn0047338	CG32148	NA	NA	NA	NA	NA	NA	NA	NA	NA	NA	NA	NA	NA	NA	0.208412	0.212925	1.02165	2.18471	-1.3672	-0.116057	-0.701456	0	5.832	0.001113	-2.3539	0.28428	0.7381	1	NS	NS	NS	NS	NS	NS	NS	NS	NS	NS	NS	NS	NS	NS	NA	NA	NA	NA	NA
6288	FBgn0032434	CG5421	0.260479	0.296007	1.1364	-0.15077	-2.05123	0.793393	1.40861	0	2.8739	0.10128	-5.3145	0.0027732	-0.8201	1	0.342016	0.311085	0.909562	2.93101	-6.30209	1.4112	1.95989	0	15.5865	3.327e-07	-9.6786	2.4156e-05	-0.681	1	0.328279	0.341806	1.04121	1.88557	-2.20604	-1.43279	1.75326	0	5.3178	0.014604	-1.8135	0.693	-4.988	0.003843	0.54053	0.281769	0.521283	1.29434	-2.64339
6356	FBgn0014029	CG4173	NA	NA	NA	NA	NA	NA	NA	NA	NA	NA	NA	NA	NA	NA	NS	NS	NS	NS	NS	NS	NS	NS	NS	NS	NS	NS	NS	NS	0.252162	0.242463	0.961539	1.17818	1.97028	-0.320039	-2.82842	0	-0.9618	1	3.8074	0.0207	4.4223	0.007884	NA	NA	NA	NA	NA
6362	FBgn0037092	CG7540	0.326585	0.308504	0.944637	-3.05769	3.34121	2.91751	-3.20103	0	-9.2676	3.9504e-05	0.611	1	8.4584	9.9e-05	0.46091	0.440195	0.955056	-3.69793	3.8467	3.81413	-3.96291	0	-11.2713	0.00030504	0.0515	1	10.468	1.719e-05	0.424138	0.457337	1.07827	-0.243667	2.30061	1.3617	-3.41864	0	-3.6835	0.025482	1.4744	1	6.6107	0.0005478	0.409909	0.273349	0.666852	-0.461293	0.803697
6368	FBgn0040259	CG18578	0.27	0.287017	1.06303	0.029761	-2.6454	1.14567	1.46997	0	3.031	0.07884	-5.3196	0.002478	-0.6898	1	NA	NA	NA	NA	NA	NA	NA	NA	NA	NA	NA	NA	NA	NA	0.283122	0.318157	1.12375	1.53821	-1.69327	-0.855377	1.01044	0	4.0511	0.038148	-0.928	1	-3.0938	0.07818	NA	NA	NA	NA	NA
6370	FBgn0033717	CG8839	0.306694	0.324884	1.05931	2.10467	1.37576	-2.58337	-0.897064	0	0.8233	1	5.3124	0.0036024	-3.6267	0.03855	0.42953	0.411904	0.958966	-1.63968	5.14956	-4.38134	0.871459	0	-14.3757	3.447e-07	11.2585	8.94e-05	-5.9593	0.0026598	0.250272	0.257915	1.03054	0.254596	2.1768	-1.75504	-0.676355	0	-2.7069	0.15414	7.2804	0.00016056	-1.532	0.9672	0.619183	0.307964	0.497372	-0.184805	2.24061
6376	FBgn0038584	CG7175	NA	NA	NA	NA	NA	NA	NA	NA	NA	NA	NA	NA	NA	NA	0.146772	0.160528	1.09372	1.17765	0.0311674	-0.230586	-0.978231	0	1.8711	0.54582	0.5379	1	0.946	1	0.146229	0.144234	0.98636	1.5527	-0.0513388	-1.06676	-0.43461	0	1.9905	0.57474	1.6556	0.8772	-1.0676	1	NA	NA	NA	NA	NA
6380	FBgn0000250	CG5848	0.173226	0.19653	1.13453	0.495969	0.0607182	-1.42851	0.871822	0	0.6762	1	1.8714	0.5448	-3.0058	0.07962	NS	NS	NS	NS	NS	NS	NS	NS	NS	NS	NS	NS	NS	NS	NS	NS	NS	NS	NS	NS	NS	NS	NS	NS	NS	NS	NS	NS	NS	NS	NS	NS	NS
6384	FBgn0031285	CG3662	0.314493	0.340283	1.082	-0.804743	-1.94343	-0.14653	2.8947	0	1.8404	0.6126	-2.6471	0.15228	-3.8712	0.02523	0.328072	0.299261	0.912182	-4.68864	-0.548515	0.159164	5.07799	0	-6.953	0.0006762	-0.8953	1	-6.1225	0.0007146	NS	NS	NS	NS	NS	NS	NS	NS	NS	NS	NS	NS	NS	NS	0.573985	0.308733	0.537876	-1.22477	-1.63936
6386	FBgn0039907	CG2041	NS	NS	NS	NS	NS	NS	NS	NS	NS	NS	NS	NS	NS	NS	0.193767	0.199694	1.03059	-0.824906	1.89395	-1.24266	0.17361	0	-3.4776	0.035862	4.6501	0.008478	-2.2714	0.29484	0.287429	0.293834	1.02228	0.476944	2.29589	-2.431	-0.341829	0	-2.0086	0.471	9.5639	0.00039282	-4.9248	0.012198	0.244992	0.147433	0.601785	0.097783	1.1257
6388	FBgn0000017	CG4032	NA	NA	NA	NA	NA	NA	NA	NA	NA	NA	NA	NA	NA	NA	0.208899	0.216113	1.03453	-1.36749	1.86862	-1.00627	0.505137	0	-6.8596	0.0009528	7.2257	0.0003351	-1.7141	0.7974	NA	NA	NA	NA	NA	NA	NA	NA	NA	NA	NA	NA	NA	NA	NA	NA	NA	NA	NA
6426	FBgn0035853	CG7375	NA	NA	NA	NA	NA	NA	NA	NA	NA	NA	NA	NA	NA	NA	NA	NA	NA	NA	NA	NA	NA	NA	NA	NA	NA	NA	NA	NA	0.191873	0.183947	0.958694	-1.87567	-0.695085	0.730394	1.84036	0	-1.4531	1	-2.6793	0.15228	-1.9038	0.55284	NA	NA	NA	NA	NA
6428	FBgn0032214	CG4968	NS	NS	NS	NS	NS	NS	NS	NS	NS	NS	NS	NS	NS	NS	0.237791	0.247436	1.04056	0.42055	1.25832	-2.43929	0.760425	0	-1.3176	1	5.0176	0.0058548	-4.1456	0.01527	0.174344	0.16671	0.956217	-0.973469	-0.679965	-0.569225	2.22266	0	-0.3627	1	-0.1204	1	-4.7517	0.006084	NA	NA	NA	NA	NA
6430	FBgn0000412	CG9745	NA	NA	NA	NA	NA	NA	NA	NA	NA	NA	NA	NA	NA	NA	NS	NS	NS	NS	NS	NS	NS	NS	NS	NS	NS	NS	NS	NS	NA	NA	NA	NA	NA	NA	NA	NA	NA	NA	NA	NA	NA	NA	NA	NA	NA	NA	NA
6434	FBgn0003660	CG12210	0.3467	0.338863	0.977396	-0.379775	4.55599	-1.05921	-3.11701	0	-8.9596	8.082e-05	6.6437	0.0006762	2.4657	0.22476	0.455743	0.405094	0.888865	-1.76376	8.71436	0.259396	-7.20999	0	-13.6212	2.964e-06	12.0986	6.45e-05	11.6901	5.535e-05	0.340925	0.331726	0.973018	0.460085	3.6461	-1.58515	-2.52104	0	-3.8997	0.019974	9.4428	0.00016008	1.623	0.8922	0.751032	0.325867	0.433893	0.236982	5.54394
6436	FBgn0087039	CG7066	0.362103	0.396772	1.09574	0.469525	1.87883	0.989418	-3.33777	0	-1.8062	0.645	2.0283	0.5016	6.9187	0.0031098	0.377456	0.36108	0.956614	4.87876	-1.9001	0.375919	-3.35458	0	7.8346	0.00046308	-2.6316	0.19326	7.4408	0.00016842	NS	NS	NS	NS	NS	NS	NS	NS	NS	NS	NS	NS	NS	NS	NS	NS	NS	NS	NS
6440	FBgn0036236	CG6931	0.361229	0.420775	1.16484	0.489972	1.46591	0.954872	-2.91076	0	-1.59	0.8598	1.147	1	4.8965	0.020352	0.408712	0.385264	0.942629	5.51797	-3.05113	0.939754	-3.4066	0	10.0166	0.00047448	-4.7554	0.026244	8.3936	0.0011064	NS	NS	NS	NS	NS	NS	NS	NS	NS	NS	NS	NS	NS	NS	0.288495	0.179436	0.621972	-0.598263	-0.870828
6442	FBgn0031657	CG3756	0.248975	0.245076	0.98434	1.059	1.44361	0.87671	-3.37932	0	-0.6921	1	1.0545	1	5.1194	0.006018	0.327833	0.314026	0.957882	3.87355	-1.18779	0.767396	-3.45316	0	6.2698	0.0011946	-2.6403	0.21066	7.151	0.000708	0.159579	0.173688	1.08841	0.855503	-0.239757	0.580712	-1.19646	0	1.3361	1	-1.0158	1	3.1027	0.07998	NS	NS	NS	NS	NS
6452	FBgn0085442	CG9047	0.318931	0.351226	1.10126	-2.06422	-0.0687274	-0.584043	2.71699	0	-2.4001	0.24528	0.6548	1	-5.9409	0.0008952	0.431145	0.449693	1.04302	-3.10253	0.635227	-1.39214	3.85944	0	-6.0917	0.0051276	3.009	0.10074	-6.6507	0.0016038	NA	NA	NA	NA	NA	NA	NA	NA	NA	NA	NA	NA	NA	NA	0.824981	0.494016	0.598821	-2.23501	-0.705852
6454	FBgn0026585	CG31911	NA	NA	NA	NA	NA	NA	NA	NA	NA	NA	NA	NA	NA	NA	0.323036	0.306529	0.948901	1.22319	1.79314	1.76011	-4.77644	0	-0.6277	1	0.0541	1	15.6033	6.75e-07	NA	NA	NA	NA	NA	NA	NA	NA	NA	NA	NA	NA	NA	NA	NA	NA	NA	NA	NA
6464	FBgn0030693	CG8974	NA	NA	NA	NA	NA	NA	NA	NA	NA	NA	NA	NA	NA	NA	0.165005	0.186132	1.12804	-1.2966	0.0946876	0.282758	0.919153	0	-2.9921	0.11616	-0.2037	1	-0.7188	1	0.248278	0.257156	1.03576	1.04392	1.44667	-2.16559	-0.325003	0	-0.5415	1	5.6632	0.0012846	-2.7537	0.12498	NS	NS	NS	NS	NS
6478	FBgn0033391	CG8026	NA	NA	NA	NA	NA	NA	NA	NA	NA	NA	NA	NA	NA	NA	NS	NS	NS	NS	NS	NS	NS	NS	NS	NS	NS	NS	NS	NS	0.205888	0.195102	0.947616	1.46692	-0.0529935	-2.55854	1.14462	0	1.7106	0.7074	3.5504	0.050112	-8.0713	6.534e-05	NA	NA	NA	NA	NA
6482	FBgn0036302	CG10632	0.169263	0.183657	1.08504	0.38015	1.36318	-0.611645	-1.13169	0	-1.2543	1	2.2981	0.26934	0.8373	1	NS	NS	NS	NS	NS	NS	NS	NS	NS	NS	NS	NS	NS	NS	NS	NS	NS	NS	NS	NS	NS	NS	NS	NS	NS	NS	NS	NS	NS	NS	NS	NS	NS
6502	FBgn0034529	CG16742	NA	NA	NA	NA	NA	NA	NA	NA	NA	NA	NA	NA	NA	NA	NS	NS	NS	NS	NS	NS	NS	NS	NS	NS	NS	NS	NS	NS	NS	NS	NS	NS	NS	NS	NS	NS	NS	NS	NS	NS	NS	NS	NA	NA	NA	NA	NA
6504	FBgn0014861	CG7538	NA	NA	NA	NA	NA	NA	NA	NA	NA	NA	NA	NA	NA	NA	NA	NA	NA	NA	NA	NA	NA	NA	NA	NA	NA	NA	NA	NA	0.356617	0.34898	0.978586	4.15152	-0.821019	-1.81761	-1.51289	0	5.3145	0.0036534	1.1716	1	-0.8635	1	NA	NA	NA	NA	NA
6508	FBgn0022359	CG4649	NA	NA	NA	NA	NA	NA	NA	NA	NA	NA	NA	NA	NA	NA	0.403383	0.405324	1.00481	4.71098	-2.07831	-1.32265	-1.31002	0	8.5018	4.7838e-05	-1.1417	1	-0.021	1	NA	NA	NA	NA	NA	NA	NA	NA	NA	NA	NA	NA	NA	NA	NA	NA	NA	NA	NA
6514	FBgn0259107	CG31170	NA	NA	NA	NA	NA	NA	NA	NA	NA	NA	NA	NA	NA	NA	NS	NS	NS	NS	NS	NS	NS	NS	NS	NS	NS	NS	NS	NS	NA	NA	NA	NA	NA	NA	NA	NA	NA	NA	NA	NA	NA	NA	NA	NA	NA	NA	NA
6516	FBgn0033751	CG8818	0.164628	0.165508	1.00534	1.5458	-1.71351	0.494418	-0.326714	0	3.5666	0.032556	-3.3211	0.0651	2.0222	0.43668	NS	NS	NS	NS	NS	NS	NS	NS	NS	NS	NS	NS	NS	NS	NS	NS	NS	NS	NS	NS	NS	NS	NS	NS	NS	NS	NS	NS	NS	NS	NS	NS	NS
6530	FBgn0028336	CG4094	0.340311	0.327048	0.961027	1.83878	-4.97893	2.72254	0.417602	0	10.6851	5.8704e-06	-11.0488	6.792e-06	2.9935	0.08106	0.562578	0.517909	0.9206	-1.98272	-7.71533	1.97569	7.72237	0	6.5962	0.000975	-11.4611	2.9226e-05	-11.6168	4.167e-06	NA	NA	NA	NA	NA	NA	NA	NA	NA	NA	NA	NA	NA	NA	0.694466	0.454543	0.654522	1.16519	-2.68181
6532	FBgn0032681	CG10283	0.298206	0.2964	0.993944	2.05675	1.40827	-3.75218	0.287163	0	0.7279	1	6.1446	0.0026658	-8.8906	3.9876e-05	0.319484	0.290672	0.909817	4.54119	-0.836757	-4.92585	1.22141	0	9.2636	0.00029796	4.698	0.0058782	-7.5498	0.00028056	0.269294	0.264837	0.983451	2.98652	-1.31303	-0.165326	-1.50816	0	6.8389	0.00037206	-2.4101	0.23196	1.7268	0.7872	0.706902	0.377771	0.534404	2.3514	-0.185562
6544	FBgn0086711	CG4482	0.552368	0.540212	0.977992	1.31574	-6.4011	-0.957114	6.04247	0	9.4487	2.5158e-05	-7.7453	0.0008004	-12.13	1.5822e-05	0.53906	0.5076	0.941641	-0.942268	-5.83797	-0.725082	7.50532	0	6.6527	0.00034536	-7.4197	0.00016728	-12.1554	2.022e-06	0.317424	0.302273	0.952268	2.15086	-4.0331	1.25868	0.623555	0	9.1295	4.032e-05	-8.6368	4.143e-05	0.8634	1	1.03038	0.584372	0.567141	0.483967	-4.35076
6546	FBgn0039714	CG7816	0.32949	0.323023	0.980374	-3.07697	-0.427877	-0.709226	4.21407	0	-3.1329	0.08082	0.5739	1	-9.2221	0.00022218	0.298979	0.304504	1.01848	-1.73629	2.17776	-2.11279	1.67131	0	-4.1744	0.011706	6.5463	0.003843	-10.8849	1.4532e-05	0.206467	0.210404	1.01907	-0.811191	-1.32191	0.236454	1.89665	0	0.757	1	-2.5812	0.17538	-2.2492	0.29196	0.525349	0.325717	0.620002	-1.30875	1.16874
6550	FBgn0027582	CG6230	NS	NS	NS	NS	NS	NS	NS	NS	NS	NS	NS	NS	NS	NS	0.225351	0.216335	0.959992	2.91887	-1.48701	0.191907	-1.62376	0	5.9614	0.0008382	-2.7116	0.14712	2.6954	0.16056	NS	NS	NS	NS	NS	NS	NS	NS	NS	NS	NS	NS	NS	NS	NS	NS	NS	NS	NS
6560	FBgn0024985	CG11448	0.165884	0.167653	1.01066	-0.898698	-0.359051	2.00928	-0.751532	0	-0.8988	1	-3.3558	0.049242	3.4524	0.037212	0.183165	0.175918	0.960433	-0.43647	1.26123	-2.24248	1.41771	0	-2.1775	0.33096	5.2788	0.002331	-5.8449	0.000987	NA	NA	NA	NA	NA	NA	NA	NA	NA	NA	NA	NA	NA	NA	NA	NA	NA	NA	NA
6562	FBgn0015279	CG4141	NS	NS	NS	NS	NS	NS	NS	NS	NS	NS	NS	NS	NS	NS	NS	NS	NS	NS	NS	NS	NS	NS	NS	NS	NS	NS	NS	NS	0.336285	0.376907	1.1208	1.37112	1.64049	-2.16164	-0.849978	0	-0.4097	1	4.4983	0.009402	-1.7407	0.7668	NS	NS	NS	NS	NS
6564	FBgn0052627	CG32627	NA	NA	NA	NA	NA	NA	NA	NA	NA	NA	NA	NA	NA	NA	NA	NA	NA	NA	NA	NA	NA	NA	NA	NA	NA	NA	NA	NA	0.499529	0.505202	1.01136	-1.18224	4.53557	-3.86049	0.507167	0	-8.4009	0.00012636	16.4282	8.844e-08	-5.9616	0.0022212	NA	NA	NA	NA	NA
6574	FBgn0039352	CG5053	NS	NS	NS	NS	NS	NS	NS	NS	NS	NS	NS	NS	NS	NS	0.346684	0.328562	0.947727	-3.11458	4.18114	1.45866	-2.52522	0	-9.6799	3.0732e-05	4.0476	0.031956	6.0617	0.003408	0.259369	0.258499	0.996645	-0.155016	2.71473	-0.8851	-1.67461	0	-3.9674	0.019356	5.8513	0.00687	1.1434	1	0.404995	0.255149	0.630006	-0.069522	1.79076
6576	FBgn0037466	CG1965	NA	NA	NA	NA	NA	NA	NA	NA	NA	NA	NA	NA	NA	NA	0.231438	0.22021	0.951488	2.68542	-0.470143	0.54126	-2.75654	0	3.6063	0.046482	-1.1755	1	6.812	0.00031422	NA	NA	NA	NA	NA	NA	NA	NA	NA	NA	NA	NA	NA	NA	NA	NA	NA	NA	NA
6578	FBgn0052095	CG32095	0.324604	0.340443	1.04879	1.14364	1.04124	-3.50773	1.32284	0	0.1269	1	8.4146	4.692e-05	-8.1823	7.86e-05	0.269851	0.238421	0.883531	-0.363493	2.67654	-5.64965	3.3366	0	-4.2496	0.014448	12.054	5.4294e-06	-12.8605	2.6232e-06	0.244838	0.232898	0.951231	-1.09497	-0.523724	-1.52949	3.14818	0	-0.6276	1	2.0433	0.54864	-11.2915	0.00024492	0.774821	0.362384	0.4677	-1.81593	0.967366
6616	FBgn0040359	CG11380	0.551854	0.563846	1.02173	-0.950212	-2.61369	6.39415	-2.83025	0	2.0302	0.54216	-19.6903	3.6402e-07	16.0902	1.0764e-07	0.444613	0.431274	0.969998	-2.77117	-2.29079	5.84705	-0.785091	0	-0.6034	1	-9.9872	5.7582e-05	10.9589	4.7244e-06	0.304745	0.332436	1.09087	-0.614947	-1.85993	2.31714	0.157737	0	1.5044	1	-13.2274	3.5526e-06	3.8467	0.05106	1.05199	0.49335	0.468968	-2.49623	-2.42297
6618	FBgn0038387	CG5268	0.191637	0.195211	1.01865	0.795513	-2.2725	0.950542	0.526441	0	3.9813	0.028146	-6.3218	0.00052638	0.6654	1	0.241686	0.238867	0.988335	0.194684	-2.6791	0.281594	2.20282	0	4.337	0.020394	-5.6233	0.0025998	-2.5652	0.17868	NA	NA	NA	NA	NA	NA	NA	NA	NA	NA	NA	NA	NA	NA	NA	NA	NA	NA	NA
6620	FBgn0010399	CG2902	NA	NA	NA	NA	NA	NA	NA	NA	NA	NA	NA	NA	NA	NA	0.165026	0.169121	1.02481	-1.17515	-0.115359	1.68577	-0.395261	0	-1.5357	0.9342	-2.9832	0.09498	2.8755	0.13122	NA	NA	NA	NA	NA	NA	NA	NA	NA	NA	NA	NA	NA	NA	NA	NA	NA	NA	NA
6622	FBgn0030914	CG6106	NA	NA	NA	NA	NA	NA	NA	NA	NA	NA	NA	NA	NA	NA	0.331204	0.333805	1.00785	3.45835	-2.45982	0.299895	-1.29842	0	6.5588	0.000705	-3.2506	0.07452	3.7079	0.05163	NA	NA	NA	NA	NA	NA	NA	NA	NA	NA	NA	NA	NA	NA	NA	NA	NA	NA	NA
6626	FBgn0005427	CG3114	0.380313	0.355557	0.934906	-1.60214	6.31086	-0.579115	-4.12961	0	-14.5162	4.5648e-06	11.2568	5.0544e-06	4.235	0.020364	0.49511	0.472461	0.954256	0.142332	5.20257	0.995669	-6.34057	0	-8.4119	4.9812e-05	7.5161	0.00019272	9.1837	0.00022284	0.397518	0.38744	0.974649	-0.353578	4.5584	-1.70945	-2.49537	0	-6.4211	0.00046872	8.8768	4.3914e-05	1.2203	1	0.595369	0.313098	0.525889	0.821356	2.99036
6628	FBgn0050194	CG30194	0.181086	0.183407	1.01282	-1.06	-0.863441	-0.216776	2.14022	0	-0.2562	1	-1.1446	1	-3.6749	0.02841	NS	NS	NS	NS	NS	NS	NS	NS	NS	NS	NS	NS	NS	NS	0.167192	0.168909	1.01027	-0.584118	1.01168	0.954719	-1.38228	0	-2.4428	0.27816	0.2124	1	3.0867	0.15624	NA	NA	NA	NA	NA
6630	FBgn0028685	CG3455	NA	NA	NA	NA	NA	NA	NA	NA	NA	NA	NA	NA	NA	NA	0.472105	0.450105	0.9534	-2.60924	5.2932	-4.81809	2.13413	0	-18.4057	2.898e-08	21.4562	1.011e-08	-7.6978	0.0007872	NS	NS	NS	NS	NS	NS	NS	NS	NS	NS	NS	NS	NS	NS	NA	NA	NA	NA	NA
6636	FBgn0033365	CG8170	0.154946	0.184573	1.1912	0.0335614	-0.00883678	0.980371	-1.0051	0	0.0455	1	-4.2821	0.01089	5.4527	0.0036708	0.199683	0.188439	0.943689	-0.769771	1.45124	1.82769	-2.50915	0	-2.882	0.10194	-0.4536	1	6.8055	0.0013806	NS	NS	NS	NS	NS	NS	NS	NS	NS	NS	NS	NS	NS	NS	0.299438	0.195181	0.651825	0.668892	0.673788
6642	FBgn0039544	CG12877	0.172482	0.173804	1.00767	-0.00711949	1.28611	0.711622	-1.99061	0	-1.6384	0.7956	0.9146	1	4.4012	0.011634	0.308423	0.277907	0.901059	5.56096	-2.16424	0.334331	-3.73105	0	8.9367	2.6946e-05	-3.233	0.06078	8.0863	0.0004245	0.16074	0.177766	1.10592	0.445033	-0.378988	0.984193	-1.05024	0	1.153	1	-1.8605	0.675	2.9087	0.16056	NS	NS	NS	NS	NS
6644	FBgn0035523	CG1311	0.192789	0.234559	1.21666	-0.197334	0.842816	-1.28537	0.639889	0	-1.0519	1	8.2298	0.00042702	-12.8932	9.414e-07	0.189082	0.169801	0.898027	0.850935	2.67068	-0.10827	-3.41335	0	-2.4649	0.20046	3.9111	0.017538	4.9001	0.003768	0.271065	0.264999	0.977623	0.622923	0.415659	-3.02659	1.98801	0	0.229	1	5.4949	0.0022188	-11.7971	1.317e-05	0.301133	0.176869	0.587346	0.830826	0.821909
6646	FBgn0052406	CG32406	0.226726	0.271709	1.1984	1.36593	0.0170642	0.114815	-1.49781	0	1.502	1	-0.3776	1	3.6658	0.050952	NS	NS	NS	NS	NS	NS	NS	NS	NS	NS	NS	NS	NS	NS	NS	NS	NS	NS	NS	NS	NS	NS	NS	NS	NS	NS	NS	NS	NS	NS	NS	NS	NS
6658	FBgn0040351	CG11638	0.167433	0.161868	0.966759	-1.55743	-0.804984	2.25679	0.105625	0	-1.6559	0.774	-9.3992	0.00034794	2.4149	0.35334	0.231011	0.231383	1.00161	-1.35587	-1.44827	2.44847	0.355662	0	0.2228	1	-6.4895	0.0012432	2.3	0.2823	NS	NS	NS	NS	NS	NS	NS	NS	NS	NS	NS	NS	NS	NS	NA	NA	NA	NA	NA
6668	FBgn0033465	CG12140	0.247613	0.255248	1.03084	0.969623	-2.83398	1.00167	0.86268	0	7.1782	0.00034416	-6.4864	0.0011028	0.1639	1	0.199468	0.199729	1.00131	0.309261	-2.28397	0.632119	1.34259	0	3.6243	0.02877	-4.8178	0.009732	-1.017	1	NA	NA	NA	NA	NA	NA	NA	NA	NA	NA	NA	NA	NA	NA	0.405121	0.259432	0.640382	0.407187	-1.82639
6676	FBgn0033189	CG2140	0.202955	0.211741	1.04329	1.46663	-1.39054	-1.16981	1.09371	0	3.861	0.019236	-0.3184	1	-3.3653	0.04311	0.232184	0.221559	0.954241	2.54243	0.749374	-2.78056	-0.511246	0	2.0767	0.42108	4.3744	0.0198	-4.4985	0.007176	NS	NS	NS	NS	NS	NS	NS	NS	NS	NS	NS	NS	NS	NS	NS	NS	NS	NS	NS
6680	FBgn0038234	CG3351	0.162315	0.163995	1.01035	-0.0543537	0.65243	1.23519	-1.83327	0	-0.9043	1	-1.3044	1	4.9188	0.006804	0.436009	0.413387	0.948115	5.24035	-2.38968	1.65625	-4.50692	0	9.5668	0.00015546	-5.0471	0.00813	10.2166	1.7748e-05	0.161002	0.190357	1.18232	-0.0401301	-0.447522	1.11865	-0.631002	0	0.5268	1	-3.3148	0.08562	2.7601	0.20412	NS	NS	NS	NS	NS
6682	FBgn0035722	CG10075	NA	NA	NA	NA	NA	NA	NA	NA	NA	NA	NA	NA	NA	NA	0.190795	0.183761	0.963134	-1.36907	-1.37426	2.32347	0.419859	0	0.0081	1	-5.8829	0.001974	2.4868	0.19302	NA	NA	NA	NA	NA	NA	NA	NA	NA	NA	NA	NA	NA	NA	NA	NA	NA	NA	NA
6684	FBgn0035146	CG13893	0.173457	0.173792	1.00193	1.89282	-0.731945	-1.49621	0.335345	0	4.7782	0.0053868	1.0314	1	-2.1919	0.32904	0.21306	0.209545	0.983504	-1.82484	2.39776	-0.815529	0.24261	0	-5.2974	0.0021102	4.0411	0.014202	-1.7523	0.7806	NS	NS	NS	NS	NS	NS	NS	NS	NS	NS	NS	NS	NS	NS	0.398627	0.196446	0.492807	2.26917	-0.260116
6688	FBgn0016038	CG17828	NS	NS	NS	NS	NS	NS	NS	NS	NS	NS	NS	NS	NS	NS	NS	NS	NS	NS	NS	NS	NS	NS	NS	NS	NS	NS	NS	NS	NA	NA	NA	NA	NA	NA	NA	NA	NA	NA	NA	NA	NA	NA	NS	NS	NS	NS	NS
6694	FBgn0032949	CG3305	NS	NS	NS	NS	NS	NS	NS	NS	NS	NS	NS	NS	NS	NS	NS	NS	NS	NS	NS	NS	NS	NS	NS	NS	NS	NS	NS	NS	0.391321	0.341511	0.872714	-2.45561	-1.65	-3.83922	7.94483	0	-1.0346	1	2.6682	0.14292	-18.7821	4.521e-07	0.55192	0.287752	0.521366	-2.34801	-0.994403
6696	FBgn0037016	CG13252	0.449021	0.461862	1.0286	0.617073	4.62578	-2.97838	-2.26447	0	-12.6742	1.1778e-06	14.3781	1.4052e-05	-0.7525	1	0.573742	0.59638	1.03946	-1.52461	5.68403	-3.70499	-0.454425	0	-7.7377	0.0024978	9.784	0.00039744	-8.9444	4.2294e-05	NS	NS	NS	NS	NS	NS	NS	NS	NS	NS	NS	NS	NS	NS	0.755451	0.394913	0.522752	1.06425	3.7985
6698	FBgn0025519	CG7773	0.168254	0.168178	0.99955	1.66357	0.737658	-1.14132	-1.25991	0	1.4204	1	2.8226	0.10938	0.1564	1	NS	NS	NS	NS	NS	NS	NS	NS	NS	NS	NS	NS	NS	NS	NS	NS	NS	NS	NS	NS	NS	NS	NS	NS	NS	NS	NS	NS	NS	NS	NS	NS	NS
6702	FBgn0003248	CG16740	0.9433	0.950466	1.0076	-4.86785	-5.686	-0.702814	11.2567	0	1.4552	1	-6.563	0.0016746	-14.4615	1.17e-06	1.49668	1.36044	0.908972	-6.81695	-16.1883	-3.8592	26.8645	0	10.8093	7.062e-06	-15.2105	9.642e-07	-61.6506	1.3416e-10	1.10301	1.19317	1.08175	-4.67083	-6.0333	3.08148	7.62265	0	1.6963	0.7794	-13.7898	1.4352e-06	-7.6234	0.0007152	2.14719	1.17062	0.545189	-4.76202	-6.84498
6718	FBgn0250906	CG3127	NS	NS	NS	NS	NS	NS	NS	NS	NS	NS	NS	NS	NS	NS	NS	NS	NS	NS	NS	NS	NS	NS	NS	NS	NS	NS	NS	NS	NS	NS	NS	NS	NS	NS	NS	NS	NS	NS	NS	NS	NS	NS	NS	NS	NS	NS	NS
6750	FBgn0058191	CG40191	0.227449	0.212021	0.932168	3.24335	1.24225	-2.2897	-2.1959	0	3.0346	0.07692	6.3805	0.001884	-0.1248	1	0.21007	0.201832	0.960782	-0.660523	2.92017	-0.975992	-1.28366	0	-4.3665	0.008772	6.9715	0.0033714	0.5376	1	0.327393	0.346729	1.05906	0.88475	1.54851	-2.97333	0.540075	0	-1.1846	1	7.6961	0.0001005	-4.2418	0.01614	0.279963	0.169396	0.605065	0.644362	0.976792
6754	FBgn0033238	CG11165	0.316248	0.300694	0.950816	-3.3055	-2.50924	3.25657	2.55816	0	-0.98	1	-7.1707	0.0017424	1.198	1	NA	NA	NA	NA	NA	NA	NA	NA	NA	NA	NA	NA	NA	NA	NA	NA	NA	NA	NA	NA	NA	NA	NA	NA	NA	NA	NA	NA	NA	NA	NA	NA	NA
6756	FBgn0032345	CG14921	0.165182	0.174486	1.05633	-0.398451	-1.14769	-0.0640831	1.61023	0	0.876	1	-1.6015	0.8598	-3.2318	0.0561	0.240401	0.229193	0.953378	-1.7733	0.111594	-1.58743	3.24914	0	-2.4421	0.30612	3.8771	0.02751	-7.6068	0.00017538	0.18795	0.189069	1.00595	-1.63732	-0.231277	1.62486	0.243736	0	-1.6813	0.7416	-2.3714	0.23712	2.5191	0.26718	NS	NS	NS	NS	NS
6768	FBgn0052392	CG32392	NS	NS	NS	NS	NS	NS	NS	NS	NS	NS	NS	NS	NS	NS	0.222811	0.229098	1.02822	2.09785	-1.5077	0.408495	-0.998641	0	5.4879	0.0016776	-2.8118	0.11376	1.8665	0.54942	NS	NS	NS	NS	NS	NS	NS	NS	NS	NS	NS	NS	NS	NS	0.27354	0.156028	0.570401	-0.908014	-0.532815
6772	FBgn0032522	CG16848	NS	NS	NS	NS	NS	NS	NS	NS	NS	NS	NS	NS	NS	NS	0.176164	0.164552	0.934085	-2.03443	-1.14518	1.8469	1.33271	0	-1.2791	1	-3.7	0.025242	0.7154	1	NA	NA	NA	NA	NA	NA	NA	NA	NA	NA	NA	NA	NA	NA	NA	NA	NA	NA	NA
6774	FBgn0029661	CG16781	0.434866	0.46188	1.06212	-0.733401	-3.84499	1.42237	3.15602	0	3.2682	0.059814	-6.4253	0.0044298	-5.669	0.0013398	0.681338	0.629576	0.924028	2.49753	-10.1957	-0.558019	8.25621	0	14.5525	2.8644e-07	-14.1632	6.372e-06	-18.0221	5.1954e-08	0.624724	0.646328	1.03458	-2.28065	-4.5294	4.3871	2.42296	0	4.0679	0.028446	-16.712	1.1994e-05	2.357	0.36288	1.0562	0.63943	0.605406	-1.52318	-4.32197
6776	FBgn0038694	CG5217	0.32732	0.334801	1.02285	-2.70672	-1.60369	2.69377	1.61664	0	-1.2016	1	-5.7025	0.007644	2.7155	0.14412	0.547604	0.528536	0.965179	-4.61449	-3.10802	1.14526	6.57724	0	-2.0482	0.48708	-4.5193	0.006678	-8.0176	0.0015288	NA	NA	NA	NA	NA	NA	NA	NA	NA	NA	NA	NA	NA	NA	0.699362	0.387583	0.554195	-1.5258	-2.21379
6780	FBgn0259937	CG3333	0.432846	0.421989	0.974917	4.92883	1.14467	-4.84702	-1.22649	0	6.3564	0.005484	9.2097	0.000891	-4.506	0.007878	0.22795	0.21051	0.923493	2.90716	1.24604	-1.21095	-2.94225	0	1.9747	0.46338	3.3382	0.04575	3.2019	0.0906	0.272279	0.292994	1.07608	1.99119	0.630779	-1.4888	-1.13317	0	1.4502	1	5.7763	0.0016692	-1.0267	1	0.698044	0.441224	0.632086	2.64915	1.19268
6784	FBgn0034383	CG17821	NA	NA	NA	NA	NA	NA	NA	NA	NA	NA	NA	NA	NA	NA	0.706864	0.691953	0.978906	-4.66917	-2.57663	8.97435	-1.72855	0	-2.6567	0.15852	-20.6431	2.8872e-08	17.3713	3.459e-07	0.677039	0.687016	1.01474	-4.38732	-2.06279	6.58125	-0.131135	0	-3.196	0.07668	-12.9096	5.9808e-05	9.7807	0.0003342	NA	NA	NA	NA	NA
6786	FBgn0033954	CG12860	0.343144	0.353101	1.02901	-3.08873	-1.28522	1.98878	2.38517	0	-2.0058	0.49902	-6.394	0.00057666	-0.9057	1	0.272331	0.259611	0.95329	0.360137	-3.81161	2.06929	1.38218	0	4.5762	0.017742	-6.5407	0.00297	1.6716	0.7566	0.306425	0.336182	1.09711	-1.71246	-1.26549	1.24046	1.73749	0	-0.5012	1	-3.8115	0.03264	-1.0983	1	0.764022	0.339367	0.444185	-3.53931	-3.43287
6788	FBgn0036127	CG7828	NS	NS	NS	NS	NS	NS	NS	NS	NS	NS	NS	NS	NS	NS	0.303631	0.289273	0.952713	3.80521	-2.46325	0.848198	-2.19015	0	8.6359	8.784e-05	-4.2406	0.011184	4.4172	0.007824	NS	NS	NS	NS	NS	NS	NS	NS	NS	NS	NS	NS	NS	NS	0.388384	0.186693	0.480692	-1.41125	-1.6468
6792	FBgn0013770	CG6692	0.149365	0.167956	1.12447	-0.73191	-0.0545627	-0.478218	1.26469	0	-1.3324	1	0.7155	1	-2.0239	0.43818	0.207148	0.209431	1.01102	-2.09327	1.52563	-0.309262	0.876905	0	-6.1976	0.0041988	3.7983	0.041682	-1.4611	1	NA	NA	NA	NA	NA	NA	NA	NA	NA	NA	NA	NA	NA	NA	0.255277	0.1681	0.658501	-0.825762	0.935447
6798	FBgn0034128	CG4409	0.447315	0.520865	1.16443	3.62586	-1.60345	-0.612088	-1.41032	0	8.0676	0.0003753	-1.3114	1	1.0483	1	0.500286	0.43227	0.864046	13.2721	-2.79815	-2.45495	-8.01899	0	23.3885	6.072e-07	-0.3857	1	7.658	0.00033708	0.303322	0.299587	0.987684	3.41247	-1.12927	-0.682759	-1.60044	0	5.1036	0.00417	-0.666	1	2.0119	0.58188	0.875068	0.464381	0.53068	5.17226	-1.41324
6804	FBgn0036196	CG11658	0.443197	0.434108	0.979493	-4.67288	0.983668	-1.41809	5.1073	0	-7.254	0.0003003	3.4829	0.036798	-10.4231	2.277e-05	0.464407	0.425287	0.915763	-7.18391	2.26798	-0.943391	5.85932	0	-11.5901	2.5512e-06	5.0765	0.012426	-11.7544	8.136e-05	0.389848	0.375183	0.962383	-3.04142	1.15993	-2.17238	4.05387	0	-6.7152	0.00037314	6.0084	0.0019938	-7.9813	0.0009036	0.70817	0.461551	0.651752	-2.39284	0.110233
6808	FBgn0004795	CG5403	0.22313	0.222019	0.995021	2.75111	-0.567405	-0.373176	-1.81053	0	7.4253	0.00041454	-0.2289	1	1.6067	0.8688	NS	NS	NS	NS	NS	NS	NS	NS	NS	NS	NS	NS	NS	NS	NS	NS	NS	NS	NS	NS	NS	NS	NS	NS	NS	NS	NS	NS	NS	NS	NS	NS	NS
6810	FBgn0015288	CG7434	0.303254	0.30185	0.995368	2.92447	0.297526	0.259416	-3.48141	0	3.1379	0.08586	0.064	1	6.8396	0.0003876	0.328303	0.31102	0.947355	4.25152	0.477176	-1.21565	-3.51305	0	7.7566	0.00014694	2.1309	0.44136	2.6297	0.17346	0.219891	0.213788	0.972249	0.949243	-1.49019	2.01593	-1.47498	0	3.7695	0.028398	-4.1963	0.0117	4.5791	0.008898	0.517579	0.330209	0.637987	2.19358	0.247153
6812	FBgn0038890	CG7956	0.311617	0.304854	0.978298	-2.21953	0.224685	-2.04122	4.03606	0	-3.58	0.03318	3.593	0.030156	-8.3175	5.9214e-05	NA	NA	NA	NA	NA	NA	NA	NA	NA	NA	NA	NA	NA	NA	0.240375	0.231856	0.964559	-1.39964	-0.255542	-1.23042	2.88561	0	-2.3135	0.26904	1.6048	0.8844	-4.7357	0.0057582	0.720177	0.347465	0.482472	-1.69585	-0.933125
6818	FBgn0015234	CG8522	0.224689	0.235661	1.04883	0.445406	-0.20535	-2.07052	1.83046	0	0.8825	1	2.606	0.19386	-5.7755	0.0053418	0.25248	0.252429	0.999796	0.137422	2.0827	-2.74559	0.525469	0	-2.4387	0.2739	10.441	6.534e-06	-5.4236	0.0028122	0.201607	0.203859	1.01117	-0.24445	0.283051	-1.73891	1.70031	0	-0.7366	1	3.5086	0.04296	-4.9278	0.008766	0.524921	0.295461	0.562869	0.0287821	0.448241
6828	FBgn0035861	CG7213	NS	NS	NS	NS	NS	NS	NS	NS	NS	NS	NS	NS	NS	NS	0.423095	0.394467	0.932338	6.20604	-2.53682	0.498184	-4.1674	0	11.0125	0.00036852	-3.2499	0.0624	7.6731	0.00029946	NS	NS	NS	NS	NS	NS	NS	NS	NS	NS	NS	NS	NS	NS	NS	NS	NS	NS	NS
6830	FBgn0011284	CG11276	0.317281	0.353711	1.11482	2.59534	0.0443546	-0.640782	-1.99891	0	4.1238	0.025956	1.03	1	1.7285	0.7494	0.238789	0.246257	1.03128	2.54254	-0.653349	-1.22637	-0.662822	0	3.2523	0.06816	1.1055	1	-3.0387	0.07566	0.302061	0.327711	1.08492	1.79706	0.607342	-0.0155114	-2.38889	0	1.9998	0.45438	0.6859	1	2.9528	0.15906	0.496454	0.247793	0.499126	2.89023	0.35016
6834	FBgn0033372	CG13742	0.251297	0.251728	1.00171	-1.95748	-1.71863	1.66533	2.01077	0	-0.3475	1	-6.373	0.0006162	-0.4756	1	NA	NA	NA	NA	NA	NA	NA	NA	NA	NA	NA	NA	NA	NA	NA	NA	NA	NA	NA	NA	NA	NA	NA	NA	NA	NA	NA	NA	NA	NA	NA	NA	NA
6836	FBgn0004828	CG8989	0.223289	0.220929	0.989431	0.48792	2.1206	0.059506	-2.66803	0	-2.8746	0.11412	2.4864	0.20904	3.3139	0.05574	0.239989	0.218419	0.910121	-0.790054	2.9935	1.58557	-3.78902	0	-6.9171	0.00027552	1.7165	0.7446	6.4202	0.0009714	0.177029	0.160347	0.905768	-0.19965	2.46962	-2.27041	0.000441389	0	-4.5951	0.0059346	6.6197	0.0006258	-2.7898	0.11502	0.413886	0.224786	0.543111	0.302308	1.75944
6936	FBgn0037473	CG10068	NA	NA	NA	NA	NA	NA	NA	NA	NA	NA	NA	NA	NA	NA	0.182513	0.195388	1.07055	-0.717282	1.45157	0.425484	-1.15977	0	-4.0337	0.027738	1.3396	1	1.8802	0.537	NA	NA	NA	NA	NA	NA	NA	NA	NA	NA	NA	NA	NA	NA	NA	NA	NA	NA	NA
6952	FBgn0036415	CG7768	NS	NS	NS	NS	NS	NS	NS	NS	NS	NS	NS	NS	NS	NS	0.357024	0.320382	0.897369	-6.02666	-1.11244	1.66584	5.47326	0	-6.6666	0.0015174	-3.2871	0.052752	-5.6345	0.0014988	0.304605	0.294152	0.965684	-2.39498	0.324315	3.37001	-1.29934	0	-3.3326	0.045642	-4.3703	0.012684	8.0769	7.896e-05	0.479689	0.267625	0.557914	-1.01228	0.835508
6960	FBgn0040075	CG9750	NA	NA	NA	NA	NA	NA	NA	NA	NA	NA	NA	NA	NA	NA	NS	NS	NS	NS	NS	NS	NS	NS	NS	NS	NS	NS	NS	NS	NA	NA	NA	NA	NA	NA	NA	NA	NA	NA	NA	NA	NA	NA	NA	NA	NA	NA	NA
6962	FBgn0036144	CG6207	0.245944	0.24195	0.983762	-0.875872	3.20219	-0.335584	-1.99073	0	-4.7017	0.0057858	5.2121	0.002922	3.3256	0.055296	0.398639	0.396281	0.994083	-3.27197	-1.09852	4.44085	-0.0703674	0	-3.6739	0.0267	-8.0029	0.00015648	5.5954	0.0013764	0.161631	0.149158	0.922834	-1.95329	-0.386149	0.427958	1.91148	0	-2.1645	0.33426	-0.9774	1	-2.1507	0.44088	NA	NA	NA	NA	NA
6964	FBgn0033806	CG4616	0.226414	0.251443	1.11055	-1.33748	-0.388791	1.9485	-0.222222	0	-1.1687	1	-5.5333	0.0056118	3.7169	0.0246	NS	NS	NS	NS	NS	NS	NS	NS	NS	NS	NS	NS	NS	NS	NS	NS	NS	NS	NS	NS	NS	NS	NS	NS	NS	NS	NS	NS	0.394668	0.225054	0.570235	-1.42962	-0.0753764
6982	FBgn0011327	CG3431	0.19638	0.189126	0.963061	-0.887328	0.49663	-2.10208	2.49278	0	-1.874	0.6492	3.8739	0.04197	-6.8147	0.0019038	0.638124	0.59974	0.939849	-6.88503	4.89464	-4.38002	6.37042	0	-16.4709	1.1712e-07	17.1121	5.7504e-07	-15.3811	8.412e-06	NA	NA	NA	NA	NA	NA	NA	NA	NA	NA	NA	NA	NA	NA	0.398285	0.216187	0.542793	0.210081	1.44392
6996	FBgn0010348	CG8385	0.250994	0.257305	1.02514	2.03646	1.25615	-2.03162	-1.26098	0	2.0148	0.4509	3.5935	0.06234	-0.8359	1	0.24619	0.223746	0.908834	-1.09809	4.4422	-0.722983	-2.62112	0	-9.2131	0.00012888	6.4451	0.0030786	2.3757	0.31782	0.315449	0.313815	0.99482	0.687692	2.90133	-2.53895	-1.05008	0	-2.3385	0.3306	12.7337	1.866e-06	-4.6175	0.007248	0.562249	0.295051	0.524769	1.55232	2.33366
7000	FBgn0034920	CG5597	NA	NA	NA	NA	NA	NA	NA	NA	NA	NA	NA	NA	NA	NA	NA	NA	NA	NA	NA	NA	NA	NA	NA	NA	NA	NA	NA	NA	0.188762	0.217734	1.15349	0.608348	-1.28551	-0.181492	0.858655	0	3.3431	0.11124	-1.2425	1	-1.2622	1	NA	NA	NA	NA	NA
7002	FBgn0029508	CG18817	0.306064	0.306381	1.00103	-3.30266	-0.795476	2.46505	1.63308	0	-4.2471	0.011814	-4.0625	0.016662	1.0307	1	0.259352	0.238631	0.920103	-1.19637	-2.82101	4.21064	-0.193256	0	1.8697	0.567	-10.7107	6.168e-06	8.8981	0.00011406	NA	NA	NA	NA	NA	NA	NA	NA	NA	NA	NA	NA	NA	NA	0.491264	0.280789	0.571565	-1.47257	-1.4476
7006	FBgn0038224	CG3321	0.355594	0.336172	0.945382	3.73285	-5.5029	0.447846	1.3222	0	13.784	1.3098e-06	-11.2646	3.4152e-06	-1.1778	1	0.382659	0.370283	0.967658	2.33457	-4.02884	-1.69893	3.3932	0	7.5504	0.00011682	-3.1467	0.06864	-9.4606	3.603e-05	NA	NA	NA	NA	NA	NA	NA	NA	NA	NA	NA	NA	NA	NA	0.533106	0.340956	0.639566	-0.113269	-2.39317
7016	FBgn0052207	CG32207	NA	NA	NA	NA	NA	NA	NA	NA	NA	NA	NA	NA	NA	NA	NA	NA	NA	NA	NA	NA	NA	NA	NA	NA	NA	NA	NA	NA	NS	NS	NS	NS	NS	NS	NS	NS	NS	NS	NS	NS	NS	NS	NA	NA	NA	NA	NA
7020	FBgn0034451	CG11242	NS	NS	NS	NS	NS	NS	NS	NS	NS	NS	NS	NS	NS	NS	NS	NS	NS	NS	NS	NS	NS	NS	NS	NS	NS	NS	NS	NS	0.194121	0.188494	0.971014	-1.80592	1.79128	-0.661078	0.675711	0	-5.5014	0.0024858	2.9218	0.09408	-1.7668	0.6804	0.505573	0.258921	0.512133	0.60669	2.71433
7022	FBgn0027360	CG9878	0.323392	0.305492	0.944651	3.76416	-3.92554	2.1913	-2.02992	0	9.1596	2.1204e-05	-8.5434	8.772e-05	7.7693	9.756e-05	0.15954	0.156647	0.981867	-0.182417	-1.68821	1.61941	0.251219	0	2.3621	0.2532	-5.6498	0.0014538	1.7758	0.6546	0.329483	0.303613	0.921483	-1.79447	-3.04335	4.50354	0.334283	0	1.7182	0.7128	-10.1164	1.206e-05	6.0706	0.0007356	0.383962	0.220473	0.574206	-1.01597	-1.04275
7024	FBgn0038149	CG9796	0.772833	0.731099	0.945999	6.47568	-2.63829	7.03342	-10.8708	0	11.1994	0.00014262	-17.2566	1.089e-06	30.8077	3.4218e-09	0.605607	0.576628	0.952149	-1.08958	-1.86111	8.37643	-5.42575	0	0.8228	1	-12.9913	1.6782e-05	39.7321	7.872e-07	0.583841	0.578499	0.990849	1.71831	-3.99669	5.39979	-3.12141	0	24.436	3.948e-07	-15.9763	1.1142e-05	8.7643	7.242e-05	0.947579	0.54755	0.577841	2.03583	-1.57981
7028	FBgn0017550	CG2161	NS	NS	NS	NS	NS	NS	NS	NS	NS	NS	NS	NS	NS	NS	0.177193	0.17765	1.00258	-1.21971	0.88814	-1.16556	1.49713	0	-2.3257	0.28542	4.1024	0.034116	-6.3007	0.002556	0.408294	0.464982	1.13884	0.758164	2.37848	-2.70782	-0.428825	0	-1.8583	0.56262	6.8215	0.0012864	-4.6545	0.0056058	NS	NS	NS	NS	NS
7030	FBgn0031030	CG14217	NS	NS	NS	NS	NS	NS	NS	NS	NS	NS	NS	NS	NS	NS	NS	NS	NS	NS	NS	NS	NS	NS	NS	NS	NS	NS	NS	NS	NA	NA	NA	NA	NA	NA	NA	NA	NA	NA	NA	NA	NA	NA	NA	NA	NA	NA	NA
7032	FBgn0034970	CG4005	NA	NA	NA	NA	NA	NA	NA	NA	NA	NA	NA	NA	NA	NA	NS	NS	NS	NS	NS	NS	NS	NS	NS	NS	NS	NS	NS	NS	NA	NA	NA	NA	NA	NA	NA	NA	NA	NA	NA	NA	NA	NA	NA	NA	NA	NA	NA
7044	FBgn0029161	CG9131	0.249809	0.274873	1.10033	-0.854792	-1.67279	0.687268	1.84032	0	2.3931	0.31476	-4.195	0.04296	-1.227	1	0.288179	0.303506	1.05319	2.91261	-0.913866	-1.09385	-0.904889	0	9.7459	4.9224e-05	0.2743	1	-0.2055	1	NS	NS	NS	NS	NS	NS	NS	NS	NS	NS	NS	NS	NS	NS	0.321163	0.157163	0.489356	-0.678035	-1.26302
7060	FBgn0008649	CG5441	0.313502	0.314774	1.00406	-2.01153	1.0394	3.24198	-2.26986	0	-6.4886	0.001251	-4.121	0.025608	6.2453	0.0010872	0.229901	0.227698	0.990418	-1.65027	0.0776156	2.6372	-1.06454	0	-2.06	0.4401	-2.9383	0.10308	6.7986	0.0010422	0.378343	0.354019	0.93571	-3.12712	0.247599	4.87966	-2.00014	0	-4.7984	0.006942	-6.8764	0.0004917	9.6776	1.9152e-05	0.484979	0.320751	0.66137	-1.62958	-0.076197
7066	FBgn0035901	CG6745	0.203393	0.22311	1.09694	1.53044	-0.0593946	-1.61596	0.144915	0	2.572	0.18432	1.9881	0.45258	-2.2401	0.2967	NS	NS	NS	NS	NS	NS	NS	NS	NS	NS	NS	NS	NS	NS	0.182061	0.204962	1.12578	0.421066	0.149129	0.833991	-1.40419	0	0.3324	1	-1.4485	1	3.8927	0.020442	0.312694	0.180568	0.577461	1.25559	0.636745
7076	FBgn0086694	CG10542	0.269073	0.261529	0.971964	1.41182	2.72951	-1.05126	-3.09007	0	-2.9335	0.10206	4.7076	0.0108	2.282	0.28476	0.31692	0.305621	0.964347	0.755924	3.56471	-0.961967	-3.35867	0	-4.13	0.013716	7.442	0.0001335	3.2692	0.056064	0.331469	0.329475	0.993986	0.54294	3.24542	-1.54154	-2.24683	0	-3.6494	0.029142	8.4395	8.112e-05	1.0495	1	0.452411	0.24912	0.550651	0.827623	1.75888
7078	FBgn0033474	CG1407	0.245375	0.242685	0.989035	1.86766	1.74453	-2.61559	-0.996602	0	0.2744	1	6.5497	0.001002	-1.8116	0.6066	0.2025	0.197746	0.976525	-1.21115	2.16262	0.70198	-1.65345	0	-6.6423	0.00052314	2.5208	0.21006	2.7344	0.13866	NS	NS	NS	NS	NS	NS	NS	NS	NS	NS	NS	NS	NS	NS	0.413482	0.221721	0.53623	0.736107	1.67859
7080	FBgn0013334	CG8884	0.14745	0.147432	0.999882	0.0551856	-1.77126	1.12021	0.595862	0	3.347	0.08028	-3.9556	0.047208	0.6257	1	0.246154	0.232483	0.944463	-2.1704	-0.507123	-0.902139	3.57966	0	-2.0379	0.48252	0.4673	1	-7.7565	9.258e-05	NS	NS	NS	NS	NS	NS	NS	NS	NS	NS	NS	NS	NS	NS	0.522328	0.265734	0.508748	-0.526181	-2.06877
7082	FBgn0003744	CG8637	NA	NA	NA	NA	NA	NA	NA	NA	NA	NA	NA	NA	NA	NA	0.276857	0.269999	0.975228	-2.20141	3.43282	-1.01358	-0.217827	0	-7.0413	0.00029784	5.8764	0.0017244	-1.3268	1	0.176461	0.17922	1.01563	-0.237634	1.75242	-0.410129	-1.10466	0	-3.0628	0.07206	2.8788	0.1062	0.9137	1	NA	NA	NA	NA	NA
7084	FBgn0037467	CG1104	NS	NS	NS	NS	NS	NS	NS	NS	NS	NS	NS	NS	NS	NS	0.216294	0.207283	0.958336	0.525576	2.64897	-1.90907	-1.26548	0	-4.7758	0.025758	5.4417	0.016236	-0.7185	1	0.219663	0.295866	1.34691	1.10248	0.260682	-0.463395	-0.899766	0	1.4736	1	1.2963	1	0.5317	1	0.627672	0.306077	0.487639	2.64702	1.8391
7100	FBgn0030741	CG3692	NA	NA	NA	NA	NA	NA	NA	NA	NA	NA	NA	NA	NA	NA	NA	NA	NA	NA	NA	NA	NA	NA	NA	NA	NA	NA	NA	NA	NS	NS	NS	NS	NS	NS	NS	NS	NS	NS	NS	NS	NS	NS	NA	NA	NA	NA	NA
7112	FBgn0039872	CG2196	NA	NA	NA	NA	NA	NA	NA	NA	NA	NA	NA	NA	NA	NA	0.38994	0.378626	0.970985	-2.03351	-0.47308	-2.54829	5.05488	0	-2.1991	0.44178	10.4044	1.9068e-05	-10.7903	0.00052482	0.302514	0.272993	0.902411	-1.52055	-1.50156	-2.03808	5.06019	0	-0.0283	1	0.7625	1	-9.5654	2.0592e-05	NA	NA	NA	NA	NA
7124	FBgn0032935	CG8678	NA	NA	NA	NA	NA	NA	NA	NA	NA	NA	NA	NA	NA	NA	0.265107	0.262401	0.989791	2.62101	-1.05077	0.834535	-2.40477	0	7.4626	0.00015264	-3.9992	0.017586	3.7208	0.05622	NS	NS	NS	NS	NS	NS	NS	NS	NS	NS	NS	NS	NS	NS	NA	NA	NA	NA	NA
7126	FBgn0035090	CG2736	0.294984	0.311113	1.05468	2.91616	0.0684251	-1.76807	-1.21652	0	5.1351	0.0045252	2.0165	0.4659	-0.6628	1	NA	NA	NA	NA	NA	NA	NA	NA	NA	NA	NA	NA	NA	NA	0.321866	0.313714	0.974673	3.64245	-1.08057	-0.285305	-2.27657	0	5.4965	0.00936	-0.9384	1	3.8929	0.035988	0.762308	0.439086	0.575996	4.03406	-2.12699
7130	FBgn0035857	CG8006	NS	NS	NS	NS	NS	NS	NS	NS	NS	NS	NS	NS	NS	NS	0.300586	0.280514	0.933224	4.25359	-1.96808	0.686123	-2.97164	0	10.1933	5.2776e-05	-3.9453	0.03099	4.6177	0.006138	NS	NS	NS	NS	NS	NS	NS	NS	NS	NS	NS	NS	NS	NS	NS	NS	NS	NS	NS
7132	FBgn0036685	CG6664	NA	NA	NA	NA	NA	NA	NA	NA	NA	NA	NA	NA	NA	NA	NS	NS	NS	NS	NS	NS	NS	NS	NS	NS	NS	NS	NS	NS	NS	NS	NS	NS	NS	NS	NS	NS	NS	NS	NS	NS	NS	NS	NA	NA	NA	NA	NA
7134	FBgn0037648	CG11975	0.269477	0.329586	1.22306	0.850336	1.00629	0.0528146	-1.90944	0	-0.3432	1	1.2043	1	2.2028	0.3606	0.297367	0.285002	0.958418	4.07021	-1.56895	-0.37694	-2.12432	0	6.1357	0.0013758	-1.5264	1	4.4341	0.037842	NS	NS	NS	NS	NS	NS	NS	NS	NS	NS	NS	NS	NS	NS	NS	NS	NS	NS	NS
7142	FBgn0030997	CG7990	0.426456	0.406513	0.953236	-3.1261	-4.60608	3.80127	3.93091	0	1.8068	0.6168	-11.7882	2.0754e-06	-0.226	1	NA	NA	NA	NA	NA	NA	NA	NA	NA	NA	NA	NA	NA	NA	NA	NA	NA	NA	NA	NA	NA	NA	NA	NA	NA	NA	NA	NA	NA	NA	NA	NA	NA
7146	FBgn0030336	CG1578	0.194853	0.185103	0.949961	0.220585	-1.06111	-1.99255	2.83308	0	1.6673	0.7896	1.4229	1	-7.5453	0.0001629	NA	NA	NA	NA	NA	NA	NA	NA	NA	NA	NA	NA	NA	NA	NA	NA	NA	NA	NA	NA	NA	NA	NA	NA	NA	NA	NA	NA	NS	NS	NS	NS	NS
7154	FBgn0032689	CG10413	0.285402	0.271517	0.951351	-0.983658	4.43971	-2.49643	-0.959625	0	-5.7774	0.004332	7.9148	0.002133	-4.4587	0.012216	0.45267	0.473978	1.04707	-1.5728	4.47338	-2.5093	-0.391288	0	-6.5285	0.002298	7.9872	0.0018864	-5.6145	0.0028662	0.428187	0.40877	0.954653	0.553725	4.2868	-4.69888	-0.141637	0	-4.367	0.009114	12.4227	2.9502e-05	-8.7826	5.997e-05	0.465763	0.249361	0.535383	0.459881	2.02909
7156	FBgn0039561	CG4963	0.288652	0.283751	0.983019	-0.271422	-3.5714	2.52046	1.32237	0	10.4655	6.366e-06	-7.7651	0.0016524	1.2625	1	0.408007	0.374517	0.917916	-3.87097	-4.2045	2.65887	5.4166	0	0.5096	1	-10.9074	0.0003018	-3.6474	0.030912	NS	NS	NS	NS	NS	NS	NS	NS	NS	NS	NS	NS	NS	NS	0.513994	0.24547	0.477573	-1.57176	-2.50276
7180	FBgn0085430	CG32542	NA	NA	NA	NA	NA	NA	NA	NA	NA	NA	NA	NA	NA	NA	0.185777	0.175061	0.942317	-2.10254	2.51101	-0.30483	-0.103644	0	-5.8205	0.0059508	7.4557	0.00013068	-0.33	1	0.146595	0.159167	1.08576	-0.217561	1.09097	-0.968079	0.0946693	0	-1.534	0.9366	2.94	0.1056	-2.0365	0.41448	NA	NA	NA	NA	NA
7182	FBgn0052245	CG32245	0.624946	0.640892	1.02552	-3.30003	-3.25788	7.00408	-0.446162	0	-0.0568	1	-16.0891	1.7178e-07	11.1216	6.732e-06	0.493101	0.490995	0.995729	-2.76293	-3.05485	5.54831	0.26947	0	0.3382	1	-10.4201	0.0006528	10.451	0.00041466	0.530255	0.526008	0.99199	-3.13137	-2.92241	5.33604	0.717736	0	-0.2127	1	-16.8038	2.61e-05	24.6913	1.7466e-09	1.58973	0.669615	0.421214	-4.94678	-8.19682
7214	FBgn0011676	CG6713	NA	NA	NA	NA	NA	NA	NA	NA	NA	NA	NA	NA	NA	NA	NA	NA	NA	NA	NA	NA	NA	NA	NA	NA	NA	NA	NA	NA	NS	NS	NS	NS	NS	NS	NS	NS	NS	NS	NS	NS	NS	NS	NA	NA	NA	NA	NA
7216	FBgn0004117	CG4843	0.611944	0.612411	1.00076	3.8532	-7.67182	1.54673	2.27189	0	13.267	2.9166e-06	-10.6548	1.8654e-05	-1.464	1	0.877869	0.907193	1.0334	5.47882	-8.93398	0.710152	2.74501	0	15.9379	1.3404e-06	-16.2024	1.4328e-07	-4.7668	0.010842	0.665953	0.762165	1.14447	2.24398	-5.14462	1.17952	1.72112	0	12.0976	0.00022242	-10.5371	0.00045204	-0.684	1	1.38413	0.811216	0.586083	3.20162	-7.26686
7220	FBgn0033519	CG11825	NA	NA	NA	NA	NA	NA	NA	NA	NA	NA	NA	NA	NA	NA	0.320166	0.330165	1.03123	3.11502	-1.41663	0.320121	-2.01851	0	4.7383	0.007608	-2.0408	0.52128	8.0054	0.00051246	NA	NA	NA	NA	NA	NA	NA	NA	NA	NA	NA	NA	NA	NA	NA	NA	NA	NA	NA
7224	FBgn0010453	CG4698	NA	NA	NA	NA	NA	NA	NA	NA	NA	NA	NA	NA	NA	NA	NS	NS	NS	NS	NS	NS	NS	NS	NS	NS	NS	NS	NS	NS	NS	NS	NS	NS	NS	NS	NS	NS	NS	NS	NS	NS	NS	NS	NA	NA	NA	NA	NA
7226	FBgn0034499	CG9036	NA	NA	NA	NA	NA	NA	NA	NA	NA	NA	NA	NA	NA	NA	NA	NA	NA	NA	NA	NA	NA	NA	NA	NA	NA	NA	NA	NA	0.925223	0.898236	0.970832	-4.16768	-6.51129	10.3755	0.303454	0	2.8684	0.1497	-36.5476	3.4368e-11	17.469	1.821e-07	NA	NA	NA	NA	NA
7228	FBgn0086680	CG10037	NS	NS	NS	NS	NS	NS	NS	NS	NS	NS	NS	NS	NS	NS	0.240823	0.230631	0.95768	-2.47475	2.47833	-1.30053	1.29696	0	-6.0162	0.0049482	4.1566	0.017742	-4.5761	0.008838	0.247137	0.236524	0.957058	0.327455	1.77289	-3.03292	0.932576	0	-1.9165	0.52812	8.9047	4.2222e-05	-6.0392	0.0018432	0.455302	0.223869	0.491694	-0.574058	0.716757
7236	FBgn0037015	CG13253	0.337017	0.31082	0.922267	-1.37866	-3.60651	6.23637	-1.2512	0	3.6112	0.03228	-13.7105	3.6684e-06	9.5138	2.145e-05	0.323175	0.30296	0.93745	-2.50528	-2.47451	4.69306	0.286737	0	-0.0441	1	-10.1546	8.382e-06	6.1494	0.0006624	0.15266	0.192191	1.25895	-0.833031	-0.242893	0.443676	0.632247	0	-1.6785	0.7572	-0.7126	1	-0.2014	1	0.578094	0.3601	0.622908	-2.23599	-0.704524
7240	FBgn0039043	CG17121	NA	NA	NA	NA	NA	NA	NA	NA	NA	NA	NA	NA	NA	NA	NA	NA	NA	NA	NA	NA	NA	NA	NA	NA	NA	NA	NA	NA	0.223261	0.205421	0.920091	-1.69213	2.84245	0.787238	-1.93756	0	-6.8481	0.00052182	2.5856	0.16314	3.6362	0.028716	NA	NA	NA	NA	NA
7252	FBgn0033351	CG8235	0.237512	0.24439	1.02896	2.1719	-1.44709	-1.56915	0.844337	0	4.419	0.008706	0.18	1	-4.2057	0.025794	0.215938	0.226922	1.05087	1.80334	0.408683	-0.567432	-1.64459	0	1.5966	0.9192	1.2011	1	2.2129	0.37536	NA	NA	NA	NA	NA	NA	NA	NA	NA	NA	NA	NA	NA	NA	NA	NA	NA	NA	NA
7274	FBgn0039172	CG5677	0.454313	0.468878	1.03206	0.273964	-1.11052	-3.71311	4.54966	0	2.3249	0.31284	3.223	0.1056	-10.2853	0.00029508	0.699165	0.612347	0.875827	-0.623906	-5.75554	-9.76174	16.1412	0	7.5485	0.0012354	4.8856	0.004296	-35.32	4.7124e-11	0.436415	0.41785	0.957461	0.309179	-3.1962	-2.22505	5.11208	0	3.9597	0.021222	-1.1294	1	-15.7764	2.3898e-05	1.06728	0.518277	0.485605	-0.235651	-1.74576
7280	FBgn0028642	CG12833	NA	NA	NA	NA	NA	NA	NA	NA	NA	NA	NA	NA	NA	NA	NA	NA	NA	NA	NA	NA	NA	NA	NA	NA	NA	NA	NA	NA	0.417755	0.407114	0.974528	-0.631603	4.31772	0.0785665	-3.76468	0	-6.5287	0.000651	7.176	0.00018918	5.8932	0.0011766	NA	NA	NA	NA	NA
7302	FBgn0015567	CG4260	NS	NS	NS	NS	NS	NS	NS	NS	NS	NS	NS	NS	NS	NS	0.182802	0.182392	0.99776	-0.187347	1.45465	0.693176	-1.96047	0	-2.2324	0.35994	0.9114	1	3.9168	0.017754	NA	NA	NA	NA	NA	NA	NA	NA	NA	NA	NA	NA	NA	NA	NS	NS	NS	NS	NS
7320	FBgn0016726	CG10071	NA	NA	NA	NA	NA	NA	NA	NA	NA	NA	NA	NA	NA	NA	0.319969	0.319302	0.997917	3.8252	-1.72633	-1.03447	-1.06439	0	7.6467	0.00018024	-0.7884	1	0.0435	1	NA	NA	NA	NA	NA	NA	NA	NA	NA	NA	NA	NA	NA	NA	NA	NA	NA	NA	NA
7324	FBgn0030055	CG12772	NA	NA	NA	NA	NA	NA	NA	NA	NA	NA	NA	NA	NA	NA	NA	NA	NA	NA	NA	NA	NA	NA	NA	NA	NA	NA	NA	NA	NS	NS	NS	NS	NS	NS	NS	NS	NS	NS	NS	NS	NS	NS	NA	NA	NA	NA	NA
7350	FBgn0026063	CG17216	0.232177	0.289655	1.24756	0.263646	1.347	-0.286802	-1.32385	0	-2.8756	0.16848	3.2533	0.11652	1.1195	1	0.243816	0.22064	0.904944	3.78622	-2.18998	1.31457	-2.9108	0	7.1883	0.00041208	-4.3574	0.014988	7.6037	0.00011004	NS	NS	NS	NS	NS	NS	NS	NS	NS	NS	NS	NS	NS	NS	NS	NS	NS	NS	NS
7354	FBgn0036728	CG7580	0.638825	0.640636	1.00283	-0.558896	-7.23329	2.45588	5.3363	0	9.4279	1.9278e-05	-12.1536	1.6854e-06	-4.0784	0.01794	0.794165	0.763453	0.961327	1.2972	-9.33976	-0.62618	8.66874	0	12.5289	6.708e-06	-10.8471	6.084e-05	-17.5907	5.5632e-08	0.655866	0.621816	0.948084	-3.63945	-6.247	4.81147	5.07498	0	4.1434	0.02241	-15.4759	7.998e-06	-0.3391	1	1.00608	0.675453	0.671373	-1.68891	-3.39036
7358	FBgn0038233	CG8464	0.182478	0.17142	0.9394	-2.86291	0.0495564	2.06871	0.744646	0	-5.0992	0.010086	-2.99	0.14298	1.6131	0.8358	0.265408	0.318949	1.20173	-1.72795	-0.186012	0.531006	1.38296	0	-1.7052	0.8502	-2.373	0.2385	-1.9953	0.5022	0.280374	0.259986	0.927284	-3.67961	-0.415518	2.4602	1.63493	0	-3.6885	0.03414	-3.3285	0.06342	1.7721	0.7224	NA	NA	NA	NA	NA
7366	FBgn0243511	CG4845	0.193142	0.192911	0.998805	-0.21069	-0.467435	2.30468	-1.62655	0	0.5419	1	-3.1807	0.09138	4.464	0.015792	0.287367	0.286234	0.996058	-2.40041	1.18986	2.64143	-1.43089	0	-4.6892	0.011946	-1.8275	0.6288	6.3307	0.0006408	NS	NS	NS	NS	NS	NS	NS	NS	NS	NS	NS	NS	NS	NS	0.455459	0.32901	0.72237	0.490615	0.234152
7368	FBgn0051099	CG31099	0.406922	0.497303	1.22211	-1.7587	-1.53981	0.809788	2.48872	0	-0.3852	1	-4.5312	0.01866	-2.0403	0.42882	0.299428	0.329514	1.10048	-1.80387	-1.11966	0.791857	2.13167	0	-0.7661	1	-3.5635	0.06732	-2.9777	0.12828	0.305899	0.300489	0.982315	-2.73337	-0.926945	0.879259	2.78105	0	-2.0849	0.38304	-2.7493	0.16356	-3.8088	0.024414	0.550768	0.357508	0.649108	-1.13623	-1.84079
7370	FBgn0051226	CG31226	0.493479	0.542231	1.09879	-4.04521	-0.488422	3.30714	1.2265	0	-4.5151	0.01653	-9.7522	3.8106e-05	3.3777	0.0828	0.641915	0.598053	0.93167	1.80843	-7.66121	-2.81867	8.67145	0	10.5957	4.9854e-05	-9.8764	4.0104e-05	-25.612	5.9358e-09	NA	NA	NA	NA	NA	NA	NA	NA	NA	NA	NA	NA	NA	NA	0.964497	0.632815	0.656109	-2.75593	-2.18986
7372	FBgn0052299	CG32299	0.515489	0.510435	0.990196	-4.55772	-3.15907	4.92254	2.79424	0	-1.65	0.8262	-9.7983	9.978e-05	4.0116	0.014832	0.407641	0.424872	1.04227	-2.57932	-0.923252	-0.537671	4.04024	0	-2.0047	0.56634	-0.4262	1	-8.124	6.93e-05	0.477289	0.474547	0.994255	-4.22208	-0.904494	4.29406	0.832514	0	-6.0067	0.0010266	-10.652	5.4576e-06	4.1523	0.024912	NA	NA	NA	NA	NA
7374	FBgn0046873	CG31483	NA	NA	NA	NA	NA	NA	NA	NA	NA	NA	NA	NA	NA	NA	0.437612	0.423922	0.968717	-2.81499	-2.79466	0.0401279	5.56953	0	-0.0278	1	-3.6473	0.036384	-8.1055	9.978e-05	NA	NA	NA	NA	NA	NA	NA	NA	NA	NA	NA	NA	NA	NA	NA	NA	NA	NA	NA
7376	FBgn0032412	CG16996	NA	NA	NA	NA	NA	NA	NA	NA	NA	NA	NA	NA	NA	NA	0.328907	0.31279	0.950999	4.66799	-0.83826	-1.11765	-2.71208	0	9.2604	0.00032022	0.6298	1	1.9831	0.50328	NA	NA	NA	NA	NA	NA	NA	NA	NA	NA	NA	NA	NA	NA	NA	NA	NA	NA	NA
7384	FBgn0029752	CG3315	0.219117	0.227729	1.03931	-0.705792	-1.92584	1.68774	0.943894	0	1.5562	0.9954	-4.3143	0.015342	1.1982	1	0.274946	0.281278	1.02303	-2.23051	-1.08528	1.07456	2.24123	0	-2.5527	0.1812	-3.0014	0.12762	-1.3054	1	0.322426	0.329442	1.02176	-2.45053	-1.26333	1.70093	2.01294	0	-1.4835	1	-4.4292	0.013662	-0.5203	1	NA	NA	NA	NA	NA
7388	FBgn0040674	CG9445	NS	NS	NS	NS	NS	NS	NS	NS	NS	NS	NS	NS	NS	NS	0.274558	0.283431	1.03232	2.31823	-0.587243	0.615852	-2.34684	0	3.7027	0.055716	-1.2745	1	4.7795	0.017622	0.155165	0.149362	0.962602	1.75026	-0.219573	-0.158008	-1.37267	0	2.8244	0.1131	-0.1015	1	1.6949	0.8208	0.354975	0.182104	0.513006	1.85439	-1.31013
7392	FBgn0050362	CG30362	0.402556	0.398243	0.989285	-3.28048	-2.73657	4.06502	1.95203	0	-0.72	1	-8.4164	0.00013092	3.2247	0.055812	0.20111	0.24155	1.20108	-1.08535	-0.548148	0.510424	1.12308	0	-0.8317	1	-1.8427	0.6762	-0.8025	1	0.439993	0.45074	1.02443	-2.67457	-2.48611	2.6987	2.46197	0	-0.2125	1	-10.6354	1.7352e-05	0.5123	1	NA	NA	NA	NA	NA
7398	FBgn0003375	CG7596	NA	NA	NA	NA	NA	NA	NA	NA	NA	NA	NA	NA	NA	NA	0.656274	0.590019	0.899044	13.0242	-4.88706	-2.49527	-5.6419	0	26.4472	5.193e-08	-4.3568	0.010854	4.2767	0.011316	1.30648	1.42101	1.08767	11.1998	-5.07777	-2.04691	-4.07508	0	17.6589	9.486e-06	-3.4185	0.10134	5.231	0.006786	NA	NA	NA	NA	NA
7406	FBgn0031562	CG3604	NA	NA	NA	NA	NA	NA	NA	NA	NA	NA	NA	NA	NA	NA	NA	NA	NA	NA	NA	NA	NA	NA	NA	NA	NA	NA	NA	NA	0.293162	0.279946	0.954918	-0.547454	3.65262	-0.999029	-2.10613	0	-5.4262	0.001752	7.2356	0.00035892	1.7486	0.6912	NA	NA	NA	NA	NA
7412	FBgn0033087	CG3194	0.202363	0.207081	1.02331	-1.34139	-0.253482	-0.685244	2.28012	0	-1.8635	0.59568	0.5136	1	-3.6524	0.033066	0.21741	0.208004	0.956738	-1.90193	2.94394	-0.649073	-0.392936	0	-7.3798	0.00018072	4.4076	0.008814	-0.3396	1	0.311122	0.308026	0.990049	-1.44991	1.01097	-2.35827	2.79721	0	-2.787	0.16686	3.9505	0.044292	-10.9824	1.122e-05	0.318886	0.264194	0.82849	-0.730362	0.29823
7414	FBgn0052038	CG32038	NA	NA	NA	NA	NA	NA	NA	NA	NA	NA	NA	NA	NA	NA	0.531159	0.512385	0.964654	-0.858368	3.41831	-6.55691	3.99698	0	-4.708	0.013758	11.5697	0.00019944	-25.2405	1.2624e-08	0.294891	0.295648	1.00257	-1.03223	0.197187	-2.05342	2.88846	0	-1.833	0.59004	2.7551	0.14736	-6.6629	0.0030954	NA	NA	NA	NA	NA
7416	FBgn0033772	CG12488	NS	NS	NS	NS	NS	NS	NS	NS	NS	NS	NS	NS	NS	NS	0.289265	0.29411	1.01675	-2.52057	2.76003	0.208469	-0.447934	0	-12.672	4.4904e-05	4.9548	0.01554	0.7221	1	0.127153	0.175643	1.38135	-0.449723	-0.10194	0.70038	-0.148717	0	NA	NA	NA	NA	NA	NA	0.355012	0.185563	0.522694	0.0414352	2.01608
7430	FBgn0051851	CG31851	0.155454	0.167923	1.08021	-1.11176	-0.27629	0.0279776	1.36007	0	-1.1322	1	-0.4892	1	-1.9737	0.47262	0.249334	0.242579	0.972906	2.55498	0.223403	0.0608263	-2.83921	0	4.1693	0.02256	0.2533	1	3.4982	0.034476	NS	NS	NS	NS	NS	NS	NS	NS	NS	NS	NS	NS	NS	NS	NS	NS	NS	NS	NS
7438	FBgn0031101	CG1631	0.253159	0.253672	1.00203	-2.5204	-0.850189	0.972874	2.39771	0	-2.2594	0.28482	-2.9964	0.10728	-2.1157	0.42732	NA	NA	NA	NA	NA	NA	NA	NA	NA	NA	NA	NA	NA	NA	NA	NA	NA	NA	NA	NA	NA	NA	NA	NA	NA	NA	NA	NA	NA	NA	NA	NA	NA
7440	FBgn0036441	CG13476	0.225768	0.238918	1.05824	-2.22961	1.02629	1.22464	-0.0213201	0	-6.2625	0.0046428	-0.2454	1	1.4586	1	0.238076	0.221581	0.930713	2.51864	-3.23096	1.60936	-0.897044	0	7.7624	0.00032988	-6.7461	0.0007854	3.7307	0.04581	NS	NS	NS	NS	NS	NS	NS	NS	NS	NS	NS	NS	NS	NS	0.499764	0.307979	0.616249	-1.91915	-0.829002
7442	FBgn0011211	CG3612	NA	NA	NA	NA	NA	NA	NA	NA	NA	NA	NA	NA	NA	NA	0.589206	0.607268	1.03066	3.87219	-6.04492	0.863807	1.30892	0	15.771	3.72e-06	-9.5692	1.9908e-05	-0.5725	1	0.480352	0.539428	1.12299	1.01927	-3.8765	1.33167	1.52557	0	5.1523	0.00945	-12.833	1.155e-05	-0.6223	1	1.03851	0.587356	0.565578	-0.537221	-5.20186
7510	FBgn0086370	CG6072	NA	NA	NA	NA	NA	NA	NA	NA	NA	NA	NA	NA	NA	NA	0.173999	0.182795	1.05055	-0.0836247	1.14271	-1.60631	0.547228	0	-1.8488	0.59706	3.3175	0.047178	-2.8777	0.10962	NS	NS	NS	NS	NS	NS	NS	NS	NS	NS	NS	NS	NS	NS	NS	NS	NS	NS	NS
7524	FBgn0010252	CG17136	0.143732	0.158287	1.10126	-1.08152	-0.180947	0.164533	1.09794	0	-1.0122	1	-0.6548	1	-2.0443	0.4368	NA	NA	NA	NA	NA	NA	NA	NA	NA	NA	NA	NA	NA	NA	NA	NA	NA	NA	NA	NA	NA	NA	NA	NA	NA	NA	NA	NA	NA	NA	NA	NA	NA
7530	FBgn0038829	CG17271	0.381383	0.380793	0.998452	3.8721	0.869969	-0.766738	-3.97533	0	3.7101	0.036204	1.8718	0.55968	5.4608	0.0043608	0.260308	0.245507	0.94314	0.44046	3.56304	-1.70363	-2.29987	0	-3.2781	0.06636	6.2583	0.006456	1.9591	0.48414	0.29968	0.288274	0.961938	2.67601	1.45397	-1.34948	-2.7805	0	1.467	1	4.1966	0.041484	2.5867	0.25842	0.692132	0.375269	0.542193	2.21282	2.23368
7534	FBgn0034117	CG7997	0.306431	0.330286	1.07785	1.20821	-1.61628	2.23968	-1.83162	0	3.6817	0.037644	-4.9021	0.006174	6.3471	0.00055488	0.3028	0.296014	0.977591	2.44079	-2.46632	2.10178	-2.07625	0	6.2522	0.000933	-6.1555	0.0016836	6.7423	0.0004572	NA	NA	NA	NA	NA	NA	NA	NA	NA	NA	NA	NA	NA	NA	0.721204	0.420083	0.582474	2.70298	-1.0242
7540	FBgn0053214	CG33214	0.186006	0.198253	1.06584	1.57542	0.377475	-0.551542	-1.40135	0	2.8118	0.13338	1.5787	0.9666	0.9393	1	0.213716	0.210205	0.98357	2.22975	0.520501	-2.02086	-0.729392	0	2.4286	0.21354	4.4305	0.011628	-1.8179	0.666	NA	NA	NA	NA	NA	NA	NA	NA	NA	NA	NA	NA	NA	NA	0.441306	0.232009	0.525733	2.12701	0.800859
7544	FBgn0002645	CG1483	0.238939	0.248117	1.03841	0.813725	1.12215	0.721425	-2.6573	0	-0.4692	1	0.4842	1	4.4834	0.007218	0.243552	0.230926	0.948161	-3.06295	1.22944	2.49193	-0.658427	0	-7.4435	0.00017214	-2.4308	0.24774	3.8561	0.0489	NA	NA	NA	NA	NA	NA	NA	NA	NA	NA	NA	NA	NA	NA	NA	NA	NA	NA	NA
7546	FBgn0051169	CG31169	0.339424	0.317143	0.934359	-4.74154	-1.86601	3.57655	3.031	0	-3.5749	0.033834	-6.6981	0.0004233	0.9182	1	0.454736	0.46108	1.01395	-3.55245	-1.74616	0.90566	4.39294	0	-2.0108	0.45018	-4.4859	0.013968	-7.9357	9.84e-05	0.397855	0.452991	1.13858	-2.09149	-0.191273	-0.597829	2.88059	0	-6.3991	0.0011148	0.5027	1	-3.6427	0.031056	0.575139	0.346737	0.602875	-1.97984	-1.32021
7558	FBgn0003071	CG4001	0.285139	0.280474	0.983641	3.44555	-2.86039	-0.502803	-0.0823647	0	11.2577	5.0436e-06	-2.7385	0.15066	-0.5075	1	0.620421	0.584105	0.941465	8.30445	-4.78772	-5.20727	1.69055	0	26.55	8.28e-10	0.4956	1	-7.9288	0.00036204	0.441912	0.46132	1.04392	3.68543	-3.23938	-0.0985687	-0.347482	0	11.0838	6.342e-05	-5.1724	0.010152	0.3188	1	0.59941	0.375466	0.626393	2.45025	-1.92656
7560	FBgn0028479	CG4389	NS	NS	NS	NS	NS	NS	NS	NS	NS	NS	NS	NS	NS	NS	NS	NS	NS	NS	NS	NS	NS	NS	NS	NS	NS	NS	NS	NS	0.1957	0.18824	0.961878	2.3208	-1.3523	-0.0666116	-0.901895	0	5.4533	0.00183	-1.7171	0.7008	1.1301	1	0.302147	0.171924	0.569008	1.62701	-0.25003
7572	FBgn0039104	CG10252	0.588009	0.584536	0.994093	-5.8792	-2.7309	4.17724	4.43287	0	-4.7583	0.00603	-8.2615	6.444e-05	-0.3409	1	0.353934	0.479715	1.35538	-1.62457	-0.643067	0.54564	1.722	0	-3.3306	0.050934	-4.6492	0.016182	-1.231	1	0.578105	0.595676	1.03039	-4.68035	-1.62597	3.38298	2.92334	0	-3.7308	0.023904	-6.6038	0.0005304	0.8005	1	NA	NA	NA	NA	NA
7576	FBgn0020385	CG4067	NA	NA	NA	NA	NA	NA	NA	NA	NA	NA	NA	NA	NA	NA	NS	NS	NS	NS	NS	NS	NS	NS	NS	NS	NS	NS	NS	NS	NA	NA	NA	NA	NA	NA	NA	NA	NA	NA	NA	NA	NA	NA	NA	NA	NA	NA	NA
7586	FBgn0027657	CG9734	0.363597	0.369944	1.01746	1.09066	-2.39017	-2.31548	3.61499	0	6.2525	0.0021954	-0.0883	1	-7.1391	0.00034374	0.547218	0.480738	0.878512	9.61522	-10.2923	-3.40923	4.08631	0	25.7827	1.4424e-07	-8.4142	0.00014322	-11.7953	2.2074e-06	0.398704	0.422176	1.05887	0.189476	-3.23396	0.26743	2.77705	0	3.5159	0.042642	-6.2514	0.004017	-11.0173	1.0248e-05	0.423789	0.309054	0.729264	0.899061	-1.49437
7590	FBgn0032025	CG7778	NA	NA	NA	NA	NA	NA	NA	NA	NA	NA	NA	NA	NA	NA	1.2168	1.08256	0.889682	-7.86017	13.3041	-21.0035	15.5595	0	-31.9959	1.4694e-10	40.3254	4.7658e-10	-48.7525	6.39e-08	0.707054	0.705506	0.997811	-1.17294	0.678755	-6.03902	6.5332	0	-3.2176	0.08892	10.4738	1.4856e-05	-15.3729	4.1598e-06	NA	NA	NA	NA	NA
7592	FBgn0028870	CG4691	0.491575	0.49791	1.01289	-4.51545	-2.1877	3.028	3.67515	0	-3.3105	0.050616	-8.57	3.867e-05	-0.9101	1	0.663451	0.713975	1.07615	-5.19283	-1.25022	1.80728	4.63577	0	-8.1144	0.0002535	-5.112	0.0027354	-3.2362	0.07422	0.594604	0.645666	1.08588	-4.06954	-0.720355	0.477194	4.3127	0	-3.8835	0.018684	-1.6754	0.7644	-7.5769	0.00027012	0.736291	0.408603	0.554949	-3.30932	-1.12819
7594	FBgn0011270	CG17645	0.163113	0.177527	1.08837	0.112355	0.245214	-1.44434	1.08677	0	-0.2953	1	2.077	0.52104	-2.8341	0.1404	0.322606	0.287864	0.892308	5.56924	-4.98678	1.44862	-2.03109	0	13.038	2.8488e-06	-8.4309	0.00022056	5.9287	0.001065	NS	NS	NS	NS	NS	NS	NS	NS	NS	NS	NS	NS	NS	NS	0.412978	0.233397	0.565157	-0.130202	-1.96379
7602	FBgn0028662	CG7007	NA	NA	NA	NA	NA	NA	NA	NA	NA	NA	NA	NA	NA	NA	0.21981	0.221756	1.00886	2.35446	-0.641721	-1.64163	-0.0711101	0	3.6784	0.043332	1.152	1	-2.7072	0.14394	0.251697	0.26839	1.06632	2.05445	-1.17652	-1.15962	0.281699	0	3.8143	0.041376	-0.0306	1	-2.7118	0.14466	NA	NA	NA	NA	NA
7608	FBgn0031814	CG9528	0.334843	0.351061	1.04844	-3.47886	1.6584	0.19326	1.6272	0	-6.9016	0.0004752	2.087	0.42924	-2.1473	0.38322	0.333622	0.317578	0.95191	-4.16189	3.60718	-0.505441	1.06015	0	-11.9289	5.2182e-06	6.0386	0.000933	-2.0631	0.42042	0.34567	0.344242	0.995867	0.660053	2.35512	-3.63795	0.622778	0	-1.9188	0.50394	8.8888	0.00048324	-9.0919	9.96e-05	0.708578	0.399366	0.563615	-3.62904	1.89743
7614	FBgn0038388	CG4287	0.192413	0.193182	1.004	-1.82042	-0.435726	0.183097	2.07305	0	-2.3997	0.22404	-0.9244	1	-2.3141	0.26292	NS	NS	NS	NS	NS	NS	NS	NS	NS	NS	NS	NS	NS	NS	0.212542	0.216166	1.01705	0.499918	1.79799	-1.58144	-0.716465	0	-2.3224	0.25632	5.1677	0.0034584	-1.0431	1	NS	NS	NS	NS	NS
7620	FBgn0017539	CG17246	0.412442	0.434641	1.05382	-0.251291	-4.05398	2.12629	2.17898	0	5.3116	0.0023058	-7.601	0.00011424	-0.0755	1	0.312043	0.316712	1.01496	1.76772	-3.48366	0.806304	0.909638	0	6.4367	0.0011502	-9.3509	0.00016884	-0.1787	1	0.292647	0.327808	1.12015	2.37442	-0.97218	-0.703629	-0.698613	0	6.3129	0.0022356	-0.3851	1	-0.0059	1	0.682251	0.361053	0.529208	-1.09591	-3.24687
7624	FBgn0040273	CG7626	NA	NA	NA	NA	NA	NA	NA	NA	NA	NA	NA	NA	NA	NA	NS	NS	NS	NS	NS	NS	NS	NS	NS	NS	NS	NS	NS	NS	NA	NA	NA	NA	NA	NA	NA	NA	NA	NA	NA	NA	NA	NA	NA	NA	NA	NA	NA
7632	FBgn0038617	CG12333	NA	NA	NA	NA	NA	NA	NA	NA	NA	NA	NA	NA	NA	NA	0.179013	0.179472	1.00256	-0.674398	1.64211	-1.57444	0.60673	0	-3.0809	0.08286	4.9702	0.0037512	-3.3084	0.048786	NA	NA	NA	NA	NA	NA	NA	NA	NA	NA	NA	NA	NA	NA	NA	NA	NA	NA	NA
7638	FBgn0030964	CG7103	NA	NA	NA	NA	NA	NA	NA	NA	NA	NA	NA	NA	NA	NA	0.264988	0.241738	0.91226	0.1188	3.98381	-3.92809	-0.174517	0	-5.5792	0.0023088	9.4722	1.5918e-05	-5.2048	0.0039186	NS	NS	NS	NS	NS	NS	NS	NS	NS	NS	NS	NS	NS	NS	NA	NA	NA	NA	NA
7642	FBgn0033015	CG2682	NS	NS	NS	NS	NS	NS	NS	NS	NS	NS	NS	NS	NS	NS	NA	NA	NA	NA	NA	NA	NA	NA	NA	NA	NA	NA	NA	NA	NS	NS	NS	NS	NS	NS	NS	NS	NS	NS	NS	NS	NS	NS	NS	NS	NS	NS	NS
7644	FBgn0031391	CG11723	0.157602	0.151983	0.964346	0.0475776	1.29974	0.878723	-2.22604	0	-1.646	0.8184	0.5792	1	4.7832	0.007518	NS	NS	NS	NS	NS	NS	NS	NS	NS	NS	NS	NS	NS	NS	NS	NS	NS	NS	NS	NS	NS	NS	NS	NS	NS	NS	NS	NS	NA	NA	NA	NA	NA
7648	FBgn0035630	CG10576	0.145357	0.223453	1.53727	0.779708	-0.193549	-0.256085	-0.330073	0	1.0123	1	0.0644	1	0.2691	1	0.347003	0.332927	0.959435	1.12833	4.1099	-2.79616	-2.44207	0	-6.45	0.0028152	11.0987	0.00024036	-0.3993	1	0.186046	0.17804	0.956965	1.73608	0.61583	-0.34088	-2.01104	0	1.2762	1	1.7423	0.7236	3.4869	0.04326	0.630706	0.309628	0.490923	2.68785	1.76159
7650	FBgn0011598	CG17161	0.530048	0.489173	0.922883	4.36182	6.8863	-3.8793	-7.36881	0	-2.7771	0.17364	22.456	4.2156e-09	8.3731	7.578e-05	0.428229	0.435762	1.01759	1.4774	3.81725	-2.32214	-2.97251	0	-3.4707	0.05589	8.556	9.792e-05	0.8806	1	0.556272	0.572619	1.02939	1.3501	4.60772	-3.55681	-2.40101	0	-4.0986	0.017148	10.1648	2.0436e-05	-1.9046	0.51906	0.683073	0.386787	0.566245	1.01413	3.03187
7652	FBgn0052564	CG32564	NA	NA	NA	NA	NA	NA	NA	NA	NA	NA	NA	NA	NA	NA	NA	NA	NA	NA	NA	NA	NA	NA	NA	NA	NA	NA	NA	NA	0.509168	0.496303	0.974733	5.13522	-3.35558	1.35307	-3.13271	0	10.2282	8.082e-06	-7.055	0.00050232	8.0454	8.37e-05	NA	NA	NA	NA	NA
7656	FBgn0001179	CG8019	NA	NA	NA	NA	NA	NA	NA	NA	NA	NA	NA	NA	NA	NA	0.255748	0.261117	1.02099	1.31453	1.88572	-1.15044	-2.04982	0	-0.6918	1	5.3385	0.0156	1.5943	1	0.154626	0.163039	1.05441	0.97876	0.570952	-0.37162	-1.17809	0	0.5946	1	1.0578	1	1.1082	1	NA	NA	NA	NA	NA
7660	FBgn0015796	CG8287	0.232501	0.220701	0.94925	1.96292	2.0091	-0.736716	-3.23531	0	-0.0813	1	3.3306	0.0606	3.0352	0.09534	0.366539	0.334844	0.913529	-3.35897	6.33765	-0.245517	-2.73316	0	-15.6781	1.671e-07	13.2865	2.2056e-06	3.1657	0.10596	NA	NA	NA	NA	NA	NA	NA	NA	NA	NA	NA	NA	NA	NA	0.447322	0.246913	0.551982	0.161996	2.33455
7664	FBgn0038533	CG7523	NA	NA	NA	NA	NA	NA	NA	NA	NA	NA	NA	NA	NA	NA	NS	NS	NS	NS	NS	NS	NS	NS	NS	NS	NS	NS	NS	NS	0.139614	0.153415	1.09886	0.373112	-1.13415	0.0989047	0.662137	0	2.8265	0.10794	-1.3625	1	-0.6658	1	NA	NA	NA	NA	NA
7670	FBgn0027779	CG17332	0.245447	0.227046	0.925033	3.05325	-3.96558	-0.730448	1.64278	0	8.001	7.668e-05	-4.8279	0.008076	-4.9438	0.0035298	0.192804	0.183125	0.949797	0.698705	-2.29624	-0.575251	2.17278	0	4.1933	0.01749	-2.4522	0.24336	-3.9262	0.027552	NA	NA	NA	NA	NA	NA	NA	NA	NA	NA	NA	NA	NA	NA	0.549374	0.282889	0.514929	0.23759	-2.7784
7678	FBgn0039136	CG5902	0.259084	0.265799	1.02592	1.15806	2.07517	-2.40849	-0.824751	0	-1.9769	0.4614	5.3371	0.006384	-1.7878	0.6666	0.333293	0.419738	1.25937	-1.07464	2.13575	0.0611217	-1.12223	0	-13.0044	1.926e-05	3.0422	0.13134	1.2212	1	0.274999	0.267204	0.971653	-2.84439	2.55524	-0.00613097	0.295277	0	-8.5196	9.966e-05	3.9597	0.019812	-0.3897	1	0.599291	0.307623	0.513311	-1.10745	3.68027
7680	FBgn0034243	CG6501	0.22855	0.238568	1.04383	0.612698	-0.696289	-1.89988	1.98347	0	2.0752	0.4644	1.9615	0.5442	-5.0046	0.0032148	NS	NS	NS	NS	NS	NS	NS	NS	NS	NS	NS	NS	NS	NS	NA	NA	NA	NA	NA	NA	NA	NA	NA	NA	NA	NA	NA	NA	0.357455	0.194417	0.543893	0.779553	-0.58627
7688	FBgn0053503	CG18240	NA	NA	NA	NA	NA	NA	NA	NA	NA	NA	NA	NA	NA	NA	0.19994	0.193524	0.967909	-1.02702	2.10678	-1.90971	0.82996	0	-4.4948	0.011064	6.2334	0.0030876	-3.8217	0.047244	NA	NA	NA	NA	NA	NA	NA	NA	NA	NA	NA	NA	NA	NA	NA	NA	NA	NA	NA
7692	FBgn0030056	CG11284	0.20281	0.208296	1.02705	1.25604	0.0450253	0.922556	-2.22362	0	5.7575	0.006168	-1.084	1	3.2182	0.0645	0.240766	0.226566	0.941019	-0.504901	3.13639	0.246886	-2.87838	0	-5.2988	0.0021738	5.0495	0.0038082	4.3019	0.01743	NS	NS	NS	NS	NS	NS	NS	NS	NS	NS	NS	NS	NS	NS	NS	NS	NS	NS	NS
7702	FBgn0014340	CG3025	NA	NA	NA	NA	NA	NA	NA	NA	NA	NA	NA	NA	NA	NA	NA	NA	NA	NA	NA	NA	NA	NA	NA	NA	NA	NA	NA	NA	0.210205	0.205482	0.977534	1.85993	-0.255222	0.504529	-2.10924	0	3.3613	0.044232	-0.9033	1	3.3631	0.0678	NA	NA	NA	NA	NA
7706	FBgn0019661	NA	NS	NS	NS	NS	NS	NS	NS	NS	NS	NS	NS	NS	NS	NS	0.368513	0.338758	0.919255	2.63179	2.65864	1.05744	-6.34788	0	-0.0343	1	3.1551	0.10164	11.9263	0.00011166	0.584966	0.559791	0.956964	4.07065	2.99614	-7.00899	-0.057788	0	1.176	1	16.433	1.2372e-06	-17.1052	6.702e-08	NS	NS	NS	NS	NS
7708	FBgn0031174	CG1486	0.256164	0.277559	1.08352	0.160395	2.02185	-2.07805	-0.104194	0	-3.0421	0.1032	4.5144	0.008184	-2.4956	0.25524	0.244037	0.234842	0.962319	0.192758	2.78004	-0.220544	-2.75225	0	-3.9338	0.01701	4.3068	0.00996	3.3609	0.043392	0.517703	0.469683	0.907243	4.54126	5.03186	-6.04501	-3.52811	0	-0.6021	1	16.8643	1.5138e-06	-4.3412	0.01305	0.328142	0.16393	0.499572	0.785637	1.56776
7710	FBgn0037689	CG8135	0.155757	0.169347	1.08725	0.192821	1.29568	-0.398695	-1.08981	0	-2.3263	0.26406	1.912	0.6192	0.7849	1	0.275358	0.268005	0.973297	2.63785	-0.460036	0.943159	-3.12097	0	3.8289	0.047034	-1.6059	0.8838	6.9155	0.00025536	0.14603	0.157622	1.07938	0.481197	0.0884821	0.670937	-1.24062	0	0.4414	1	-0.7985	1	4.188	0.01347	NS	NS	NS	NS	NS
7714	FBgn0023174	CG3329	0.365761	0.367339	1.00432	3.02742	1.4357	-4.10986	-0.35326	0	2.3859	0.31722	8.4928	0.0006846	-5.0429	0.004398	0.459139	0.433733	0.944666	-1.27144	5.30582	-5.66796	1.63358	0	-9.4069	1.9086e-05	22.7277	2.6568e-06	-10.2129	0.00055662	NS	NS	NS	NS	NS	NS	NS	NS	NS	NS	NS	NS	NS	NS	0.713361	0.362412	0.508034	1.39138	2.81869
7716	FBgn0000180	CG4722	0.286287	0.283093	0.988845	2.5661	0.485641	0.48784	-3.53958	0	2.9764	0.13764	-0.0039	1	5.6316	0.001308	0.176853	0.167676	0.948112	-2.1485	2.07412	0.443556	-0.369176	0	-5.7108	0.001533	2.6112	0.23322	1.2072	1	0.322222	0.42497	1.31887	0.651564	1.05859	0.204573	-1.91473	0	-0.6943	1	1.0673	1	2.6161	0.22596	0.386181	0.204329	0.5291	-0.144212	1.87879
7718	FBgn0004698	CG8153	0.220938	0.222538	1.00724	0.111161	2.55235	-1.28393	-1.37958	0	-4.1231	0.013608	4.8781	0.008352	0.1187	1	NA	NA	NA	NA	NA	NA	NA	NA	NA	NA	NA	NA	NA	NA	0.210217	0.198019	0.941972	1.55621	1.75168	-1.58175	-1.72614	0	-0.2308	1	3.5567	0.044802	0.2715	1	NS	NS	NS	NS	NS
7720	FBgn0038953	CG18596	0.273243	0.296719	1.08592	-1.63825	-0.0538941	-0.792685	2.48482	0	-2.2577	0.3369	0.9807	1	-4.6005	0.007326	NS	NS	NS	NS	NS	NS	NS	NS	NS	NS	NS	NS	NS	NS	0.170626	0.170177	0.997365	1.1239	0.772806	-1.68014	-0.216574	0	0.63	1	2.9717	0.12132	-1.7626	0.7182	NS	NS	NS	NS	NS
7732	FBgn0020370	CG3991	0.28134	0.339029	1.20505	0.347243	1.31368	-2.05228	0.39135	0	-3.1203	0.0666	3.5156	0.08388	-2.57	0.27558	0.172938	0.155505	0.899196	-1.27306	3.27562	-1.92007	-0.0824794	0	-6.9721	0.00028824	8.1894	6.834e-05	-2.4247	0.21918	NS	NS	NS	NS	NS	NS	NS	NS	NS	NS	NS	NS	NS	NS	NS	NS	NS	NS	NS
7734	FBgn0035437	CG11526	0.635742	0.649301	1.02133	2.2718	3.20663	-7.4782	1.99977	0	-1.8467	0.5886	15.3915	3.9954e-07	-10.9901	5.0628e-06	0.471144	0.430281	0.91327	-2.88109	5.91399	-6.51159	3.47868	0	-9.61	5.5062e-05	15.0973	2.8956e-05	-24.7905	2.6916e-09	0.441713	0.424131	0.960195	-0.44463	-0.330143	-4.13314	4.90791	0	-0.1481	1	5.2054	0.003204	-14.2464	3.7068e-07	0.855885	0.451484	0.527506	-0.403163	1.6056
7736	FBgn0032026	CG7627	0.284052	0.290197	1.02163	0.604507	2.77798	-2.46922	-0.913265	0	-3.6198	0.029688	6.3277	0.0017406	-1.9457	0.56478	0.376604	0.355693	0.944474	3.01692	2.91715	-0.929288	-5.00478	0	0.1304	1	6.3756	0.0010128	6.3311	0.0013344	NS	NS	NS	NS	NS	NS	NS	NS	NS	NS	NS	NS	NS	NS	NS	NS	NS	NS	NS
7770	FBgn0015816	CG3539	NA	NA	NA	NA	NA	NA	NA	NA	NA	NA	NA	NA	NA	NA	0.336596	0.330238	0.98111	0.403498	3.91684	-2.38638	-1.93396	0	-4.2997	0.024594	8.0632	0.001584	-0.7848	1	0.198497	0.22746	1.14591	-0.138642	1.44702	-0.337483	-0.970897	0	-1.7395	0.8106	4.9677	0.0035868	1.5404	0.93	NA	NA	NA	NA	NA
7772	FBgn0033762	CG8632	0.253522	0.233608	0.92145	0.503736	-3.8316	-0.704023	4.03189	0	6.3054	0.0008514	-4.5265	0.008754	-6.5221	0.000498	NS	NS	NS	NS	NS	NS	NS	NS	NS	NS	NS	NS	NS	NS	0.33646	0.315515	0.937748	0.189335	-0.0867235	-3.87008	3.76747	0	0.5269	1	4.0435	0.025734	-8.9668	0.0010686	NS	NS	NS	NS	NS
7776	FBgn0037936	CG6908	NA	NA	NA	NA	NA	NA	NA	NA	NA	NA	NA	NA	NA	NA	0.550935	0.536545	0.973881	0.900635	-6.50254	5.26286	0.339047	0	11.8833	1.6122e-05	-25.9417	1.1748e-09	6.2946	0.0022302	0.991554	0.975943	0.984256	-4.0993	-6.66781	10.6412	0.125861	0	3.4327	0.039654	-21.8922	5.37e-09	15.85	5.9136e-07	NA	NA	NA	NA	NA
7786	FBgn0001112	CG1152	0.632607	0.674396	1.06606	0.691601	-5.86322	4.62218	0.549442	0	10.1906	5.637e-05	-15.7173	3.0066e-06	5.3191	0.0022986	0.55391	0.677278	1.22272	0.558915	-2.0946	3.54684	-2.01116	0	11.7492	5.961e-06	-17.7997	1.3392e-07	5.7054	0.00873	0.505094	0.54275	1.07455	3.04924	-3.74428	1.70568	-1.01064	0	7.7637	0.0026274	-6.017	0.0056496	5.6115	0.0020442	1.24624	0.682069	0.547303	1.607	-5.04441
7788	FBgn0039052	CG6733	NA	NA	NA	NA	NA	NA	NA	NA	NA	NA	NA	NA	NA	NA	0.399161	0.397283	0.995293	-0.814399	0.210245	-3.60611	4.21026	0	-1.6388	0.861	6.6443	0.0048018	-10.0155	0.0007572	0.862046	0.85852	0.99591	4.62736	-4.66411	-6.25559	6.29233	0	12.0131	1.032e-05	1.8215	0.59532	-19.7959	8.31e-07	NA	NA	NA	NA	NA
7790	FBgn0030041	CG12116	0.714169	0.701037	0.981612	9.63315	-1.67536	-5.08358	-2.87421	0	17.8287	1.7364e-06	3.8225	0.021414	-2.8578	0.13578	0.561989	0.499442	0.888704	8.97203	4.81528	-7.65481	-6.13249	0	6.3573	0.00050268	15.8055	3.0012e-07	-2.012	0.45726	0.426993	0.385761	0.903437	6.2852	-5.19322	-0.0568978	-1.03507	0	16.4272	1.4832e-07	-7.6172	0.00017652	1.3674	1	0.866782	0.50009	0.57695	4.28277	0.154601
7792	FBgn0031885	CG13778	NA	NA	NA	NA	NA	NA	NA	NA	NA	NA	NA	NA	NA	NA	NS	NS	NS	NS	NS	NS	NS	NS	NS	NS	NS	NS	NS	NS	NA	NA	NA	NA	NA	NA	NA	NA	NA	NA	NA	NA	NA	NA	NA	NA	NA	NA	NA
7794	FBgn0032248	CG5343	0.155445	0.172062	1.1069	-0.414147	-0.715284	-0.287518	1.41695	0	0.3465	1	-0.9062	1	-3.4444	0.043008	NS	NS	NS	NS	NS	NS	NS	NS	NS	NS	NS	NS	NS	NS	0.226923	0.22925	1.01026	-2.25178	0.144224	1.50175	0.605814	0	-3.7662	0.022788	-1.6403	0.8118	1.1612	1	NA	NA	NA	NA	NA
7800	FBgn0031322	CG5001	0.366217	0.35032	0.956592	5.65465	-2.15096	-2.29915	-1.20455	0	14.1732	8.07e-07	0.1815	1	-1.3114	1	0.395079	0.376302	0.952472	5.71956	-1.57063	-2.54536	-1.60356	0	12.1284	5.3286e-05	2.1276	0.39648	-1.1784	1	0.370987	0.373872	1.00778	2.66717	-3.62528	0.808719	0.149384	0	9.9116	9.258e-05	-7.155	0.0011826	0.8534	1	0.587867	0.303626	0.516487	3.34587	-1.84185
7802	FBgn0085195	CG34166	1.06983	1.03444	0.966923	8.11669	4.80008	2.51388	-15.4307	0	4.384	0.010884	3.3375	0.047904	27.4398	3.1686e-09	0.759386	0.817812	1.07694	5.334	0.83296	0.18597	-6.35293	0	7.0422	0.0016002	0.8904	1	8.5022	0.0002646	1.0653	1.08115	1.01487	6.66548	1.37068	2.56734	-10.6035	0	6.3555	0.0011964	-2.2209	0.31446	23.8124	8.826e-09	0.904328	0.593926	0.656759	1.79249	0.172688
7804	FBgn0004404	CG1527	0.195575	0.186388	0.953024	2.97776	-0.178105	-1.49396	-1.3057	0	4.1415	0.012546	1.7226	0.6978	-0.2907	1	0.151935	0.157976	1.03976	1.50316	-0.0379149	-0.552015	-0.913227	0	2.1051	0.46932	0.615	1	0.5302	1	NA	NA	NA	NA	NA	NA	NA	NA	NA	NA	NA	NA	NA	NA	0.32746	0.205097	0.626326	1.16832	0.585352
7806	FBgn0028955	CG8788	NA	NA	NA	NA	NA	NA	NA	NA	NA	NA	NA	NA	NA	NA	0.596499	0.599425	1.00491	-6.7651	2.86311	0.548659	3.35333	0	-25.4588	9.438e-09	2.9898	0.15204	-3.0297	0.0834	NA	NA	NA	NA	NA	NA	NA	NA	NA	NA	NA	NA	NA	NA	NA	NA	NA	NA	NA
7808	FBgn0043012	CG6056	NS	NS	NS	NS	NS	NS	NS	NS	NS	NS	NS	NS	NS	NS	NS	NS	NS	NS	NS	NS	NS	NS	NS	NS	NS	NS	NS	NS	NS	NS	NS	NS	NS	NS	NS	NS	NS	NS	NS	NS	NS	NS	NS	NS	NS	NS	NS
7814	FBgn0029662	CG12206	0.212589	0.200975	0.945368	2.9852	-0.61084	0.295909	-2.67027	0	6.4311	0.004437	-1.485	1	3.5778	0.030192	NS	NS	NS	NS	NS	NS	NS	NS	NS	NS	NS	NS	NS	NS	NS	NS	NS	NS	NS	NS	NS	NS	NS	NS	NS	NS	NS	NS	0.362491	0.18578	0.51251	1.91833	0.328075
7818	FBgn0035308	CG15822	0.302099	0.29452	0.974911	-1.33216	4.2813	-1.16049	-1.78865	0	-10.6884	2.7786e-05	10.8455	1.854e-05	0.7382	1	0.253213	0.271214	1.07109	-0.650291	2.39606	-0.503096	-1.24267	0	-4.9322	0.007974	5.0007	0.006342	0.9404	1	0.326741	0.312141	0.955316	-0.361125	4.06399	-1.61139	-2.09147	0	-6.3372	0.0007656	8.8908	3.4164e-05	0.6707	1	0.557857	0.275831	0.494448	0.316969	3.33814
7824	FBgn0034753	CG2852	0.433054	0.448726	1.03619	3.18463	1.90665	-4.11468	-0.976603	0	1.3531	1	7.3518	0.0017682	-9.553	2.4498e-05	0.348198	0.356763	1.0246	0.00942964	3.50937	-2.49223	-1.02657	0	-3.7115	0.033162	7.253	0.0027642	-4.4042	0.009228	0.200435	0.198775	0.99172	-0.820679	2.25246	-0.757221	-0.674563	0	-5.6103	0.001467	4.3448	0.013992	-0.0988	1	0.885873	0.437123	0.493438	1.42324	4.79062
7840	FBgn0032726	CG10621	0.357858	0.347895	0.972159	1.93572	1.07272	2.1055	-5.11394	0	0.9633	1	-1.1383	1	16.252	6.144e-07	0.64205	0.577946	0.900156	8.38657	2.63059	0.818336	-11.8355	0	6.9172	0.0006012	2.262	0.33108	22.8165	3.9114e-09	0.64628	0.613036	0.948561	2.6918	4.63554	0.932881	-8.26022	0	-2.552	0.18036	7.766	0.0023124	14.1876	0.00013452	1.05549	0.637525	0.604009	2.5875	1.14419
7870	FBgn0068114	CG13061	NA	NA	NA	NA	NA	NA	NA	NA	NA	NA	NA	NA	NA	NA	0.980953	0.970163	0.989	-4.01929	-5.08511	-3.05144	12.1558	0	2.1525	0.37104	-3.4709	0.057306	-17.5037	1.1808e-07	NA	NA	NA	NA	NA	NA	NA	NA	NA	NA	NA	NA	NA	NA	NA	NA	NA	NA	NA
7880	FBgn0037328	CG2099	0.294745	0.327889	1.11245	2.19226	0.1337	-0.116152	-2.20981	0	2.3764	0.2331	0.3231	1	4.1906	0.030702	0.20842	0.214115	1.02733	2.24545	-0.702123	-1.06366	-0.479662	0	3.7529	0.054336	0.4402	1	-0.9435	1	NA	NA	NA	NA	NA	NA	NA	NA	NA	NA	NA	NA	NA	NA	0.254656	0.169474	0.665505	0.769204	0.474888
7916	FBgn0033939	CG17390	NA	NA	NA	NA	NA	NA	NA	NA	NA	NA	NA	NA	NA	NA	0.308709	0.303172	0.982064	2.71136	-1.87207	1.77238	-2.61167	0	6.8515	0.00051708	-4.0225	0.016428	5.8982	0.0072	0.177077	0.181694	1.02607	0.883085	0.260988	0.606624	-1.7507	0	1.4783	1	-0.762	1	2.5986	0.24966	NA	NA	NA	NA	NA
7918	FBgn0033258	CG8712	0.30992	0.291556	0.940745	-0.304656	0.807796	3.99858	-4.50172	0	-1.6811	0.7686	-5.195	0.006564	11.338	9.666e-05	0.315333	0.310145	0.983548	-2.98448	-1.00141	0.648976	3.33691	0	-2.6615	0.19374	-1.854	0.56496	-4.0301	0.022824	0.224301	0.213448	0.951617	-2.29271	-0.917388	1.94395	1.26615	0	-2.2243	0.30204	-4.8335	0.004278	0.8624	1	NA	NA	NA	NA	NA
7924	FBgn0034560	CG9235	0.154323	0.150908	0.977871	-1.53944	-0.422024	1.92677	0.0346915	0	-1.6144	0.8394	-3.1893	0.06786	2.6216	0.1746	NS	NS	NS	NS	NS	NS	NS	NS	NS	NS	NS	NS	NS	NS	NA	NA	NA	NA	NA	NA	NA	NA	NA	NA	NA	NA	NA	NA	NA	NA	NA	NA	NA
7926	FBgn0052598	CG32598	0.19739	0.228362	1.15691	1.35169	-0.228417	0.184078	-1.30735	0	2.0192	0.5508	-1.0567	1	2.3956	0.25332	0.274476	0.259074	0.943888	3.67299	-0.739939	0.101617	-3.03467	0	7.0083	0.0002226	-1.5634	0.927	4.0371	0.033972	NS	NS	NS	NS	NS	NS	NS	NS	NS	NS	NS	NS	NS	NS	NS	NS	NS	NS	NS
7930	FBgn0031462	CG2964	0.316164	0.32075	1.01451	-2.47222	-1.67466	1.06144	3.08543	0	-1.0646	1	-4.1552	0.011868	-3.0554	0.0732	0.214536	0.211681	0.986693	-1.36625	-1.17961	0.00903019	2.53683	0	-0.2194	1	-1.3977	1	-4.8087	0.0042864	NA	NA	NA	NA	NA	NA	NA	NA	NA	NA	NA	NA	NA	NA	NA	NA	NA	NA	NA
7932	FBgn0015221	CG1469	NS	NS	NS	NS	NS	NS	NS	NS	NS	NS	NS	NS	NS	NS	NS	NS	NS	NS	NS	NS	NS	NS	NS	NS	NS	NS	NS	NS	0.29975	0.312104	1.04121	-2.06586	-1.15976	2.10308	1.12253	0	-1.2232	1	-4.303	0.0129	1.4597	1	NS	NS	NS	NS	NS
7934	FBgn0051644	CG31644	0.343759	0.33359	0.970416	-3.0151	-2.30916	4.19304	1.13122	0	-1.2239	1	-10.5424	5.976e-06	3.7482	0.029694	NA	NA	NA	NA	NA	NA	NA	NA	NA	NA	NA	NA	NA	NA	NA	NA	NA	NA	NA	NA	NA	NA	NA	NA	NA	NA	NA	NA	NA	NA	NA	NA	NA
7936	FBgn0036549	CG10516	0.328095	0.381859	1.16387	-1.84818	2.27609	0.514013	-0.941922	0	-5.1354	0.015492	7.4913	0.00028362	2.4435	0.32412	0.215852	0.207235	0.960082	2.60368	-0.1551	-0.109152	-2.33942	0	2.9077	0.1383	-0.0522	1	7.06	0.0006216	0.169914	0.154916	0.911731	0.727278	1.97671	-0.451113	-2.25287	0	-3.8726	0.021642	4.6238	0.010482	1.9036	0.567	0.373369	0.192887	0.516613	-2.22864	1.17665
7938	FBgn0068109	CG18111	NA	NA	NA	NA	NA	NA	NA	NA	NA	NA	NA	NA	NA	NA	0.124528	0.18729	1.504	0.184803	0.270511	0.21723	-0.672545	0	-0.4421	1	0.2337	1	0.907	1	NS	NS	NS	NS	NS	NS	NS	NS	NS	NS	NS	NS	NS	NS	NA	NA	NA	NA	NA
7946	FBgn0036376	CG10743	NA	NA	NA	NA	NA	NA	NA	NA	NA	NA	NA	NA	NA	NA	NS	NS	NS	NS	NS	NS	NS	NS	NS	NS	NS	NS	NS	NS	NA	NA	NA	NA	NA	NA	NA	NA	NA	NA	NA	NA	NA	NA	NA	NA	NA	NA	NA
7956	FBgn0032703	CG10343	NA	NA	NA	NA	NA	NA	NA	NA	NA	NA	NA	NA	NA	NA	NS	NS	NS	NS	NS	NS	NS	NS	NS	NS	NS	NS	NS	NS	NS	NS	NS	NS	NS	NS	NS	NS	NS	NS	NS	NS	NS	NS	NA	NA	NA	NA	NA
7962	FBgn0036589	CG13067	0.38645	0.390887	1.01148	3.30216	-2.46834	-2.92032	2.08651	0	6.856	0.0013218	0.5403	1	-9.2721	2.3232e-05	NA	NA	NA	NA	NA	NA	NA	NA	NA	NA	NA	NA	NA	NA	NA	NA	NA	NA	NA	NA	NA	NA	NA	NA	NA	NA	NA	NA	NA	NA	NA	NA	NA
7964	FBgn0028402	CG10582	NS	NS	NS	NS	NS	NS	NS	NS	NS	NS	NS	NS	NS	NS	NA	NA	NA	NA	NA	NA	NA	NA	NA	NA	NA	NA	NA	NA	NS	NS	NS	NS	NS	NS	NS	NS	NS	NS	NS	NS	NS	NS	NS	NS	NS	NS	NS
7966	FBgn0053171	CG33171	NA	NA	NA	NA	NA	NA	NA	NA	NA	NA	NA	NA	NA	NA	NA	NA	NA	NA	NA	NA	NA	NA	NA	NA	NA	NA	NA	NA	0.199273	0.190238	0.95466	-0.986967	-1.91206	1.46063	1.4384	0	1.1863	1	-4.7852	0.013134	0.0355	1	NA	NA	NA	NA	NA
7968	FBgn0039486	CG6074	NA	NA	NA	NA	NA	NA	NA	NA	NA	NA	NA	NA	NA	NA	0.238015	0.223143	0.937516	0.521384	3.28829	-1.47932	-2.33035	0	-4.0653	0.013734	7.0181	0.00022296	1.1616	1	NA	NA	NA	NA	NA	NA	NA	NA	NA	NA	NA	NA	NA	NA	NA	NA	NA	NA	NA
7972	FBgn0033047	CG7882	NA	NA	NA	NA	NA	NA	NA	NA	NA	NA	NA	NA	NA	NA	NA	NA	NA	NA	NA	NA	NA	NA	NA	NA	NA	NA	NA	NA	0.223988	0.217168	0.969555	0.00773511	-2.2342	0.00813645	2.21833	0	3.219	0.0603	-3.5392	0.04803	-3.0801	0.10494	NA	NA	NA	NA	NA
7976	FBgn0004855	CG3284	0.192945	0.25415	1.31722	-0.237251	0.213198	1.02337	-0.999319	0	-0.4881	1	-1.3811	1	5.2525	0.0049488	0.355963	0.332725	0.934718	4.99352	-2.74763	0.892387	-3.13828	0	8.4105	0.0008238	-3.9407	0.042714	10.3103	1.0494e-05	NS	NS	NS	NS	NS	NS	NS	NS	NS	NS	NS	NS	NS	NS	NS	NS	NS	NS	NS
7980	FBgn0053523	CG10977	0.226052	0.231819	1.02551	-2.39731	-0.216469	1.15133	1.46246	0	-3.092	0.08508	-2.6771	0.1395	-0.4389	1	NS	NS	NS	NS	NS	NS	NS	NS	NS	NS	NS	NS	NS	NS	0.317145	0.310452	0.978896	-2.4179	-1.85868	1.91449	2.36209	0	-0.7854	1	-7.6718	0.0001128	-0.6375	1	NS	NS	NS	NS	NS
8012	FBgn0032360	CG14926	0.820953	0.781145	0.951511	-9.66365	-4.30567	3.79197	10.1773	0	-8.2205	0.00010542	-16.1641	1.2678e-07	-8.4195	0.00033348	0.702249	0.739725	1.05336	-5.86564	-1.31752	1.96434	5.21882	0	-8.2776	0.00042	-3.6005	0.037068	-3.8951	0.036522	0.839448	0.786182	0.936546	-10.9395	0.235025	3.49723	7.20727	0	-17.388	7.338e-08	-4.7128	0.0049536	-4.8424	0.0045246	0.978157	0.659395	0.67412	-3.58227	-1.27585
8068	FBgn0000181	CG3644	0.154954	0.173602	1.12034	1.18475	0.137744	-1.04625	-0.276245	0	1.5133	0.969	1.7548	0.6594	-1.0665	1	0.226951	0.282987	1.24691	0.906751	0.610274	-1.46551	-0.0515156	0	0.7415	1	2.2092	0.4107	-1.5427	1	NS	NS	NS	NS	NS	NS	NS	NS	NS	NS	NS	NS	NS	NS	0.350088	0.202043	0.577121	1.47795	0.617519
8082	FBgn0037607	CG8036	0.485761	0.511797	1.0536	1.77583	-2.07629	-3.61009	3.91055	0	5.6222	0.0020226	1.941	0.4857	-10.3249	8.712e-06	0.423567	0.419938	0.991433	1.80667	-1.0146	-4.38539	3.59332	0	4.5815	0.006072	6.3106	0.000729	-10.1265	0.00012822	0.397801	0.381425	0.958831	0.628018	-4.26915	-0.272708	3.91385	0	6.9557	0.0011934	-8.8672	3.0318e-05	-5.8953	0.002616	0.689845	0.423483	0.613881	1.71018	-0.642763
8090	FBgn0040347	CG3026	0.216336	0.2646	1.2231	0.533472	0.981801	-0.0251024	-1.49017	0	-1.061	1	1.622	0.8508	1.6165	0.8418	0.264055	0.338873	1.28334	1.49746	-0.890903	0.36898	-0.975534	0	2.4371	0.2166	-1.6095	0.9804	6.7574	0.0006066	NS	NS	NS	NS	NS	NS	NS	NS	NS	NS	NS	NS	NS	NS	NS	NS	NS	NS	NS
8108	FBgn0063492	CG17533	NA	NA	NA	NA	NA	NA	NA	NA	NA	NA	NA	NA	NA	NA	0.491753	0.493673	1.0039	3.57523	-4.29449	-2.22431	2.94357	0	10.3864	1.6266e-05	-2.7484	0.13704	-7.9188	8.736e-05	NA	NA	NA	NA	NA	NA	NA	NA	NA	NA	NA	NA	NA	NA	NA	NA	NA	NA	NA
8148	FBgn0035528	CG15012	0.355578	0.346327	0.973985	2.34327	2.61239	-4.69683	-0.258824	0	-0.3182	1	10.2084	1.4364e-05	-8.3181	8.514e-05	0.602735	0.559176	0.92773	-4.2391	9.25195	-5.48183	0.46898	0	-23.0967	1.4028e-08	23.1805	3.7506e-09	-7.3315	0.00041448	0.228013	0.24326	1.06687	-1.20583	1.34123	-1.18385	1.04845	0	-4.5695	0.006162	3.1095	0.08952	-2.6888	0.16128	0.668173	0.371808	0.556455	0.00158701	2.91821
8150	FBgn0013342	CG17248	NA	NA	NA	NA	NA	NA	NA	NA	NA	NA	NA	NA	NA	NA	0.328819	0.318424	0.968386	-3.12444	-1.68855	1.33919	3.4738	0	-1.6936	0.81	-3.7472	0.06012	-4.0255	0.029172	0.175229	0.172716	0.985661	-0.900832	-1.33837	1.49868	0.740527	0	0.6085	1	-3.9001	0.017778	1.091	1	NA	NA	NA	NA	NA
8156	FBgn0037538	CG3223	NA	NA	NA	NA	NA	NA	NA	NA	NA	NA	NA	NA	NA	NA	0.415528	0.386636	0.93047	-4.25324	5.46714	-3.14855	1.93465	0	-17.7703	1.3776e-07	15.6288	4.5798e-07	-6.0722	0.0014196	NS	NS	NS	NS	NS	NS	NS	NS	NS	NS	NS	NS	NS	NS	NA	NA	NA	NA	NA
8158	FBgn0030671	CG8134	NA	NA	NA	NA	NA	NA	NA	NA	NA	NA	NA	NA	NA	NA	NS	NS	NS	NS	NS	NS	NS	NS	NS	NS	NS	NS	NS	NS	NA	NA	NA	NA	NA	NA	NA	NA	NA	NA	NA	NA	NA	NA	NA	NA	NA	NA	NA
8164	FBgn0035955	CG5194	0.157107	0.166583	1.06032	0.375371	1.36959	-0.697086	-1.04787	0	-1.4727	1	2.8399	0.13674	0.4755	1	0.356019	0.322746	0.906542	6.19535	-2.8249	0.449055	-3.81951	0	10.3836	8.148e-05	-3.843	0.04032	8.6175	3.7962e-05	NS	NS	NS	NS	NS	NS	NS	NS	NS	NS	NS	NS	NS	NS	0.259342	0.167163	0.644567	-0.135856	-0.95454
8166	FBgn0032149	CG4036	NA	NA	NA	NA	NA	NA	NA	NA	NA	NA	NA	NA	NA	NA	0.307889	0.298461	0.96938	3.75138	-1.64576	0.36378	-2.4694	0	8.6057	0.00017382	-2.5339	0.17832	3.6375	0.02766	0.169965	0.20218	1.18954	-0.0635682	-0.470503	1.17548	-0.641408	0	0.4867	1	-2.1816	0.4017	3.3114	0.059028	NA	NA	NA	NA	NA
8168	FBgn0026761	CG3152	NS	NS	NS	NS	NS	NS	NS	NS	NS	NS	NS	NS	NS	NS	NA	NA	NA	NA	NA	NA	NA	NA	NA	NA	NA	NA	NA	NA	NA	NA	NA	NA	NA	NA	NA	NA	NA	NA	NA	NA	NA	NA	NA	NA	NA	NA	NA
8170	FBgn0037299	CG1115	NS	NS	NS	NS	NS	NS	NS	NS	NS	NS	NS	NS	NS	NS	NS	NS	NS	NS	NS	NS	NS	NS	NS	NS	NS	NS	NS	NS	0.174703	0.161369	0.923677	-1.8442	-0.116154	-0.379911	2.34026	0	-2.5617	0.18738	0.4639	1	-3.6849	0.030288	NS	NS	NS	NS	NS
8174	FBgn0031079	CG11940	0.366808	0.388228	1.05839	-0.703772	3.65332	-0.565536	-2.38401	0	-6.7223	0.0012204	5.5281	0.00606	2.388	0.30006	NA	NA	NA	NA	NA	NA	NA	NA	NA	NA	NA	NA	NA	NA	0.222145	0.220753	0.993735	0.185679	2.2569	-0.997252	-1.44533	0	-2.5359	0.19332	5.4941	0.0019014	0.7766	1	NA	NA	NA	NA	NA
8176	FBgn0026141	CG5450	NS	NS	NS	NS	NS	NS	NS	NS	NS	NS	NS	NS	NS	NS	NS	NS	NS	NS	NS	NS	NS	NS	NS	NS	NS	NS	NS	NS	NS	NS	NS	NS	NS	NS	NS	NS	NS	NS	NS	NS	NS	NS	0.329233	0.162398	0.493262	-1.25956	-1.0628
8180	FBgn0003410	CG9949	NS	NS	NS	NS	NS	NS	NS	NS	NS	NS	NS	NS	NS	NS	0.182813	0.165984	0.907945	-2.3991	2.44256	1.40855	-1.45201	0	-6.1159	0.0009672	1.4244	1	4.682	0.013146	0.272355	0.272116	0.999124	-0.245079	1.95292	0.960296	-2.66814	0	-3.055	0.12276	1.9937	0.48192	5.2245	0.0028218	NS	NS	NS	NS	NS
8182	FBgn0250791	CG6625	0.38653	0.370974	0.959754	-5.86172	1.17804	2.25707	2.42661	0	-9.8666	0.0006726	-2.0726	0.50814	-0.242	1	0.448091	0.404145	0.901925	-8.02043	4.46766	4.31238	-0.759614	0	-14.1311	1.3764e-06	0.2584	1	10.8378	4.572e-06	0.345067	0.321788	0.932538	-3.98604	-1.38352	2.5096	2.85995	0	-4.1207	0.012606	-5.0671	0.0043974	-0.4519	1	0.551918	0.270318	0.489779	-3.61758	0.539807
8188	FBgn0034089	CG8446	NS	NS	NS	NS	NS	NS	NS	NS	NS	NS	NS	NS	NS	NS	NS	NS	NS	NS	NS	NS	NS	NS	NS	NS	NS	NS	NS	NS	0.175286	0.169465	0.966796	0.257065	0.967168	-2.10369	0.879454	0	-1.0604	1	4.2991	0.032466	-4.0167	0.033564	NS	NS	NS	NS	NS
8212	FBgn0020493	CG5201	NS	NS	NS	NS	NS	NS	NS	NS	NS	NS	NS	NS	NS	NS	0.200882	0.201041	1.00079	1.11198	1.30401	-0.26089	-2.1551	0	-0.2368	1	3.1116	0.06822	3.2371	0.06378	0.185779	0.198435	1.06812	1.32614	0.53332	-0.817	-1.04246	0	1.2811	1	2.1809	0.32496	0.287	1	0.291111	0.168594	0.579141	-0.40031	1.31244
8214	FBgn0034943	CG3006	NA	NA	NA	NA	NA	NA	NA	NA	NA	NA	NA	NA	NA	NA	0.16716	0.163521	0.978233	-2.04158	0.122242	0.591442	1.32789	0	-4.0612	0.022326	-1.2259	1	-0.8703	1	NA	NA	NA	NA	NA	NA	NA	NA	NA	NA	NA	NA	NA	NA	NA	NA	NA	NA	NA
8220	FBgn0035241	CG12105	NA	NA	NA	NA	NA	NA	NA	NA	NA	NA	NA	NA	NA	NA	0.736224	0.717438	0.974484	-1.12544	-3.208	-5.08018	9.41362	0	3.4056	0.047418	2.8223	0.11064	-18.3181	1.992e-07	0.533854	0.499996	0.936577	-3.34024	-4.33711	1.10743	6.56991	0	1.459	1	-8.3387	5.0142e-05	-7.4811	0.00017586	NA	NA	NA	NA	NA
8222	FBgn0003390	CG3135	NA	NA	NA	NA	NA	NA	NA	NA	NA	NA	NA	NA	NA	NA	NS	NS	NS	NS	NS	NS	NS	NS	NS	NS	NS	NS	NS	NS	NS	NS	NS	NS	NS	NS	NS	NS	NS	NS	NS	NS	NS	NS	NA	NA	NA	NA	NA
8224	FBgn0036742	CG7497	NA	NA	NA	NA	NA	NA	NA	NA	NA	NA	NA	NA	NA	NA	NS	NS	NS	NS	NS	NS	NS	NS	NS	NS	NS	NS	NS	NS	NA	NA	NA	NA	NA	NA	NA	NA	NA	NA	NA	NA	NA	NA	NA	NA	NA	NA	NA
8226	FBgn0036752	CG5992	0.34449	0.33743	0.979507	0.47232	4.22194	-3.2641	-1.43017	0	-6.7937	0.0003441	11.0125	2.0442e-05	-2.1992	0.31512	NA	NA	NA	NA	NA	NA	NA	NA	NA	NA	NA	NA	NA	NA	NA	NA	NA	NA	NA	NA	NA	NA	NA	NA	NA	NA	NA	NA	NA	NA	NA	NA	NA
8228	FBgn0030870	CG6398	NA	NA	NA	NA	NA	NA	NA	NA	NA	NA	NA	NA	NA	NA	NS	NS	NS	NS	NS	NS	NS	NS	NS	NS	NS	NS	NS	NS	0.301531	0.305262	1.01237	1.06488	2.20847	-0.61759	-2.65576	0	-2.6726	0.15882	3.8673	0.029448	2.255	0.28662	NA	NA	NA	NA	NA
8230	FBgn0039234	CG7012	0.216372	0.206447	0.954133	0.613244	2.76795	-2.63182	-0.749372	0	-2.6634	0.14562	8.4687	8.826e-05	-3.2026	0.06048	0.41697	0.391176	0.938138	-2.05746	5.69823	-4.43657	0.795799	0	-9.0599	8.286e-05	20.4701	8.544e-07	-10.1225	0.00012984	0.363937	0.33031	0.907602	0.126312	5.14909	-4.40907	-0.866339	0	-8.2236	0.00010824	13.0171	8.592e-07	-4.4743	0.007242	0.531067	0.33963	0.639524	0.377736	2.16342
8234	FBgn0030096	CG9060	NA	NA	NA	NA	NA	NA	NA	NA	NA	NA	NA	NA	NA	NA	NA	NA	NA	NA	NA	NA	NA	NA	NA	NA	NA	NA	NA	NA	0.176375	0.172283	0.976801	1.44345	0.757969	-1.70998	-0.491436	0	0.7907	1	2.6316	0.17904	-2.4442	0.30066	NA	NA	NA	NA	NA
8236	FBgn0030187	CG2961	0.268844	0.270622	1.00661	2.2261	-2.86658	1.21927	-0.578784	0	6.1289	0.0016482	-4.5521	0.00768	3.2317	0.11616	0.267775	0.268211	1.00163	2.3519	-2.02968	-1.54102	1.2188	0	5.7959	0.0049644	-1.2575	1	-4.2161	0.024504	0.281463	0.293426	1.0425	2.22211	-0.206526	0.192407	-2.20799	0	5.3253	0.0021324	-0.6526	1	2.6972	0.14862	0.460916	0.244345	0.53013	2.33498	-2.09073
8240	FBgn0038947	CG7073	NA	NA	NA	NA	NA	NA	NA	NA	NA	NA	NA	NA	NA	NA	0.202677	0.20741	1.02335	-0.31149	0.705299	-1.93109	1.53728	0	-1.7292	0.6972	3.9725	0.015822	-4.2881	0.011736	NA	NA	NA	NA	NA	NA	NA	NA	NA	NA	NA	NA	NA	NA	NA	NA	NA	NA	NA
8248	FBgn0038810	CG5434	0.157257	0.172697	1.09818	1.26138	0.278317	-0.998098	-0.541595	0	1.4795	1	1.4624	1	-0.6108	1	NS	NS	NS	NS	NS	NS	NS	NS	NS	NS	NS	NS	NS	NS	NS	NS	NS	NS	NS	NS	NS	NS	NS	NS	NS	NS	NS	NS	NS	NS	NS	NS	NS
8250	FBgn0040087	CG1422	NA	NA	NA	NA	NA	NA	NA	NA	NA	NA	NA	NA	NA	NA	0.243618	0.238098	0.977343	-0.00958175	2.93622	-0.930936	-1.9957	0	-4.5486	0.006774	6.5975	0.00036732	1.3974	1	0.209682	0.209671	0.99995	1.76966	0.652524	-1.72776	-0.69443	0	1.3733	1	3.052	0.07752	-1.7767	0.6636	NA	NA	NA	NA	NA
8256	FBgn0037120	CG11247	NS	NS	NS	NS	NS	NS	NS	NS	NS	NS	NS	NS	NS	NS	0.162412	0.146904	0.904515	-0.568812	2.76877	0.058754	-2.25871	0	-5.9177	0.0017172	6.2989	0.00053586	2.8064	0.16872	0.239263	0.220349	0.920948	1.36152	2.66157	-2.46052	-1.56257	0	-1.4666	1	6.8165	0.00054294	-1.9402	0.55428	NS	NS	NS	NS	NS
8260	FBgn0020416	CG4472	NA	NA	NA	NA	NA	NA	NA	NA	NA	NA	NA	NA	NA	NA	0.379424	0.36348	0.957978	4.31851	0.140003	-4.47726	0.0187512	0	6.2138	0.001794	5.8624	0.0010158	-6.0746	0.0007182	NA	NA	NA	NA	NA	NA	NA	NA	NA	NA	NA	NA	NA	NA	NA	NA	NA	NA	NA
8264	FBgn0034959	CG11388	0.15497	0.161187	1.04012	-0.717037	-0.183675	1.67531	-0.774595	0	-0.7432	1	-2.0866	0.38256	3.5179	0.04566	0.238745	0.237055	0.992918	-1.37159	0.46881	2.5655	-1.66271	0	-3.4627	0.04128	-3.3627	0.043482	4.9916	0.0053796	0.245494	0.241207	0.982538	-0.229817	-0.340342	2.57596	-2.0058	0	0.1208	1	-3.9861	0.052176	11.3636	7.386e-05	NS	NS	NS	NS	NS
8270	FBgn0052613	CG32613	NA	NA	NA	NA	NA	NA	NA	NA	NA	NA	NA	NA	NA	NA	NA	NA	NA	NA	NA	NA	NA	NA	NA	NA	NA	NA	NA	NA	NS	NS	NS	NS	NS	NS	NS	NS	NS	NS	NS	NS	NS	NS	NA	NA	NA	NA	NA
8272	FBgn0037001	CG6020	0.409468	0.406598	0.992992	3.43009	-2.75082	2.75483	-3.4341	0	9.0391	3.7998e-05	-7.1211	0.00044868	8.4818	0.00027996	0.671757	0.61736	0.919022	-1.53953	-10.0093	2.99881	8.55005	0	11.0126	4.0482e-06	-16.7588	7.788e-08	-8.6856	0.00023136	0.40239	0.395751	0.9835	1.31062	-4.22472	3.05103	-0.136938	0	6.973	0.0011394	-9.5267	0.00031668	5.2421	0.006348	0.699079	0.426424	0.60998	1.30373	-3.50521
8274	FBgn0038952	CG7069	0.144746	0.16912	1.1684	-0.861972	1.01763	0.115824	-0.271482	0	-3.5272	0.08802	1.2861	1	0.4577	1	0.300304	0.279482	0.930661	4.48597	-2.73965	0.345074	-2.09139	0	9.6214	2.301e-05	-4.8296	0.014916	3.6899	0.056784	0.172141	0.194778	1.1315	0.0989014	-0.211887	1.1629	-1.04991	0	0.367	1	-2.092	0.51024	4.1599	0.037284	NS	NS	NS	NS	NS
8278	FBgn0051343	CG31343	NA	NA	NA	NA	NA	NA	NA	NA	NA	NA	NA	NA	NA	NA	0.52701	0.504195	0.956708	7.14808	-1.32675	-1.20984	-4.61149	0	15.4746	1.1634e-06	-0.3287	1	4.0656	0.044886	NA	NA	NA	NA	NA	NA	NA	NA	NA	NA	NA	NA	NA	NA	NA	NA	NA	NA	NA
8280	FBgn0259108	CG34387	NA	NA	NA	NA	NA	NA	NA	NA	NA	NA	NA	NA	NA	NA	0.241506	0.240806	0.997104	-1.16713	-1.83271	0.466643	2.5332	0	1.1342	1	-3.2322	0.0606	-2.5522	0.17256	NA	NA	NA	NA	NA	NA	NA	NA	NA	NA	NA	NA	NA	NA	NA	NA	NA	NA	NA
8282	FBgn0033337	CG8272	NS	NS	NS	NS	NS	NS	NS	NS	NS	NS	NS	NS	NS	NS	0.364826	0.333456	0.914014	5.84035	-2.71013	0.854208	-3.98443	0	10.7642	0.00035022	-3.945	0.023904	7.9653	9.378e-05	NS	NS	NS	NS	NS	NS	NS	NS	NS	NS	NS	NS	NS	NS	NS	NS	NS	NS	NS
8286	FBgn0030000	CG2260	NA	NA	NA	NA	NA	NA	NA	NA	NA	NA	NA	NA	NA	NA	0.214368	0.222098	1.03606	1.4983	0.145117	0.463036	-2.10645	0	1.8211	0.7536	-0.5234	1	3.8393	0.034362	0.149583	0.168368	1.12559	0.831782	0.515816	-0.485811	-0.861787	0	0.5673	1	1.77	0.7344	0.4527	1	NA	NA	NA	NA	NA
8288	FBgn0015907	CG13425	NS	NS	NS	NS	NS	NS	NS	NS	NS	NS	NS	NS	NS	NS	0.322666	0.31244	0.968309	3.64026	0.384992	-0.596899	-3.42835	0	4.2803	0.021366	1.1221	1	4.3607	0.011712	0.299758	0.318833	1.06364	1.12707	1.4581	0.00345882	-2.58863	0	-0.709	1	2.7846	0.13074	2.9312	0.11574	NS	NS	NS	NS	NS
8298	FBgn0034598	CG4266	0.202202	0.194453	0.961677	2.75018	-0.189779	-0.36809	-2.19231	0	3.5541	0.034698	0.3153	1	3.2465	0.0777	0.270334	0.250088	0.925106	-0.166773	4.33826	-1.75516	-2.41632	0	-6.2096	0.003258	11.9936	7.26e-06	0.9607	1	0.408321	0.426844	1.04536	2.87199	1.54412	-2.46173	-1.95438	0	1.9062	0.57288	7.0936	0.0003669	-0.7071	1	0.315277	0.184789	0.586115	0.440726	1.36438
8302	FBgn0033095	CG3409	NS	NS	NS	NS	NS	NS	NS	NS	NS	NS	NS	NS	NS	NS	NS	NS	NS	NS	NS	NS	NS	NS	NS	NS	NS	NS	NS	NS	0.146714	0.159761	1.08893	-0.0644374	0.77132	0.455418	-1.1623	0	-1.5903	0.8772	0.5851	1	1.9015	0.55398	NS	NS	NS	NS	NS
8304	FBgn0004922	CG10944	0.350916	0.37396	1.06567	3.19584	0.426341	-2.29818	-1.324	0	3.0368	0.07824	3.4163	0.058992	-2.3747	0.29808	NS	NS	NS	NS	NS	NS	NS	NS	NS	NS	NS	NS	NS	NS	0.253438	0.262656	1.03637	1.604	-1.59104	1.25472	-1.26769	0	6.764	0.0012834	-5.8616	0.0033924	2.8618	0.12726	0.776689	0.398009	0.512443	3.43868	2.03537
8306	FBgn0037023	CG3698	NA	NA	NA	NA	NA	NA	NA	NA	NA	NA	NA	NA	NA	NA	0.380883	0.361514	0.949146	-1.61336	4.38807	-4.2824	1.50769	0	-9.0462	0.00053154	15.1202	1.398e-05	-7.7382	9.45e-05	0.355688	0.335572	0.943445	-0.831221	1.06374	-3.93385	3.70133	0	-2.1493	0.35994	6.4449	0.0026682	-16.1796	1.884e-07	NA	NA	NA	NA	NA
8310	FBgn0083969	CG7814	NA	NA	NA	NA	NA	NA	NA	NA	NA	NA	NA	NA	NA	NA	0.153228	0.169585	1.10674	-0.0132777	0.785997	0.493654	-1.26637	0	-1.7244	0.693	0.6304	1	1.9863	0.53604	NA	NA	NA	NA	NA	NA	NA	NA	NA	NA	NA	NA	NA	NA	NA	NA	NA	NA	NA
8312	FBgn0037238	CG1090	NA	NA	NA	NA	NA	NA	NA	NA	NA	NA	NA	NA	NA	NA	NS	NS	NS	NS	NS	NS	NS	NS	NS	NS	NS	NS	NS	NS	NS	NS	NS	NS	NS	NS	NS	NS	NS	NS	NS	NS	NS	NS	NA	NA	NA	NA	NA
8320	FBgn0027086	CG11471	0.383682	0.371832	0.969113	3.89838	-0.0794575	1.21187	-5.03079	0	5.1131	0.0035472	-2.0458	0.40878	9.9357	1.044e-05	0.415276	0.395578	0.952565	1.50801	1.79674	2.69856	-6.00332	0	-0.4137	1	-1.2288	1	12.1495	2.8554e-06	0.319837	0.281392	0.879796	4.85749	2.04005	-3.87505	-3.02249	0	3.433	0.06852	9.2996	7.632e-05	-1.4921	1	0.684046	0.363366	0.531201	1.94011	1.00542
8336	FBgn0028982	CG12225	0.172508	0.215658	1.25013	0.836511	0.536027	-0.919853	-0.452685	0	1.5789	1	1.611	0.981	-0.4759	1	0.145075	0.171958	1.1853	0.485163	0.763078	-0.473528	-0.774713	0	-0.7194	1	4.9309	0.003591	0.3265	1	0.235585	0.233308	0.990333	0.62929	2.22266	-1.27567	-1.57629	0	-1.9842	0.47112	6.3303	0.0010092	0.5045	1	0.28267	0.153388	0.54264	0.0553739	0.573897
8338	FBgn0026432	CG5688	0.193042	0.191222	0.990572	-1.5567	1.77517	1.15169	-1.37016	0	-5.4904	0.0040194	1.0108	1	3.1729	0.059874	NS	NS	NS	NS	NS	NS	NS	NS	NS	NS	NS	NS	NS	NS	0.153377	0.153101	0.998198	-0.193539	1.08731	0.597715	-1.49148	0	-1.973	0.46152	0.939	1	2.7467	0.20628	0.347199	0.158676	0.457019	-2.3063	-0.127512
8350	FBgn0004959	CG6578	NA	NA	NA	NA	NA	NA	NA	NA	NA	NA	NA	NA	NA	NA	NA	NA	NA	NA	NA	NA	NA	NA	NA	NA	NA	NA	NA	NA	0.295463	0.320558	1.08494	0.834725	1.98151	-1.01202	-1.80421	0	-1.5422	0.9786	5.345	0.0022404	1.1849	1	NA	NA	NA	NA	NA
8358	FBgn0035771	CG8583	0.259146	0.254989	0.983959	1.18031	0.228264	-3.37778	1.96921	0	1.4028	1	6.0473	0.0029736	-7.2802	0.00016572	NS	NS	NS	NS	NS	NS	NS	NS	NS	NS	NS	NS	NS	NS	0.255494	0.250258	0.979505	2.65118	0.263951	-2.02157	-0.893564	0	3.0935	0.114	2.4435	0.21192	-1.7736	0.7506	0.601385	0.286523	0.476438	2.78512	2.0399
8362	FBgn0010424	CG7930	0.738992	0.716029	0.968926	8.10162	-8.34116	3.34278	-3.10324	0	20.0661	1.8288e-05	-23.5136	2.304e-06	11.2461	9.426e-06	1.0111	0.89372	0.88391	20.8796	-15.5991	-4.75196	-0.52847	0	43.7812	1.0056e-08	-20.2023	3.2544e-08	-7.6379	0.00013332	0.80511	0.780545	0.969489	7.11927	-8.2734	2.61892	-1.46478	0	19.1281	1.3566e-07	-15.7291	1.98e-07	6.8788	0.0011934	1.78193	0.785272	0.440686	7.88868	-13.995
8366	FBgn0039188	CG17785	NS	NS	NS	NS	NS	NS	NS	NS	NS	NS	NS	NS	NS	NS	NS	NS	NS	NS	NS	NS	NS	NS	NS	NS	NS	NS	NS	NS	NS	NS	NS	NS	NS	NS	NS	NS	NS	NS	NS	NS	NS	NS	NS	NS	NS	NS	NS
8372	FBgn0259750	CG4807	0.361825	0.363492	1.00461	2.08372	3.10198	-2.30415	-2.88155	0	-3.5199	0.034938	6.5976	0.0048432	0.6032	1	0.267192	0.258204	0.966362	-0.41482	3.53461	-1.92126	-1.19854	0	-8.2611	5.6082e-05	10.4368	1.0122e-05	-0.8228	1	NA	NA	NA	NA	NA	NA	NA	NA	NA	NA	NA	NA	NA	NA	0.7064	0.344479	0.487655	1.76766	3.55628
8384	FBgn0032284	CG7294	0.347068	0.327119	0.942521	5.63283	-3.31855	-1.27388	-1.04039	0	13.9174	1.2012e-06	-3.317	0.051048	-0.3049	1	0.285948	0.290572	1.01617	3.16116	-1.37196	-0.411006	-1.3782	0	9.7794	1.173e-05	-1.6058	0.8676	1.0915	1	0.441312	0.456252	1.03385	4.0918	-2.59749	-0.0909195	-1.40339	0	7.0009	0.00022566	-3.5419	0.08622	4.4485	0.013302	0.284388	0.168157	0.591297	1.49057	-0.385737
8386	FBgn0033437	CG12926	NS	NS	NS	NS	NS	NS	NS	NS	NS	NS	NS	NS	NS	NS	0.350065	0.340519	0.972732	-0.00782294	4.03691	-0.515726	-3.51336	0	-7.6383	0.0001803	6.6726	0.0013074	3.5338	0.032514	0.210549	0.236754	1.12446	0.924735	0.317651	0.409688	-1.65207	0	1.9234	0.53724	-0.3144	1	2.1728	0.4512	0.683274	0.381677	0.558601	2.86718	1.41273
8388	FBgn0034425	CG11906	NS	NS	NS	NS	NS	NS	NS	NS	NS	NS	NS	NS	NS	NS	NS	NS	NS	NS	NS	NS	NS	NS	NS	NS	NS	NS	NS	NS	NS	NS	NS	NS	NS	NS	NS	NS	NS	NS	NS	NS	NS	NS	0.366676	0.19731	0.538104	1.57484	0.841549
8392	FBgn0033226	CG1882	0.190957	0.184957	0.968582	-0.12839	-0.707496	-1.77128	2.60716	0	0.9139	1	1.1969	1	-5.6597	0.01077	0.386064	0.364363	0.943788	-0.985195	-1.35411	-3.33146	5.67077	0	0.6748	1	2.6729	0.22458	-10.751	1.9548e-05	0.177859	0.183315	1.03068	-0.782989	-1.2255	0.807596	1.20089	0	0.877	1	-5.4162	0.0017712	-0.4555	1	0.460132	0.214746	0.466706	2.21415	-1.28572
8396	FBgn0036214	CG7264	0.472614	0.450055	0.952267	-5.16944	-2.7539	1.74011	6.18322	0	-2.7072	0.13662	-7.3391	0.0011658	-9.8399	4.386e-05	NA	NA	NA	NA	NA	NA	NA	NA	NA	NA	NA	NA	NA	NA	0.393132	0.375289	0.954614	-3.84777	-1.2314	0.93192	4.14724	0	-3.0431	0.08136	-2.9031	0.1464	-6.2961	0.001011	NA	NA	NA	NA	NA
8418	FBgn0030617	CG9095	0.594037	0.578414	0.9737	-3.04407	4.11467	5.36438	-6.43497	0	-24.7434	6.204e-09	-1.7148	0.8454	12.3265	1.4856e-06	NA	NA	NA	NA	NA	NA	NA	NA	NA	NA	NA	NA	NA	NA	NA	NA	NA	NA	NA	NA	NA	NA	NA	NA	NA	NA	NA	NA	0.728345	0.425556	0.584279	-1.79441	1.60375
8422	FBgn0036340	CG11274	0.33538	0.331597	0.988722	1.9923	2.70673	-0.837456	-3.86157	0	-0.8343	1	5.6656	0.0012564	5.8556	0.001734	NA	NA	NA	NA	NA	NA	NA	NA	NA	NA	NA	NA	NA	NA	0.254196	0.264462	1.04038	0.715434	1.95471	-0.97356	-1.69658	0	-2.7384	0.1458	3.1862	0.12078	0.8108	1	0.449309	0.235326	0.523752	0.912517	1.67402
8430	FBgn0029931	CG14427	NA	NA	NA	NA	NA	NA	NA	NA	NA	NA	NA	NA	NA	NA	NA	NA	NA	NA	NA	NA	NA	NA	NA	NA	NA	NA	NA	NA	NS	NS	NS	NS	NS	NS	NS	NS	NS	NS	NS	NS	NS	NS	NA	NA	NA	NA	NA
8442	FBgn0030716	CG9170	0.427989	0.412469	0.963739	4.3485	2.92185	-2.87173	-4.39863	0	1.9757	0.47862	6.6836	0.00033612	2.2072	0.38352	0.280276	0.265189	0.946174	1.72629	2.86835	-1.31522	-3.27942	0	-1.8528	0.609	5.532	0.005676	2.4944	0.23052	0.168265	0.17491	1.03949	0.0765167	-0.466052	1.47795	-1.08842	0	1.2634	1	-5.2003	0.003402	2.8418	0.19098	0.693991	0.37772	0.544273	2.76092	1.24172
8450	FBgn0038996	CG6949	NS	NS	NS	NS	NS	NS	NS	NS	NS	NS	NS	NS	NS	NS	NS	NS	NS	NS	NS	NS	NS	NS	NS	NS	NS	NS	NS	NS	NA	NA	NA	NA	NA	NA	NA	NA	NA	NA	NA	NA	NA	NA	NS	NS	NS	NS	NS
8456	FBgn0033602	CG13222	NA	NA	NA	NA	NA	NA	NA	NA	NA	NA	NA	NA	NA	NA	NA	NA	NA	NA	NA	NA	NA	NA	NA	NA	NA	NA	NA	NA	NS	NS	NS	NS	NS	NS	NS	NS	NS	NS	NS	NS	NS	NS	NA	NA	NA	NA	NA
8462	FBgn0032117	CG4435	0.647405	0.645596	0.997205	3.60152	3.68649	0.851583	-8.13959	0	-0.2025	1	5.2677	0.005868	9.9057	3.921e-05	0.990396	0.931275	0.940305	7.18421	6.31843	1.36184	-14.8645	0	1.362	1	6.1606	0.000813	21.0198	3.9378e-08	0.629746	0.646983	1.02737	4.42439	2.05619	-1.12517	-5.3554	0	3.3621	0.045312	4.7458	0.004836	5.9595	0.0008382	1.30376	0.798351	0.612346	3.58203	2.4694
8466	FBgn0001311	CG2666	0.174578	0.167494	0.959424	-1.64323	-0.251163	-0.635065	2.52946	0	-2.1743	0.4332	0.6628	1	-4.1196	0.012474	NS	NS	NS	NS	NS	NS	NS	NS	NS	NS	NS	NS	NS	NS	NS	NS	NS	NS	NS	NS	NS	NS	NS	NS	NS	NS	NS	NS	NS	NS	NS	NS	NS
8472	FBgn0020545	CG3943	NA	NA	NA	NA	NA	NA	NA	NA	NA	NA	NA	NA	NA	NA	0.287954	0.387476	1.34562	0.61088	0.903052	-1.7393	0.225371	0	-0.499	1	3.0403	0.12108	-2.4236	0.3507	0.183275	0.170799	0.931925	-1.26713	0.791081	-1.60798	2.08403	0	-2.6151	0.22638	4.9198	0.0052176	-5.9848	0.0008844	NA	NA	NA	NA	NA
8478	FBgn0041629	CG1787	0.213229	0.201521	0.945092	-1.1116	3.04602	-2.42827	0.493856	0	-5.4192	0.001839	7.1754	0.0001911	-4.5558	0.012684	0.227211	0.207089	0.911436	-2.00477	1.50893	3.15308	-2.65724	0	-4.5016	0.008088	-2.8815	0.11208	9.2951	8.034e-05	NA	NA	NA	NA	NA	NA	NA	NA	NA	NA	NA	NA	NA	NA	NS	NS	NS	NS	NS
8480	FBgn0031866	CG13772	0.472362	0.462512	0.979148	-3.72647	-2.5818	6.11613	0.19214	0	-1.3657	1	-10.5207	7.362e-05	10.8601	5.1156e-06	0.44469	0.4046	0.909846	-6.53014	0.20647	6.93636	-0.612689	0	-7.674	0.00024222	-12.5561	1.7148e-05	15.7624	1.377e-06	0.316005	0.299038	0.946308	-3.44134	-0.750145	3.24997	0.941518	0	-2.8504	0.10422	-6.1282	0.007092	7.0049	0.0010794	0.60764	0.293918	0.483705	-2.64987	-1.57728
8482	FBgn0036925	CG17736	0.216416	0.200767	0.927693	-1.57943	-2.91212	1.96279	2.52876	0	1.4766	1	-10.285	2.1546e-05	-1.3144	1	0.220663	0.228128	1.03383	-1.13181	-0.764824	-0.42352	2.32015	0	-0.4816	1	-0.4596	1	-4.2367	0.01044	0.189435	0.199813	1.05479	0.727272	-1.76973	0.573421	0.469035	0	2.9975	0.11274	-3.7144	0.027762	0.1887	1	0.222857	0.140084	0.628583	-0.182908	-0.824689
8488	FBgn0034532	CG13436	0.32576	0.304423	0.934501	-4.30514	-0.475548	-0.245444	5.02614	0	-5.1655	0.002703	-0.2998	1	-7.8553	0.00041334	0.299257	0.274255	0.916454	-4.38615	-0.100715	0.177083	4.30978	0	-4.9614	0.014304	-0.2987	1	-8.2014	0.00027216	0.376536	0.354564	0.941645	-4.48198	-0.605778	3.52043	1.56733	0	-4.9643	0.0037116	-6.0309	0.0007794	3.1261	0.0654	NA	NA	NA	NA	NA
8490	FBgn0037862	CG4706	NA	NA	NA	NA	NA	NA	NA	NA	NA	NA	NA	NA	NA	NA	0.490689	0.445493	0.907892	-4.79988	-5.2103	2.38543	7.62475	0	0.626	1	-20.4524	3.6246e-08	-6.9388	0.0028494	0.334594	0.325639	0.973238	-2.89877	-1.36482	1.09236	3.17123	0	-4.0338	0.014508	-4.1385	0.02163	-2.2477	0.30984	NA	NA	NA	NA	NA
8494	FBgn0031529	CG9662	0.182613	0.188506	1.03227	1.07999	1.24231	-0.731521	-1.59078	0	-0.1997	1	4.7832	0.004617	1.4755	1	0.281773	0.296266	1.05144	-0.0965038	2.45262	-0.143604	-2.21252	0	-6.5414	0.000627	3.1199	0.12942	2.2465	0.33114	0.233805	0.218995	0.936656	0.936669	2.38414	-0.617268	-2.70354	0	-1.7251	0.6912	3.8146	0.021156	3.8346	0.049872	NA	NA	NA	NA	NA
8496	FBgn0030797	CG13004	0.168732	0.163801	0.970774	0.122943	2.23815	-1.48068	-0.880409	0	-3.1895	0.07602	5.4482	0.00384	-0.802	1	0.512913	0.527919	1.02926	-2.98162	5.15993	-2.38976	0.211455	0	-16.9504	3.3786e-07	10.745	0.00011616	-2.9657	0.08574	NA	NA	NA	NA	NA	NA	NA	NA	NA	NA	NA	NA	NA	NA	0.4919	0.285225	0.579845	-1.07098	1.61742
8500	FBgn0051933	CG31933	NA	NA	NA	NA	NA	NA	NA	NA	NA	NA	NA	NA	NA	NA	NS	NS	NS	NS	NS	NS	NS	NS	NS	NS	NS	NS	NS	NS	NA	NA	NA	NA	NA	NA	NA	NA	NA	NA	NA	NA	NA	NA	NA	NA	NA	NA	NA
8502	FBgn0033056	CG7856	0.311573	0.307324	0.986364	-2.06459	-1.35452	-0.714292	4.1334	0	-0.987	1	-1.0112	1	-6.9792	0.00026106	NA	NA	NA	NA	NA	NA	NA	NA	NA	NA	NA	NA	NA	NA	NA	NA	NA	NA	NA	NA	NA	NA	NA	NA	NA	NA	NA	NA	NA	NA	NA	NA	NA
8504	FBgn0004956	CG5993	NS	NS	NS	NS	NS	NS	NS	NS	NS	NS	NS	NS	NS	NS	NS	NS	NS	NS	NS	NS	NS	NS	NS	NS	NS	NS	NS	NS	NA	NA	NA	NA	NA	NA	NA	NA	NA	NA	NA	NA	NA	NA	NA	NA	NA	NA	NA
8506	FBgn0028419	CG9159	0.167606	0.165822	0.989353	0.543863	1.83427	-0.875312	-1.50282	0	-3.1091	0.0885	4.8254	0.014214	0.6897	1	0.228065	0.223235	0.978825	0.783029	2.20512	-0.56589	-2.42226	0	-1.6142	0.9684	3.0247	0.12876	3.9231	0.017232	0.201606	0.19044	0.944615	1.28502	1.71703	-2.11326	-0.888792	0	-0.5249	1	6.4179	0.000807	-2.1561	0.35334	0.457075	0.206013	0.45072	1.34326	2.54578
8508	FBgn0015283	CG7619	0.252342	0.245754	0.973894	0.0736638	3.17701	-2.62	-0.630672	0	-4.8367	0.0047784	8.3953	9.162e-05	-2.5936	0.16158	0.587104	0.543656	0.925995	-5.76506	7.00085	-5.44409	4.20829	0	-19.9708	8.382e-07	20.2748	5.4072e-07	-12.5516	1.149e-06	0.174202	0.164327	0.943314	-1.40921	2.16401	-0.872537	0.117732	0	-5.5671	0.0040176	4.2867	0.021762	-1.2914	1	0.771634	0.354282	0.459133	0.535261	4.68365
8514	FBgn0033061	CG14590	0.426484	0.43656	1.02363	-1.38757	-3.94576	1.75403	3.5793	0	3.785	0.036948	-6.4315	0.00046296	-2.4766	0.23766	0.304539	0.290589	0.954191	2.08262	-4.14096	2.08893	-0.0305889	0	7.5539	0.00035796	-7.703	0.00039582	3.7398	0.023178	0.184829	0.179898	0.97332	1.42542	-1.67781	1.04343	-0.791036	0	3.8696	0.018738	-3.6901	0.025752	3.0707	0.07974	0.63894	0.380101	0.594893	-0.45669	-2.94243
8516	FBgn0035638	CG10541	0.18216	0.208083	1.14231	-0.127945	-1.42691	0.722969	0.831882	0	2.8074	0.14364	-3.4206	0.07752	-0.1229	1	0.31732	0.306401	0.965589	-2.47182	-2.35145	1.41238	3.41089	0	-0.1516	1	-11.2254	1.8744e-05	-3.2875	0.07032	NS	NS	NS	NS	NS	NS	NS	NS	NS	NS	NS	NS	NS	NS	0.418676	0.203118	0.485145	-0.0643629	-1.92464
8520	FBgn0052686	CG32686	0.167264	0.18953	1.13312	-0.229042	-1.2044	0.310298	1.12315	0	1.5557	0.951	-2.3921	0.26448	-1.0434	1	NS	NS	NS	NS	NS	NS	NS	NS	NS	NS	NS	NS	NS	NS	NS	NS	NS	NS	NS	NS	NS	NS	NS	NS	NS	NS	NS	NS	NS	NS	NS	NS	NS
8522	FBgn0032971	CG6691	NS	NS	NS	NS	NS	NS	NS	NS	NS	NS	NS	NS	NS	NS	0.355671	0.324171	0.911434	-5.30106	-1.31224	1.66318	4.95012	0	-7.7009	0.00034626	-3.2989	0.06564	-3.8426	0.039378	0.239441	0.226268	0.944984	-3.05678	0.110913	1.75653	1.18934	0	-4.9389	0.006534	-3.1669	0.06348	0.7393	1	0.402632	0.180459	0.448198	-1.50362	-0.929509
8526	FBgn0010258	CG9654	0.274107	0.308724	1.12629	2.29696	-0.161895	-0.663179	-1.47188	0	5.6485	0.007074	1.3053	1	0.8983	1	0.207669	0.210191	1.01215	0.35792	-1.01339	-1.43078	2.08625	0	1.4052	1	0.7043	1	-16.1054	1.0572e-07	0.201991	0.235646	1.16662	0.30039	1.05091	0.0151791	-1.36648	0	-1.2134	1	1.2812	1	1.7584	0.6954	0.44306	0.278137	0.627764	1.73836	0.5441
8528	FBgn0039246	CG10845	0.27047	0.324142	1.19844	-1.61254	-0.684348	1.43115	0.865738	0	-1.5451	0.9684	-3.778	0.029856	0.7073	1	0.21438	0.197274	0.920209	1.98368	-3.32326	-0.482223	1.8218	0	8.5403	0.00028494	-4.5682	0.013884	-2.9407	0.14472	NS	NS	NS	NS	NS	NS	NS	NS	NS	NS	NS	NS	NS	NS	0.654814	0.343856	0.52512	-2.79434	-1.70259
8530	FBgn0031436	CG3214	NA	NA	NA	NA	NA	NA	NA	NA	NA	NA	NA	NA	NA	NA	0.381131	0.363315	0.953256	5.36924	-2.85869	-1.84671	-0.663846	0	9.9446	1.1814e-05	-1.5811	0.903	-2.1061	0.3795	0.234158	0.263999	1.12744	-0.167918	-1.47035	1.58758	0.0506892	0	1.9157	0.6036	-4.6097	0.022794	2.0957	0.4986	NA	NA	NA	NA	NA
8534	FBgn0040334	CG10742	0.568976	0.56325	0.989936	5.06102	-3.87853	-4.79291	3.61042	0	17.2498	5.4528e-05	1.3198	1	-9.8258	2.1576e-05	0.79714	0.75123	0.942407	4.59039	-6.32824	-7.39453	9.13238	0	15.8135	1.6614e-07	1.3635	1	-22.8472	1.1472e-08	0.417064	0.422058	1.01198	2.19747	-3.43097	-1.43558	2.66908	0	8.8661	9.894e-05	-2.3973	0.29136	-5.3124	0.016434	NA	NA	NA	NA	NA
8536	FBgn0037097	CG7181	0.424901	0.435926	1.02595	2.92092	-2.34797	2.74711	-3.32007	0	7.7388	9.624e-05	-8.2551	8.784e-05	8.2836	0.0001977	0.702711	0.715195	1.01777	3.96112	-7.2063	-0.662676	3.90785	0	15.9894	4.3716e-07	-11.4173	2.8272e-06	-6.3863	0.0007692	0.599059	0.613908	1.02479	-0.319922	-4.75512	5.16062	-0.0855734	0	16.0077	1.152e-07	-13.6093	8.334e-05	5.4599	0.0016914	0.645855	0.434714	0.673083	-1.02953	-2.31124
8538	FBgn0040735	CG16836	0.166326	0.171843	1.03317	-0.837863	0.691749	-1.26328	1.4094	0	-2.2438	0.29814	2.9727	0.09126	-3.653	0.035178	0.284677	0.298594	1.04889	-1.55558	1.79075	-1.80174	1.56657	0	-7.964	0.0001056	3.8837	0.042414	-3.7119	0.05904	NA	NA	NA	NA	NA	NA	NA	NA	NA	NA	NA	NA	NA	NA	NA	NA	NA	NA	NA
8544	FBgn0032494	CG5945	0.101504	0.156915	1.54589	0.107839	0.355298	-0.505389	0.0422524	0	NA	NA	NA	NA	NA	NA	0.271255	0.25194	0.928793	3.98058	-3.18518	-0.881812	0.086408	0	8.2927	0.00017646	-3.8524	0.019596	-1.9237	0.51186	0.17285	0.195483	1.13094	0.616211	-1.3213	0.0686682	0.63642	0	2.2803	0.33426	-1.7058	0.8202	-1.0767	1	0.601432	0.321256	0.534152	-2.06285	-1.51987
8546	FBgn0000479	CG32498	NS	NS	NS	NS	NS	NS	NS	NS	NS	NS	NS	NS	NS	NS	0.305599	0.273105	0.893672	-2.69687	4.85031	-4.34924	2.1958	0	-8.8963	0.00035034	16.4422	2.5224e-07	-12.3624	7.71e-06	NS	NS	NS	NS	NS	NS	NS	NS	NS	NS	NS	NS	NS	NS	0.418526	0.217952	0.520759	2.01513	0.65472
8550	FBgn0025469	CG8717	NA	NA	NA	NA	NA	NA	NA	NA	NA	NA	NA	NA	NA	NA	NA	NA	NA	NA	NA	NA	NA	NA	NA	NA	NA	NA	NA	NA	NS	NS	NS	NS	NS	NS	NS	NS	NS	NS	NS	NS	NS	NS	NA	NA	NA	NA	NA
8556	FBgn0010381	CG10810	0.783824	0.849435	1.08371	-6.867	4.99406	2.53681	-0.663869	0	-18.7991	1.5084e-07	5.3118	0.0021702	4.1255	0.028578	1.08506	1.03909	0.95763	-11.8685	13.0894	0.924826	-2.14576	0	-28.5722	5.2302e-08	30.2304	9.786e-07	6.3075	0.006336	0.575095	0.614493	1.06851	-4.28761	4.20197	0.416005	-0.330365	0	-17.9167	8.016e-07	7.4806	0.0006324	0.8476	1	0.866663	0.782734	0.903158	-2.42296	2.92727
8560	FBgn0037714	CG9396	0.134551	0.156799	1.16535	-0.422147	0.386819	-0.789146	0.824475	0	-0.894	1	3.3122	0.049974	-3.7913	0.022152	NS	NS	NS	NS	NS	NS	NS	NS	NS	NS	NS	NS	NS	NS	0.251894	0.273171	1.08447	1.44105	0.844928	-1.87798	-0.40799	0	1.4064	1	3.0354	0.16758	-1.623	0.9714	NS	NS	NS	NS	NS
8572	FBgn0039788	CG2241	0.291266	0.27917	0.958472	-1.63753	-0.860672	-1.94015	4.43835	0	-1.0281	1	1.9733	0.50124	-9.7384	1.2282e-05	0.4097	0.396652	0.968154	-3.91752	3.28535	-2.4081	3.04027	0	-13.9063	4.3428e-07	11.3445	3.033e-06	-6.3693	0.00243	0.531308	0.551025	1.03711	-3.4993	1.91007	-2.29681	3.88604	0	-6.8774	0.000717	8.2434	7.47e-05	-10.0122	4.3368e-05	0.404083	0.334673	0.828229	-0.49543	0.355969
8590	FBgn0037500	CG17944	0.404054	0.396811	0.982075	-4.08325	-1.76524	1.4311	4.41739	0	-2.8965	0.11202	-4.1073	0.020214	-4.9803	0.0035418	0.477414	0.4467	0.935666	-4.54996	-3.17586	1.02164	6.70417	0	-1.8485	0.57804	-5.32	0.0021282	-8.4956	5.7024e-05	0.436866	0.442851	1.0137	-3.24019	-1.70907	1.39461	3.55465	0	-3.1874	0.09696	-3.2165	0.08064	-2.4628	0.31746	0.851912	0.379354	0.445297	-5.33542	-1.94797
8592	FBgn0029659	CG16782	NS	NS	NS	NS	NS	NS	NS	NS	NS	NS	NS	NS	NS	NS	0.281029	0.29849	1.06213	-1.29116	-1.04284	-0.381106	2.7151	0	-0.2786	1	-0.7739	1	-6.8325	0.0003726	0.217096	0.234133	1.07848	-1.00091	-0.919489	0.16833	1.75207	0	-0.1486	1	-2.9648	0.0924	-1.8931	0.6258	0.378836	0.186516	0.492339	1.22497	0.858243
8664	FBgn0023214	CG15085	0.16778	0.172529	1.02831	-1.10651	1.79955	-0.735179	0.0421365	0	-3.3517	0.045798	4.2124	0.027696	-1.5602	0.9642	0.298276	0.305729	1.02499	-2.5524	2.78579	0.00768345	-0.241075	0	-8.5395	4.0812e-05	3.5444	0.040506	0.3187	1	NA	NA	NA	NA	NA	NA	NA	NA	NA	NA	NA	NA	NA	NA	NA	NA	NA	NA	NA
8670	FBgn0032955	CG2201	0.641044	0.610081	0.951699	-6.55962	-4.63946	8.11137	3.08771	0	-2.3718	0.2352	-17.8386	7.398e-08	8.5579	4.509e-05	0.472475	0.462785	0.979491	-5.84026	0.603236	3.51302	1.72401	0	-15.9536	2.7918e-06	-3.9101	0.028446	1.9556	0.47412	0.196145	0.18093	0.922427	-0.264679	-2.5264	0.624327	2.16675	0	2.6545	0.15708	-3.9942	0.025806	-2.9463	0.08784	0.896113	0.439049	0.489948	-4.02135	-2.73416
8672	FBgn0030067	CG10648	NA	NA	NA	NA	NA	NA	NA	NA	NA	NA	NA	NA	NA	NA	0.15915	0.159237	1.00055	1.80144	-0.150384	-1.12485	-0.526206	0	2.5981	0.22938	1.0166	1	-0.907	1	NA	NA	NA	NA	NA	NA	NA	NA	NA	NA	NA	NA	NA	NA	NA	NA	NA	NA	NA
8674	FBgn0037977	CG3132	NA	NA	NA	NA	NA	NA	NA	NA	NA	NA	NA	NA	NA	NA	0.144617	0.158498	1.09598	1.01735	-1.12107	0.11051	-0.00678429	0	2.7415	0.15426	-1.8336	0.6012	0.1874	1	NA	NA	NA	NA	NA	NA	NA	NA	NA	NA	NA	NA	NA	NA	NA	NA	NA	NA	NA
8682	FBgn0053506	CG10220	NA	NA	NA	NA	NA	NA	NA	NA	NA	NA	NA	NA	NA	NA	NA	NA	NA	NA	NA	NA	NA	NA	NA	NA	NA	NA	NA	NA	0.220696	0.222447	1.00793	2.04884	-0.929139	-1.48528	0.365576	0	3.9708	0.035502	1.2745	1	-2.7981	0.14064	NA	NA	NA	NA	NA
8686	FBgn0015776	CG9258	NA	NA	NA	NA	NA	NA	NA	NA	NA	NA	NA	NA	NA	NA	0.285682	0.272103	0.952467	-0.534588	-0.976689	-2.46511	3.97639	0	0.59	1	1.8676	0.5484	-9.7284	5.928e-05	NA	NA	NA	NA	NA	NA	NA	NA	NA	NA	NA	NA	NA	NA	NA	NA	NA	NA	NA
8692	FBgn0039594	CG9990	NA	NA	NA	NA	NA	NA	NA	NA	NA	NA	NA	NA	NA	NA	0.804403	0.772316	0.960111	-5.45095	-7.1685	8.53275	4.08671	0	2.329	0.2535	-22.8697	3.7344e-09	6.583	0.0003753	0.509187	0.516255	1.01388	-2.22224	-3.26679	0.831124	4.6579	0	1.4787	1	-6.4345	0.0008208	-5.4063	0.001878	NA	NA	NA	NA	NA
8696	FBgn0032130	CG3838	NS	NS	NS	NS	NS	NS	NS	NS	NS	NS	NS	NS	NS	NS	0.274018	0.274808	1.00289	-3.04427	1.02599	0.0965281	1.92175	0	-4.304	0.016194	1.8732	0.6414	-5.615	0.002337	0.295262	0.349	1.182	0.615845	0.968537	-2.14504	0.560658	0	-0.4516	1	3.9644	0.019614	-4.3322	0.008982	NS	NS	NS	NS	NS
8702	FBgn0003963	CG2762	NA	NA	NA	NA	NA	NA	NA	NA	NA	NA	NA	NA	NA	NA	0.261762	0.27602	1.05447	0.420783	2.25277	-0.857353	-1.8162	0	-1.9133	0.51132	4.2341	0.040896	3.3244	0.059622	NA	NA	NA	NA	NA	NA	NA	NA	NA	NA	NA	NA	NA	NA	NA	NA	NA	NA	NA
8724	FBgn0037758	CG9467	NA	NA	NA	NA	NA	NA	NA	NA	NA	NA	NA	NA	NA	NA	0.290335	0.267013	0.91967	-1.25884	4.14484	0.932601	-3.8186	0	-9.2302	0.00036732	4.4878	0.025794	5.8605	0.0018336	NA	NA	NA	NA	NA	NA	NA	NA	NA	NA	NA	NA	NA	NA	NA	NA	NA	NA	NA
8730	FBgn0040600	CG13631	0.307258	0.327101	1.06458	-1.56245	1.01667	2.48879	-1.94301	0	-4.5299	0.008148	-1.8606	0.627	5.3909	0.0041004	0.528905	0.513285	0.970467	-6.19918	4.9969	1.85658	-0.654289	0	-15.4496	5.7426e-06	4.3677	0.019914	3.6438	0.047556	0.633789	0.67431	1.06394	-4.15182	3.52531	3.07131	-2.44479	0	-8.52	0.00010398	0.8616	1	12.7199	2.4276e-05	0.589498	0.384722	0.652626	-2.56838	1.26643
8734	FBgn0031859	CG17377	0.452749	0.478176	1.05616	-3.73721	-1.56898	2.4072	2.899	0	-3.5617	0.035706	-5.6593	0.00126	-0.6199	1	0.655999	0.663257	1.01106	-6.13762	-1.22072	1.47649	5.88186	0	-7.6635	0.0002529	-3.1614	0.06372	-5.7433	0.0024702	0.820414	0.810567	0.987998	-7.81645	-1.88796	3.32414	6.38027	0	-7.6371	0.0001074	-8.1069	0.00027474	-4.848	0.007866	NA	NA	NA	NA	NA
8738	FBgn0002031	CG10691	0.270727	0.278278	1.02789	0.840957	-2.43687	2.40239	-0.806484	0	4.6228	0.00792	-5.5827	0.001437	4.5506	0.015294	0.337093	0.339606	1.00746	1.19304	-2.04092	3.12625	-2.27837	0	4.1295	0.019032	-6.9181	0.0011988	8.691	0.00011634	0.166857	0.184235	1.10415	-0.649318	-0.466754	1.3817	-0.265628	0	-0.274	1	-2.6512	0.2079	2.2094	0.34884	0.496782	0.245511	0.494202	1.27064	-1.46654
8744	FBgn0033431	CG1827	0.186485	0.218475	1.17154	1.37047	-0.634332	-0.87304	0.136906	0	2.6018	0.24852	0.2799	1	-1.5845	0.867	0.253956	0.274223	1.0798	0.207179	-1.12604	-1.26328	2.18214	0	1.7568	0.732	0.1473	1	-5.2908	0.012588	0.301157	0.314878	1.04556	2.30865	0.841825	-1.30523	-1.84524	0	1.8487	0.669	3.9992	0.022968	0.8872	1	0.28672	0.168751	0.588556	1.42295	-0.857134
8746	FBgn0033724	CG8501	NA	NA	NA	NA	NA	NA	NA	NA	NA	NA	NA	NA	NA	NA	0.629133	0.625239	0.99381	2.57417	5.17314	-1.08392	-6.6634	0	-6.9513	0.0028734	10.5468	1.0422e-05	6.0158	0.0017922	0.251886	0.247646	0.983169	0.32774	2.02711	0.298852	-2.65371	0	-2.3531	0.25512	2.9966	0.08142	4.2685	0.013314	0.843382	0.506799	0.600913	1.30854	3.23773
8766	FBgn0033919	CG8547	0.282259	0.30519	1.08124	1.41733	-2.71285	0.361077	0.934444	0	11.497	0.00010296	-4.4425	0.013674	-0.6144	1	0.319412	0.318886	0.998353	2.76776	-2.90891	-1.26203	1.40318	0	15.1621	4.6242e-07	-2.6797	0.20328	-2.8743	0.1047	0.316072	0.325111	1.0286	2.69598	-2.30278	-0.828572	0.435365	0	5.6397	0.0017484	-2.2462	0.30396	-2.7298	0.14706	0.599899	0.330947	0.551671	0.801992	-2.9521
8772	FBgn0037950	CG14723	NA	NA	NA	NA	NA	NA	NA	NA	NA	NA	NA	NA	NA	NA	0.205576	0.21482	1.04496	-1.71185	-0.608967	1.01015	1.31067	0	-1.4069	1	-1.9049	0.52032	-0.484	1	NA	NA	NA	NA	NA	NA	NA	NA	NA	NA	NA	NA	NA	NA	NA	NA	NA	NA	NA
8774	FBgn0044826	CG14895	0.193827	0.194506	1.00351	-1.53484	2.30138	-0.514757	-0.251785	0	-5.1884	0.003609	4.6455	0.0055152	-0.3906	1	0.203723	0.184127	0.903811	-0.340979	3.19909	-3.21463	0.356515	0	-4.4813	0.009186	10.241	7.884e-06	-5.8243	0.0010056	0.279248	0.275459	0.986434	-1.08995	3.19757	-1.06112	-1.0465	0	-5.1273	0.002691	7.0875	0.002796	-0.0267	1	0.53592	0.291191	0.543349	-1.07986	2.41023
8784	FBgn0023507	CG3835	NA	NA	NA	NA	NA	NA	NA	NA	NA	NA	NA	NA	NA	NA	0.462042	0.469506	1.01616	2.95826	-2.32154	-3.63996	3.00325	0	6.3182	0.0006444	1.6356	0.8154	-12.0947	1.0644e-05	NA	NA	NA	NA	NA	NA	NA	NA	NA	NA	NA	NA	NA	NA	NA	NA	NA	NA	NA
8792	FBgn0038268	CG3631	NA	NA	NA	NA	NA	NA	NA	NA	NA	NA	NA	NA	NA	NA	0.371552	0.377152	1.01507	-3.06159	-1.27454	0.880581	3.45555	0	-2.4869	0.21162	-3.189	0.08172	-3.7026	0.040692	NA	NA	NA	NA	NA	NA	NA	NA	NA	NA	NA	NA	NA	NA	NA	NA	NA	NA	NA
8796	FBgn0040337	CG3021	NA	NA	NA	NA	NA	NA	NA	NA	NA	NA	NA	NA	NA	NA	NS	NS	NS	NS	NS	NS	NS	NS	NS	NS	NS	NS	NS	NS	NA	NA	NA	NA	NA	NA	NA	NA	NA	NA	NA	NA	NA	NA	NA	NA	NA	NA	NA
8802	FBgn0032801	CG10165	NA	NA	NA	NA	NA	NA	NA	NA	NA	NA	NA	NA	NA	NA	0.175496	0.179821	1.02465	1.34927	-1.7347	0.377768	0.00765882	0	4.1255	0.012654	-3.3016	0.051036	0.5572	1	NA	NA	NA	NA	NA	NA	NA	NA	NA	NA	NA	NA	NA	NA	NA	NA	NA	NA	NA
8804	FBgn0035909	CG6822	0.383616	0.379697	0.989784	3.37352	2.39413	-3.64161	-2.12604	0	2.3484	0.24492	7.6447	0.0010686	-1.6675	0.7758	0.265636	0.246616	0.9284	-0.197951	4.20859	-1.98856	-2.02208	0	-6.1707	0.0006492	7.5261	0.00019794	0.0479	1	0.473895	0.460754	0.972271	4.69037	1.49919	-2.90777	-3.28179	0	5.3588	0.0041778	6.9027	0.0009924	0.4656	1	0.826359	0.529942	0.641298	2.24169	2.21897
8808	FBgn0015602	CG10159	NA	NA	NA	NA	NA	NA	NA	NA	NA	NA	NA	NA	NA	NA	0.250168	0.246232	0.984266	0.220796	2.87941	-1.93008	-1.17013	0	-2.9047	0.13188	8.6111	3.7092e-05	-1.8865	0.663	0.220659	0.220748	1.00041	1.44889	1.32266	-1.56945	-1.2021	0	0.2272	1	8.3506	0.00025944	-0.4418	1	NA	NA	NA	NA	NA
8810	FBgn0039854	CG1635	0.148578	0.180743	1.21649	-0.13866	0.905366	0.135094	-0.901801	0	-2.193	0.35316	1.0404	1	1.1791	1	0.321681	0.299228	0.930204	4.37615	-1.49544	0.959105	-3.83981	0	7.4197	0.00054882	-2.8055	0.11898	7.8496	0.0003042	NS	NS	NS	NS	NS	NS	NS	NS	NS	NS	NS	NS	NS	NS	NS	NS	NS	NS	NS
8814	FBgn0029133	CG1591	NA	NA	NA	NA	NA	NA	NA	NA	NA	NA	NA	NA	NA	NA	NS	NS	NS	NS	NS	NS	NS	NS	NS	NS	NS	NS	NS	NS	NS	NS	NS	NS	NS	NS	NS	NS	NS	NS	NS	NS	NS	NS	NA	NA	NA	NA	NA
8816	FBgn0005694	CG5683	0.163146	0.157085	0.962847	2.38035	-0.707829	-0.334522	-1.338	0	4.2895	0.010884	-0.7909	1	1.4458	1	NS	NS	NS	NS	NS	NS	NS	NS	NS	NS	NS	NS	NS	NS	0.335256	0.354436	1.05721	1.80162	1.77259	-2.14294	-1.43128	0	0.0874	1	5.0015	0.012954	-0.7545	1	0.391388	0.181873	0.464686	1.30921	1.95372
8818	FBgn0037515	CG3066	NA	NA	NA	NA	NA	NA	NA	NA	NA	NA	NA	NA	NA	NA	0.288872	0.333882	1.15581	2.03306	-1.56566	0.273318	-0.740718	0	4.0916	0.04638	-2.1116	0.51234	2.1312	0.4608	0.155417	0.167995	1.08093	0.843781	0.0891916	0.355671	-1.28864	0	1.304	1	-0.4643	1	2.0162	0.5205	NA	NA	NA	NA	NA
8828	FBgn0004055	CG3533	0.189792	0.19831	1.04488	-0.559797	-1.61385	0.598063	1.57559	0	1.3606	1	-2.9875	0.09426	-1.5458	1	0.191907	0.182622	0.951618	-0.0453368	-2.17164	-0.185206	2.40219	0	2.6099	0.15906	-3.0242	0.08466	-4.4621	0.007476	0.250754	0.251069	1.00126	2.55923	-1.36917	-1.23935	0.0492968	0	4.1521	0.011916	-0.1836	1	-3.9795	0.023262	0.773958	0.404638	0.522817	-0.657519	-2.63721
8834	FBgn0052756	CG32756	0.410855	0.424783	1.0339	1.95628	-4.24265	2.64038	-0.354009	0	7.5369	0.00011862	-10.8164	8.604e-05	5.2644	0.0058284	NA	NA	NA	NA	NA	NA	NA	NA	NA	NA	NA	NA	NA	NA	NA	NA	NA	NA	NA	NA	NA	NA	NA	NA	NA	NA	NA	NA	NA	NA	NA	NA	NA
8836	FBgn0004957	CG6205	NA	NA	NA	NA	NA	NA	NA	NA	NA	NA	NA	NA	NA	NA	0.361358	0.335451	0.928305	3.96012	-0.461498	-5.33894	1.84032	0	6.1924	0.0006222	7.303	0.00016146	-10.2545	9.414e-06	NA	NA	NA	NA	NA	NA	NA	NA	NA	NA	NA	NA	NA	NA	NA	NA	NA	NA	NA
8838	FBgn0036096	CG8003	NA	NA	NA	NA	NA	NA	NA	NA	NA	NA	NA	NA	NA	NA	1.14614	1.08998	0.951002	11.6965	-9.14748	-10.0459	7.49681	0	25.4135	1.7502e-07	1.4985	1	-30.6646	4.194e-09	0.791107	0.828766	1.0476	6.98648	-4.08221	-3.24451	0.340242	0	13.4861	6e-07	-1.2637	1	-6.2748	0.0007254	NA	NA	NA	NA	NA
8840	FBgn0034027	CG8187	NA	NA	NA	NA	NA	NA	NA	NA	NA	NA	NA	NA	NA	NA	0.325428	0.334984	1.02937	-3.09902	0.118708	2.61779	0.362525	0	-4.5947	0.010014	-4.0627	0.01662	3.1593	0.06108	NA	NA	NA	NA	NA	NA	NA	NA	NA	NA	NA	NA	NA	NA	NA	NA	NA	NA	NA
8842	FBgn0036842	CG3797	NA	NA	NA	NA	NA	NA	NA	NA	NA	NA	NA	NA	NA	NA	0.199806	0.207097	1.03649	-1.59538	-0.426514	0.228931	1.79296	0	-1.4069	1	-1.2436	1	-2.8103	0.11088	NA	NA	NA	NA	NA	NA	NA	NA	NA	NA	NA	NA	NA	NA	NA	NA	NA	NA	NA
8846	FBgn0030269	CG18292	0.539083	0.528737	0.980808	2.33914	5.8822	-4.64173	-3.57962	0	-5.0526	0.0051648	13.2864	7.956e-07	-1.4898	1	0.440493	0.451481	1.02494	1.6018	3.67643	-1.84636	-3.43187	0	-3.3046	0.07356	11.7611	4.5672e-06	2.037	0.46104	0.55133	0.571272	1.03617	2.62586	3.39564	-1.84912	-4.17238	0	-1.2062	1	6.714	0.00050268	3.0176	0.08874	0.739646	0.423562	0.572655	1.3096	3.13199
8848	FBgn0037465	CG1105	0.52921	0.499657	0.944156	2.38891	-6.50888	-2.79437	6.91434	0	10.89	9.96e-06	-4.6533	0.007842	-16.8392	1.0146e-07	0.646789	0.618043	0.955555	-0.725564	-5.93327	-2.01813	8.67697	0	5.9392	0.0010362	-4.8947	0.006642	-22.2448	8.958e-08	0.283547	0.263525	0.929387	3.54327	-3.10472	0.0848454	-0.523396	0	12.916	1.1862e-06	-4.9904	0.0038592	0.7094	1	1.08404	0.537187	0.495541	0.637322	-5.55214
8856	FBgn0064126	CG31188	0.249543	0.234548	0.939908	1.55448	-1.81908	-2.90625	3.17086	0	6.6412	0.00041454	1.4756	1	-7.0551	0.00024756	0.351504	0.344415	0.979831	-0.442663	-0.871851	-2.92464	4.23915	0	0.5215	1	2.6198	0.15426	-12.6134	6.27e-05	0.272288	0.365533	1.34245	-0.30561	-1.16437	0.0113483	1.45863	0	2.9187	0.10554	-1.9023	0.6474	-1.5143	0.9744	NA	NA	NA	NA	NA
8860	FBgn0037720	CG8312	0.377836	0.396037	1.04817	0.473815	-2.29536	3.66887	-1.84732	0	3.3254	0.059262	-6.9958	0.0004434	9.9631	4.341e-05	NS	NS	NS	NS	NS	NS	NS	NS	NS	NS	NS	NS	NS	NS	0.187299	0.21247	1.13439	0.408845	-0.205212	1.06217	-1.2658	0	1.1514	1	-1.6678	0.8844	2.752	0.14796	0.369893	0.209705	0.566934	-1.25323	-0.925406
8868	FBgn0036801	CG6896	0.148491	0.182262	1.22743	0.480427	-0.775525	-0.459727	0.754825	0	1.4164	1	-0.6079	1	-2.6272	0.16374	0.224859	0.263696	1.17271	-0.742359	0.98913	-1.25362	1.00685	0	-2.4565	0.2709	3.2928	0.08214	-3.1866	0.0813	0.398794	0.553491	1.38791	1.71106	0.877379	-1.3411	-1.24734	0	1.1597	1	3.6596	0.02802	-0.1349	1	0.467378	0.272752	0.583578	1.26368	1.50346
8872	FBgn0029170	CG5812	0.933779	0.957731	1.02565	-4.09856	-1.28877	10.5949	-5.20761	0	-3.481	0.059358	-23.628	2.598e-09	26.7697	1.8624e-09	1.1267	1.03514	0.918737	-0.787214	-10.0969	18.8494	-7.96523	0	14.3868	5.745e-07	-46.4611	3.1146e-11	35.1713	6.084e-09	0.703801	0.720207	1.02331	-1.09986	-3.96524	6.94478	-1.87968	0	3.6966	0.054258	-25.3585	2.2608e-09	13.9676	2.7006e-06	1.35521	0.850892	0.627868	-2.67131	-1.33381
8874	FBgn0003041	CG8114	0.162152	0.177019	1.09169	0.695601	0.466036	-1.54797	0.386333	0	0.3037	1	2.3602	0.25206	-2.9543	0.09006	0.427329	0.390561	0.913958	3.61346	2.07801	-7.64908	1.95761	0	2.254	0.31752	13.032	1.2144e-06	-13.1221	1.0164e-06	NA	NA	NA	NA	NA	NA	NA	NA	NA	NA	NA	NA	NA	NA	NA	NA	NA	NA	NA
8880	FBgn0039122	CG10192	0.323577	0.321486	0.993537	-4.13467	0.776262	2.28385	1.07456	0	-13.048	8.844e-07	-1.9093	0.6102	1.3053	1	0.517861	0.473609	0.914547	-8.76998	3.50564	0.0712043	5.19314	0	-16.0969	1.656e-06	6.4486	0.00044304	-7.9182	0.00013074	0.318597	0.28534	0.895612	-4.84741	1.53595	-0.590909	3.90237	0	-7.9612	8.472e-05	3.3738	0.050922	-7.5192	0.0001953	0.421133	0.258826	0.614594	-1.08036	1.38839
8882	FBgn0039227	CG11375	0.718983	0.71866	0.999552	3.14359	3.09023	-9.21522	2.98139	0	0.0825	1	21.4723	6.618e-09	-15.9884	6.792e-07	0.719402	0.648803	0.901864	-3.50173	9.81265	-11.4756	5.16472	0	-20.3234	1.4754e-08	26.6953	1.7484e-09	-22.025	3.1368e-08	0.616325	0.573982	0.931298	-0.523117	1.85402	-7.72322	6.39232	0	-3.8223	0.020814	14.499	2.907e-07	-18.0256	1.0104e-07	1.111	0.544703	0.490281	-1.18027	3.49665
8884	FBgn0038320	CG4931	NA	NA	NA	NA	NA	NA	NA	NA	NA	NA	NA	NA	NA	NA	0.312655	0.300559	0.961314	3.39668	-1.20879	1.15328	-3.34116	0	5.8133	0.0016512	-3.2359	0.08118	7.3652	0.00037092	0.145799	0.161169	1.10542	1.02666	-0.105742	0.0396692	-0.960585	0	1.4662	1	-0.2087	1	1.5746	0.9942	NA	NA	NA	NA	NA
8886	FBgn0038364	CG4699	NA	NA	NA	NA	NA	NA	NA	NA	NA	NA	NA	NA	NA	NA	NS	NS	NS	NS	NS	NS	NS	NS	NS	NS	NS	NS	NS	NS	NS	NS	NS	NS	NS	NS	NS	NS	NS	NS	NS	NS	NS	NS	NA	NA	NA	NA	NA
8916	FBgn0020443	CG6382	0.261866	0.245208	0.936387	1.93425	3.13221	-1.68291	-3.38354	0	-2.0064	0.45684	7.2435	0.0001743	2.12	0.3831	0.385247	0.355831	0.923646	-0.569753	5.63531	-0.0354744	-5.03008	0	-8.799	5.991e-05	8.6768	4.6632e-05	7.0445	0.00021246	0.339295	0.350376	1.03266	2.05077	1.04117	-3.14011	0.0481633	0	2.1816	0.32472	5.9111	0.0025788	-3.5966	0.029256	0.48175	0.259405	0.538465	1.32866	1.72518
8920	FBgn0034733	CG4752	NA	NA	NA	NA	NA	NA	NA	NA	NA	NA	NA	NA	NA	NA	0.550702	0.541292	0.982913	6.06776	-4.73473	-2.35146	1.01843	0	14.2985	2.6166e-06	-3.9037	0.018828	-5.1437	0.0026196	NA	NA	NA	NA	NA	NA	NA	NA	NA	NA	NA	NA	NA	NA	NA	NA	NA	NA	NA
8922	FBgn0036336	CG11268	NA	NA	NA	NA	NA	NA	NA	NA	NA	NA	NA	NA	NA	NA	0.208741	0.23787	1.13955	1.45496	0.294349	-0.50991	-1.23939	0	1.2817	1	0.886	1	1.7193	0.6996	NA	NA	NA	NA	NA	NA	NA	NA	NA	NA	NA	NA	NA	NA	NA	NA	NA	NA	NA
8926	FBgn0004914	CG9310	0.138612	0.147358	1.0631	1.22882	-0.322466	-1.05906	0.152704	0	1.8711	0.6552	1.4254	1	-2.1673	0.342	0.247286	0.228299	0.92322	-3.12194	3.67823	-0.687123	0.130832	0	-8.3824	0.00013404	4.9336	0.0039942	-1.3989	1	0.298004	0.339909	1.14062	0.627532	1.44411	-2.18751	0.115865	0	-1.0357	1	6.465	0.0010698	-3.7448	0.037236	0.274147	0.167439	0.610765	-0.0943072	1.33031
8928	FBgn0032803	CG13082	NA	NA	NA	NA	NA	NA	NA	NA	NA	NA	NA	NA	NA	NA	0.465605	0.443935	0.95346	-2.56831	6.52568	-3.36377	-0.593597	0	-12.202	1.5834e-06	13.2702	7.188e-07	-4.1548	0.012396	NA	NA	NA	NA	NA	NA	NA	NA	NA	NA	NA	NA	NA	NA	NA	NA	NA	NA	NA
8930	FBgn0030510	CG12177	NA	NA	NA	NA	NA	NA	NA	NA	NA	NA	NA	NA	NA	NA	0.156019	0.154449	0.989939	-0.502876	-1.1116	-0.243547	1.85803	0	0.8839	1	-1.1766	1	-2.8984	0.12192	0.176289	0.162878	0.923923	-0.688925	-1.90575	0.374101	2.22057	0	1.9473	0.48744	-2.7323	0.13842	-2.3651	0.27606	NA	NA	NA	NA	NA
8932	FBgn0082736	CG8346	NA	NA	NA	NA	NA	NA	NA	NA	NA	NA	NA	NA	NA	NA	NA	NA	NA	NA	NA	NA	NA	NA	NA	NA	NA	NA	NA	NA	NS	NS	NS	NS	NS	NS	NS	NS	NS	NS	NS	NS	NS	NS	NA	NA	NA	NA	NA
8934	FBgn0039008	CG6972	NA	NA	NA	NA	NA	NA	NA	NA	NA	NA	NA	NA	NA	NA	0.427531	0.432973	1.01273	-2.33683	4.50135	0.301141	-2.46566	0	-8.9904	2.5482e-05	5.7667	0.0011742	4.2618	0.010086	NA	NA	NA	NA	NA	NA	NA	NA	NA	NA	NA	NA	NA	NA	NA	NA	NA	NA	NA
8938	FBgn0000363	CG31243	NA	NA	NA	NA	NA	NA	NA	NA	NA	NA	NA	NA	NA	NA	NS	NS	NS	NS	NS	NS	NS	NS	NS	NS	NS	NS	NS	NS	0.218684	0.206491	0.944243	-2.67665	-0.284984	1.44346	1.51818	0	-5.019	0.0046494	-3.4255	0.041766	-0.085	1	NA	NA	NA	NA	NA
8944	FBgn0036258	CG5642	0.249355	0.246754	0.989568	2.40829	1.33936	-2.15103	-1.59663	0	1.2431	1	4.1197	0.029034	-1.0861	1	0.190439	0.183005	0.960963	-2.45458	1.69008	-0.014251	0.77875	0	-4.912	0.0036798	2.6881	0.2169	-1.4776	1	NS	NS	NS	NS	NS	NS	NS	NS	NS	NS	NS	NS	NS	NS	0.504661	0.271322	0.537632	2.67712	0.260232
8952	FBgn0036899	CG8780	NA	NA	NA	NA	NA	NA	NA	NA	NA	NA	NA	NA	NA	NA	NS	NS	NS	NS	NS	NS	NS	NS	NS	NS	NS	NS	NS	NS	NS	NS	NS	NS	NS	NS	NS	NS	NS	NS	NS	NS	NS	NS	NA	NA	NA	NA	NA
8954	FBgn0039640	CG14516	NA	NA	NA	NA	NA	NA	NA	NA	NA	NA	NA	NA	NA	NA	0.483476	0.45841	0.948155	3.54839	4.344	-2.14307	-5.74932	0	-1.3865	1	16.648	7.746e-08	4.4033	0.024372	0.286994	0.276844	0.964635	-0.00257919	3.2351	-2.39502	-0.837498	0	-3.9936	0.015576	8.0222	8.748e-05	-2.6604	0.14586	NA	NA	NA	NA	NA
8958	FBgn0051102	CG31102	NA	NA	NA	NA	NA	NA	NA	NA	NA	NA	NA	NA	NA	NA	0.191594	0.180439	0.941779	-1.82899	2.41433	-1.3504	0.765064	0	-5.1534	0.0051522	4.7834	0.011466	-3.7279	0.027324	NA	NA	NA	NA	NA	NA	NA	NA	NA	NA	NA	NA	NA	NA	NA	NA	NA	NA	NA
8960	FBgn0020235	CG7610	0.400724	0.426095	1.06331	2.58496	-3.88507	1.10254	0.197558	0	9.2647	0.00022206	-5.541	0.0014832	1.2644	1	0.632709	0.610245	0.964495	1.60472	-7.9814	0.465064	5.91161	0	11.2202	6.162e-06	-13.1369	1.6122e-06	-10.4807	6.702e-06	0.59278	0.597817	1.0085	-1.31572	-5.3807	3.57491	3.12151	0	4.3768	0.010434	-15.8024	2.8428e-05	1.2231	1	0.530287	0.351594	0.663025	0.491927	-2.46559
8962	FBgn0044510	CG40049	0.65659	0.59389	0.904506	-6.26672	-9.54374	10.9921	4.81835	0	4.3944	0.015504	-28.9463	1.5114e-08	9.2663	0.00029688	0.601297	0.541955	0.901309	-8.27356	-2.23044	10.7014	-0.197422	0	-10.0092	1.0806e-05	-20.505	1.0284e-08	13.6719	2.2656e-06	0.389628	0.379167	0.97315	-2.0451	-1.74789	-0.820456	4.61344	0	-0.5497	1	-1.1047	1	-6.4596	0.0018564	0.499373	0.320941	0.642687	-1.88797	-0.701566
8968	FBgn0034210	CG6568	NS	NS	NS	NS	NS	NS	NS	NS	NS	NS	NS	NS	NS	NS	NS	NS	NS	NS	NS	NS	NS	NS	NS	NS	NS	NS	NS	NS	NS	NS	NS	NS	NS	NS	NS	NS	NS	NS	NS	NS	NS	NS	0.225727	0.197429	0.874636	-0.846126	0.351704
8972	FBgn0051028	CG31028	NS	NS	NS	NS	NS	NS	NS	NS	NS	NS	NS	NS	NS	NS	0.280878	0.25482	0.907229	0.865707	1.00174	3.20178	-5.06923	0	-0.2199	1	-2.7649	0.12984	10.528	1.4496e-05	NA	NA	NA	NA	NA	NA	NA	NA	NA	NA	NA	NA	NA	NA	NA	NA	NA	NA	NA
8974	FBgn0052499	CG32499	0.564003	0.5249	0.930668	5.38861	-7.17107	6.21237	-4.42991	0	13.9784	2.4786e-06	-15.6208	3.3096e-06	24.2443	1.7124e-07	0.438533	0.390933	0.891455	7.47359	-4.40662	2.73104	-5.798	0	15.9075	3.3888e-07	-8.9917	2.9598e-05	12.8253	1.395e-06	0.409113	0.378422	0.924982	3.50247	-5.50764	2.46593	-0.460768	0	13.008	8.22e-07	-12.9866	1.482e-06	4.0577	0.020238	0.724501	0.437375	0.603692	2.75244	-2.55268
8976	FBgn0040601	CG13643	0.331974	0.389349	1.17283	-0.913069	0.764493	2.10252	-1.95394	0	-2.907	0.15264	-3.549	0.04176	4.967	0.01083	0.399765	0.368959	0.92294	2.40297	-3.56764	5.22659	-4.06192	0	6.5855	0.0009198	-11.0672	0.00035766	22.0138	8.004e-07	0.209782	0.24895	1.18671	-0.49983	-1.18767	0.936593	0.750904	0	0.6979	1	-2.8591	0.19698	1.0982	1	0.525389	0.315291	0.60011	-0.845862	-1.6379
8986	FBgn0040319	CG2259	0.31377	0.288303	0.918834	-1.28574	-1.54749	-3.18197	6.01521	0	0.4861	1	2.4009	0.2295	-10.9149	6.192e-06	0.373901	0.33075	0.884593	-7.29031	5.85138	-1.07757	2.5165	0	-20.9324	5.391e-07	10.5767	8.196e-05	-4.6175	0.006138	0.52712	0.554151	1.05128	-1.89046	0.465964	-3.05367	4.47817	0	-4.9481	0.003564	3.9682	0.034386	-8.5655	0.00048714	0.587965	0.346328	0.589028	-0.808703	-0.711078
8988	FBgn0001981	CG3758	0.483626	0.495465	1.02448	-1.71703	3.75025	2.41832	-4.45154	0	-6.8423	0.0003996	1.6586	0.783	11.4255	5.7324e-06	0.473325	0.455727	0.962819	-2.72651	3.83352	3.62319	-4.73019	0	-7.7518	0.00037344	0.2733	1	15.6791	8.142e-06	NA	NA	NA	NA	NA	NA	NA	NA	NA	NA	NA	NA	NA	NA	0.719601	0.374351	0.52022	-1.50192	3.58107
8994	FBgn0086364	CG9924	0.269435	0.27145	1.00748	1.39895	2.37829	-1.56057	-2.21667	0	-1.5041	1	4.9727	0.0036096	0.8644	1	NS	NS	NS	NS	NS	NS	NS	NS	NS	NS	NS	NS	NS	NS	NS	NS	NS	NS	NS	NS	NS	NS	NS	NS	NS	NS	NS	NS	0.274021	0.173447	0.632969	0.806581	0.615531
8998	FBgn0024804	CG17023	0.166293	0.172129	1.0351	0.689289	1.26817	-0.386023	-1.57143	0	-0.9376	1	2.4773	0.19728	1.5069	0.9846	0.412486	0.368784	0.894051	-0.191378	4.44017	3.79119	-8.03998	0	-6.0607	0.0013716	0.8778	1	18.3432	8.328e-06	0.218078	0.221697	1.01659	1.81582	0.27408	-1.85179	-0.238108	0	2.7882	0.18672	3.635	0.046626	-1.9367	0.603	NS	NS	NS	NS	NS
9010	FBgn0034421	CG7097	NA	NA	NA	NA	NA	NA	NA	NA	NA	NA	NA	NA	NA	NA	0.31863	0.304882	0.956852	-3.53104	1.95988	3.02703	-1.45587	0	-9.9302	0.00017064	-1.242	1	5.3803	0.0029532	NA	NA	NA	NA	NA	NA	NA	NA	NA	NA	NA	NA	NA	NA	NA	NA	NA	NA	NA
9018	FBgn0053653	CG18026	0.242326	0.245798	1.01433	-2.6417	-0.238214	1.84293	1.03698	0	-3.1177	0.11904	-2.348	0.26244	1.2654	1	0.199414	0.201398	1.00995	-1.77943	1.23419	1.32909	-0.783855	0	-4.5583	0.00627	-0.1247	1	2.8162	0.1182	0.227711	0.228431	1.00316	-2.02132	0.570238	-0.426272	1.87735	0	-3.3857	0.08562	1.1294	1	-3.5798	0.03246	0.424422	0.220779	0.520188	-2.59671	0.841349
9038	FBgn0000078	CG17876	NA	NA	NA	NA	NA	NA	NA	NA	NA	NA	NA	NA	NA	NA	0.193099	0.184675	0.956371	2.3403	-0.611084	-2.05502	0.325795	0	4.4849	0.01068	2.2291	0.32544	-3.162	0.0609	NS	NS	NS	NS	NS	NS	NS	NS	NS	NS	NS	NS	NS	NS	NA	NA	NA	NA	NA
9058	FBgn0033020	CG10396	0.465696	0.495736	1.06451	-3.64745	-1.68002	2.1255	3.20197	0	-2.7569	0.14064	-5.1173	0.0036144	-1.5367	0.9414	0.480039	0.464253	0.967115	-3.18908	-2.86015	-0.169669	6.2189	0	-0.4369	1	-6.3738	0.002892	-9.7067	0.0006144	NA	NA	NA	NA	NA	NA	NA	NA	NA	NA	NA	NA	NA	NA	NA	NA	NA	NA	NA
9064	FBgn0045827	CG13245	0.414299	0.409815	0.989177	-3.64432	-2.49327	1.9344	4.20319	0	-1.8183	0.6696	-5.9839	0.0009594	-2.9307	0.09708	0.562811	0.505597	0.898342	-9.10649	-2.66195	3.34914	8.4193	0	-10.2522	3.3426e-05	-10.0279	9.27e-05	-6.5192	0.0030408	0.551027	0.529699	0.961295	-5.58115	-1.82697	2.69092	4.7172	0	-5.656	0.0047868	-5.3279	0.0020064	-2.7091	0.13926	0.387184	0.19679	0.50826	-1.94206	-0.674539
9068	FBgn0038438	CG14899	NS	NS	NS	NS	NS	NS	NS	NS	NS	NS	NS	NS	NS	NS	NS	NS	NS	NS	NS	NS	NS	NS	NS	NS	NS	NS	NS	NS	0.170824	0.161426	0.944987	0.056487	-1.01801	-1.18515	2.14667	0	1.966	0.47022	0.2053	1	-3.9786	0.020922	0.262274	0.177954	0.678504	0.42719	0.471476
9070	FBgn0036941	CG7335	NS	NS	NS	NS	NS	NS	NS	NS	NS	NS	NS	NS	NS	NS	0.307159	0.321477	1.04662	2.79535	-0.297159	-0.168818	-2.32938	0	6.4691	0.00043026	-0.2949	1	2.4598	0.2919	0.186453	0.184611	0.990122	1.35665	-0.121386	0.668546	-1.90381	0	2.7127	0.138	-1.4814	1	3.0677	0.1173	NA	NA	NA	NA	NA
9072	FBgn0039796	CG12069	0.493086	0.513094	1.04058	-4.08381	-2.05638	2.78541	3.35478	0	-2.673	0.16458	-6.8219	0.00053412	-0.8737	1	NA	NA	NA	NA	NA	NA	NA	NA	NA	NA	NA	NA	NA	NA	0.458719	0.436617	0.951817	-5.54883	-0.277398	3.13101	2.69522	0	-11.7225	3.9516e-06	-7.9915	0.00017244	0.4879	1	0.658256	0.35344	0.536934	-2.84069	-1.5236
9074	FBgn0037860	CG6629	0.473785	0.467038	0.985759	-5.22663	-1.32298	1.76626	4.78335	0	-6.1919	0.000957	-4.0849	0.013338	-3.8868	0.018162	0.477171	0.460742	0.965569	-5.64374	-0.683029	1.61161	4.71517	0	-6.1333	0.0006996	-3.7379	0.07086	-5.2777	0.015432	0.524141	0.50767	0.968576	-5.84331	0.627557	0.798592	4.41716	0	-11.8808	2.0166e-06	-0.3965	1	-4.3147	0.038274	NA	NA	NA	NA	NA
9080	FBgn0038421	CG17931	0.155938	0.156182	1.00156	-1.287	-0.689002	0.226284	1.74972	0	-0.7594	1	-1.7952	0.6648	-2.4715	0.1983	0.228215	0.200236	0.877401	4.3475	1.70751	-3.26368	-2.79133	0	4.5074	0.00939	7.3507	0.00054006	-0.5828	1	0.14155	0.148578	1.04965	-0.261026	1.16512	-0.989332	0.0852375	0	-5.0034	0.0032088	3.2627	0.10242	-1.1211	1	NS	NS	NS	NS	NS
9086	FBgn0033168	CG11145	0.279284	0.30269	1.0838	-1.81601	-1.3217	1.40503	1.73268	0	-0.513	1	-4.9192	0.01182	-1.2262	1	0.202928	0.184207	0.907746	0.807354	-1.67418	-2.36913	3.23596	0	3.3096	0.0948	1.3627	1	-8.4713	4.4046e-05	NA	NA	NA	NA	NA	NA	NA	NA	NA	NA	NA	NA	NA	NA	NA	NA	NA	NA	NA
9106	FBgn0004359	CG5507	NA	NA	NA	NA	NA	NA	NA	NA	NA	NA	NA	NA	NA	NA	0.149693	0.158879	1.06136	-0.518477	1.38766	-0.855282	-0.0139059	0	-2.8815	0.10458	3.9373	0.03672	-1.1219	1	NA	NA	NA	NA	NA	NA	NA	NA	NA	NA	NA	NA	NA	NA	NA	NA	NA	NA	NA
9108	FBgn0053964	CG33154	NA	NA	NA	NA	NA	NA	NA	NA	NA	NA	NA	NA	NA	NA	NA	NA	NA	NA	NA	NA	NA	NA	NA	NA	NA	NA	NA	NA	NS	NS	NS	NS	NS	NS	NS	NS	NS	NS	NS	NS	NS	NS	NA	NA	NA	NA	NA
9132	FBgn0039058	CG4624	NS	NS	NS	NS	NS	NS	NS	NS	NS	NS	NS	NS	NS	NS	0.419525	0.425263	1.01368	4.13022	-1.62873	0.708214	-3.2097	0	6.1127	0.0041052	-2.5326	0.2688	11.6859	5.814e-06	NS	NS	NS	NS	NS	NS	NS	NS	NS	NS	NS	NS	NS	NS	NS	NS	NS	NS	NS
9138	FBgn0035424	CG11505	NA	NA	NA	NA	NA	NA	NA	NA	NA	NA	NA	NA	NA	NA	NA	NA	NA	NA	NA	NA	NA	NA	NA	NA	NA	NA	NA	NA	NS	NS	NS	NS	NS	NS	NS	NS	NS	NS	NS	NS	NS	NS	NA	NA	NA	NA	NA
9156	FBgn0052628	CG32628	0.503856	0.464312	0.921518	-7.77878	-2.83754	5.05728	5.55904	0	-8.4405	0.0010266	-10.5363	0.0004431	-0.6189	1	0.596056	0.588892	0.987981	-5.20295	-2.79913	2.10866	5.89341	0	-3.054	0.12924	-5.4047	0.0026238	-6.136	0.0013356	0.577835	0.564573	0.977049	-6.17961	-0.705429	3.38446	3.50059	0	-6.6362	0.00036936	-5.4042	0.0025146	-0.2054	1	1.00722	0.499324	0.495745	-3.83635	-2.66261
9160	FBgn0051407	CG31407	NS	NS	NS	NS	NS	NS	NS	NS	NS	NS	NS	NS	NS	NS	0.247127	0.270719	1.09547	2.14511	-0.807342	-0.123086	-1.21469	0	3.422	0.09474	-0.8008	1	2.1591	0.43794	NS	NS	NS	NS	NS	NS	NS	NS	NS	NS	NS	NS	NS	NS	0.341134	0.208467	0.611099	-0.739495	-1.22734
9162	FBgn0034122	CG15711	NS	NS	NS	NS	NS	NS	NS	NS	NS	NS	NS	NS	NS	NS	0.222549	0.215081	0.966441	2.39902	-2.34278	-0.766371	0.710135	0	6.3669	0.0051738	-1.8735	0.58116	-2.2126	0.3114	0.328885	0.360467	1.09603	-1.9213	-1.00585	0.587999	2.33916	0	-1.8824	0.5352	-3.0261	0.07788	-2.0041	0.4971	0.326687	0.276128	0.845236	-0.780173	-0.360255
9218	FBgn0034521	CG13431	0.324384	0.324439	1.00017	0.551562	-1.7241	-2.49391	3.66645	0	3.1791	0.07332	1.1637	1	-8.8221	3.8988e-05	0.347016	0.364745	1.05109	2.3658	-1.3382	-2.60061	1.57301	0	8.0349	9.354e-05	1.6914	0.8202	-4.7032	0.0056352	NA	NA	NA	NA	NA	NA	NA	NA	NA	NA	NA	NA	NA	NA	0.428189	0.234943	0.548689	1.19747	0.562805
9224	FBgn0027095	CG7013	0.386229	0.395805	1.02479	3.06028	2.06788	-2.99396	-2.1342	0	1.3278	1	6.3463	0.00051288	-1.2941	1	0.421209	0.423929	1.00646	1.13295	4.10645	-2.14999	-3.08941	0	-6.8318	0.0008604	7.5652	0.00055272	1.0434	1	0.268932	0.261349	0.971802	2.42459	1.21023	-1.59351	-2.04131	0	1.4491	1	5.4291	0.0021354	0.8207	1	0.763665	0.419125	0.548834	1.11618	3.60314
9236	FBgn0033235	CG8728	0.372961	0.354278	0.949907	-2.22361	-4.18123	1.56769	4.83714	0	2.9306	0.11736	-6.7071	0.00032628	-4.3934	0.011904	0.245159	0.225809	0.92107	-2.72502	-2.12614	2.06171	2.78945	0	-0.9874	1	-6.6054	0.00047862	-0.9153	1	0.264682	0.258454	0.976471	-2.33792	-1.09065	1.16036	2.26821	0	-2.0738	0.39996	-3.0501	0.07578	-1.3867	1	NS	NS	NS	NS	NS
9240	FBgn0030245	CG1637	0.305468	0.354062	1.15908	0.379513	-0.535871	-1.94172	2.09808	0	2.4382	0.23982	1.8967	0.654	-4.3586	0.009306	0.224879	0.217702	0.968085	-2.31922	0.541478	-0.717793	2.49553	0	-4.8628	0.006138	1.6502	0.8556	-3.9737	0.023334	0.257327	0.266754	1.03663	-0.344806	-2.20323	0.880031	1.668	0	3.4572	0.04791	-6.6483	0.005295	-0.9345	1	NS	NS	NS	NS	NS
9242	FBgn0086897	CG16901	0.183876	0.189219	1.02905	1.98204	-0.924198	-1.09428	0.0364346	0	3.8263	0.037572	0.2402	1	-1.7383	0.813	0.282266	0.25626	0.907868	5.12832	-1.10728	-3.04246	-0.978576	0	11.6608	6.576e-05	3.1323	0.1158	-2.4424	0.20856	0.293324	0.263288	0.897602	4.33805	1.00236	-2.95441	-2.386	0	4.8003	0.0043968	5.7769	0.0010782	-0.7904	1	0.373811	0.22454	0.600679	1.78959	0.0968489
9244	FBgn0000083	CG5730	0.267213	0.256717	0.960718	3.15115	-1.60884	-2.82148	1.27917	0	8.4241	0.0007914	2.107	0.4728	-4.9701	0.0035322	0.17274	0.167751	0.971117	1.85454	-0.739641	-1.68176	0.566858	0	2.8286	0.12786	1.19	1	-5.6418	0.00687	0.326071	0.332677	1.02026	3.33001	-1.05668	-0.807191	-1.46614	0	8.0541	0.00040554	-0.7373	1	0.7857	1	0.392846	0.211448	0.538246	2.018	-0.489816
9246	FBgn0003321	CG1664	0.206192	0.199069	0.965456	1.21238	2.21611	-2.10317	-1.32532	0	-1.8516	0.56952	6.5173	0.000969	-0.9257	1	0.164699	0.16236	0.985802	-1.6053	1.39474	-0.672043	0.882609	0	-3.7143	0.034152	2.4327	0.22662	-2.6369	0.16728	NA	NA	NA	NA	NA	NA	NA	NA	NA	NA	NA	NA	NA	NA	NS	NS	NS	NS	NS
9256	FBgn0037228	CG1092	0.4322	0.440553	1.01933	4.88599	-2.85998	-1.79347	-0.232544	0	12.9149	8.814e-07	-1.3363	1	-1.9507	0.5118	NA	NA	NA	NA	NA	NA	NA	NA	NA	NA	NA	NA	NA	NA	NA	NA	NA	NA	NA	NA	NA	NA	NA	NA	NA	NA	NA	NA	NA	NA	NA	NA	NA
9262	FBgn0037138	CG7145	0.337157	0.341931	1.01416	0.0707716	-3.73729	2.73028	0.936247	0	6.0811	0.0014076	-7.0476	0.00036378	2.3011	0.37524	0.392513	0.364004	0.927368	1.18576	-6.13719	4.15948	0.791953	0	9.4986	0.00030996	-11.307	5.262e-06	5.2874	0.004791	0.310178	0.312044	1.00602	1.24879	-3.17384	0.153893	1.77116	0	7.5631	0.0009546	-14.2832	8.814e-05	-1.9937	0.6138	0.641915	0.353608	0.550865	-0.707549	-3.12195
9266	FBgn0031914	CG5973	0.319114	0.321375	1.00709	0.422103	-2.85869	3.42417	-0.987582	0	5.0592	0.0029928	-9.2044	2.4048e-05	5.7956	0.0010644	0.644691	0.633315	0.982354	1.71522	-8.14615	3.76406	2.66686	0	11.6688	9.36e-05	-22.8948	1.9872e-08	2.0524	0.41682	0.541611	0.569641	1.05175	3.34115	1.71124	-4.5363	-0.516081	0	3.5134	0.056292	7.837	0.0017928	-4.5381	0.011814	0.996148	0.523588	0.525613	1.86606	-5.95804
9272	FBgn0035133	CG1228	NA	NA	NA	NA	NA	NA	NA	NA	NA	NA	NA	NA	NA	NA	0.282913	0.26892	0.950541	-2.36522	4.01801	-0.766795	-0.885997	0	-9.5524	1.7868e-05	6.9654	0.00029118	0.1602	1	NA	NA	NA	NA	NA	NA	NA	NA	NA	NA	NA	NA	NA	NA	NA	NA	NA	NA	NA
9274	FBgn0035270	CG13933	NA	NA	NA	NA	NA	NA	NA	NA	NA	NA	NA	NA	NA	NA	NS	NS	NS	NS	NS	NS	NS	NS	NS	NS	NS	NS	NS	NS	NA	NA	NA	NA	NA	NA	NA	NA	NA	NA	NA	NA	NA	NA	NA	NA	NA	NA	NA
9278	FBgn0004872	CG6122	NA	NA	NA	NA	NA	NA	NA	NA	NA	NA	NA	NA	NA	NA	0.263094	0.271856	1.0333	-1.08672	2.06226	1.04259	-2.01813	0	-3.8454	0.038022	2.3899	0.23796	5.3327	0.0054864	0.156875	0.197773	1.2607	0.639394	0.506922	-0.792463	-0.353853	0	0.5103	1	1.3144	1	-0.4542	1	NA	NA	NA	NA	NA
9280	FBgn0000099	CG8376	0.150544	0.155203	1.03094	0.307353	1.44832	-1.2141	-0.541566	0	-3.2284	0.057942	4.0759	0.035958	-0.7189	1	0.258542	0.303746	1.17484	-1.22325	1.91373	-0.30416	-0.386321	0	-3.5108	0.039498	3.8886	0.035436	0.183	1	0.482011	0.453753	0.941374	-0.575155	5.63795	-5.08711	0.0243117	0	-8.6317	0.00026466	16.1727	4.2408e-05	-7.3632	0.00288	0.274368	0.170687	0.622108	-0.227845	1.33129
9282	FBgn0028470	CG5208	NA	NA	NA	NA	NA	NA	NA	NA	NA	NA	NA	NA	NA	NA	NA	NA	NA	NA	NA	NA	NA	NA	NA	NA	NA	NA	NA	NA	NS	NS	NS	NS	NS	NS	NS	NS	NS	NS	NS	NS	NS	NS	NA	NA	NA	NA	NA
9290	FBgn0001978	CG3647	NS	NS	NS	NS	NS	NS	NS	NS	NS	NS	NS	NS	NS	NS	0.253861	0.343136	1.35167	1.19895	0.363983	-0.290351	-1.27258	0	3.2903	0.050568	2.7873	0.12864	1.0155	1	NA	NA	NA	NA	NA	NA	NA	NA	NA	NA	NA	NA	NA	NA	NA	NA	NA	NA	NA
9294	FBgn0028490	CG31705	NA	NA	NA	NA	NA	NA	NA	NA	NA	NA	NA	NA	NA	NA	0.289559	0.283941	0.980598	2.56485	-0.15735	-3.32875	0.92125	0	4.9058	0.0047304	4.6783	0.010098	-5.1087	0.002751	0.367683	0.348386	0.947519	3.64245	-4.06132	-0.816405	1.23528	0	13.0634	1.0524e-06	-8.4352	0.001779	-2.5404	0.3078	0.591189	0.306076	0.517729	2.74639	-0.895024
9310	FBgn0037143	CG7448	NA	NA	NA	NA	NA	NA	NA	NA	NA	NA	NA	NA	NA	NA	NA	NA	NA	NA	NA	NA	NA	NA	NA	NA	NA	NA	NA	NA	NS	NS	NS	NS	NS	NS	NS	NS	NS	NS	NS	NS	NS	NS	NA	NA	NA	NA	NA
9312	FBgn0033477	CG12918	NA	NA	NA	NA	NA	NA	NA	NA	NA	NA	NA	NA	NA	NA	0.412036	0.433865	1.05298	1.62058	3.06381	-2.66719	-2.01721	0	-3.2463	0.07368	7.3176	0.00050352	-0.7256	1	0.351246	0.341404	0.97198	3.13561	1.56819	-2.89046	-1.81335	0	2.0355	0.4152	5.8789	0.0009324	-1.6883	0.7644	NA	NA	NA	NA	NA
9316	FBgn0015919	CG10605	0.192517	0.202904	1.05396	2.00403	-0.441358	-1.07948	-0.483188	0	7.0599	0.0005298	0.7231	1	-0.6356	1	NS	NS	NS	NS	NS	NS	NS	NS	NS	NS	NS	NS	NS	NS	NS	NS	NS	NS	NS	NS	NS	NS	NS	NS	NS	NS	NS	NS	NS	NS	NS	NS	NS
9318	FBgn0040723	CG5011	NA	NA	NA	NA	NA	NA	NA	NA	NA	NA	NA	NA	NA	NA	NA	NA	NA	NA	NA	NA	NA	NA	NA	NA	NA	NA	NA	NA	0.377909	0.380414	1.00663	3.87186	-2.22285	-1.36496	-0.284052	0	7.6769	0.0012264	-2.0563	0.40536	-1.7777	0.672	NA	NA	NA	NA	NA
9320	FBgn0035056	CG9196	NA	NA	NA	NA	NA	NA	NA	NA	NA	NA	NA	NA	NA	NA	NS	NS	NS	NS	NS	NS	NS	NS	NS	NS	NS	NS	NS	NS	0.16117	0.169617	1.05241	0.863284	0.783561	-0.394367	-1.25248	0	0.0963	1	1.5373	0.9936	1.5308	0.9504	NA	NA	NA	NA	NA
9324	FBgn0031817	CG9531	0.351076	0.35546	1.01248	-0.940297	-3.48022	1.28507	3.13545	0	4.4805	0.009528	-7.8757	0.00022242	-2.2462	0.29874	0.266819	0.256675	0.961982	-2.34647	-1.23638	0.210277	3.37257	0	-1.5012	1	-2.024	0.45642	-4.6975	0.012444	0.369924	0.330964	0.89468	-3.77646	-3.52205	2.37794	4.92057	0	-0.2679	1	-8.1853	0.0011214	-8.1116	6.468e-05	0.474965	0.281419	0.592504	-1.42822	-1.41531
9326	FBgn0022708	CG3140	0.255371	0.257325	1.00765	2.83551	-1.99272	0.305868	-1.14866	0	7.7898	0.0001353	-4.4823	0.007116	1.8535	0.6252	0.181704	0.178024	0.979749	1.73099	-1.49058	0.904742	-1.14515	0	4.2221	0.03423	-2.7826	0.1365	3.1714	0.05979	0.352438	0.320298	0.908806	1.61085	-5.16863	3.72451	-0.166722	0	10.613	9.534e-06	-13.0419	2.5344e-06	5.0576	0.0029976	0.297004	0.18623	0.627027	1.15815	-0.905677
9328	FBgn0035734	CG14823	NA	NA	NA	NA	NA	NA	NA	NA	NA	NA	NA	NA	NA	NA	0.253051	0.253194	1.00057	2.86963	-0.454511	-1.84027	-0.574847	0	4.1422	0.013566	1.7445	0.6828	-2.1209	0.37434	NA	NA	NA	NA	NA	NA	NA	NA	NA	NA	NA	NA	NA	NA	NA	NA	NA	NA	NA
9334	FBgn0044823	CG14672	NA	NA	NA	NA	NA	NA	NA	NA	NA	NA	NA	NA	NA	NA	0.520819	0.563332	1.08163	-1.15569	4.8248	-1.27647	-2.39264	0	-9.0176	3.7368e-05	11.8894	3.345e-06	1.4913	1	NA	NA	NA	NA	NA	NA	NA	NA	NA	NA	NA	NA	NA	NA	NA	NA	NA	NA	NA
9336	FBgn0028427	CG10504	NA	NA	NA	NA	NA	NA	NA	NA	NA	NA	NA	NA	NA	NA	NS	NS	NS	NS	NS	NS	NS	NS	NS	NS	NS	NS	NS	NS	0.174309	0.178995	1.02689	1.30924	-0.230762	0.40423	-1.48271	0	2.4545	0.21276	-0.8828	1	2.4232	0.222	NA	NA	NA	NA	NA
9346	FBgn0037057	CG10512	0.446845	0.465012	1.04066	3.9281	-3.96866	-0.870169	0.910735	0	17.3922	1.7262e-07	-4.8244	0.0057012	-1.9988	0.45702	NA	NA	NA	NA	NA	NA	NA	NA	NA	NA	NA	NA	NA	NA	0.58299	0.603281	1.0348	5.60459	-3.03943	-0.911056	-1.6541	0	14.6942	9.618e-07	-2.5224	0.19632	0.9188	1	NA	NA	NA	NA	NA
9352	FBgn0032624	CG6304	0.269255	0.259966	0.9655	-1.69216	-2.68139	3.13353	1.24002	0	1.3928	1	-9.9102	0.00034362	2.6897	0.14358	0.315131	0.341729	1.0844	-2.04983	-1.26437	1.29932	2.01488	0	-0.9908	1	-3.4583	0.0921	-1.1739	1	NS	NS	NS	NS	NS	NS	NS	NS	NS	NS	NS	NS	NS	NS	NA	NA	NA	NA	NA
[truncated: 2,969 more rows]
[truncated: 237 more columns]

## Sheet: B
Sheet B	Mean estimates of divergence rates (dN,dS, and dN/dS) for genes classified into specific developmental stages based
[truncated: 26 more rows]

## Sheet: C
Sheet C	Pairwise permuted Kruskal-Wallis rank sum tests of the significance of the differences between the distributions of divergence measures (dN, dS, and dN/dS) for
[truncated: 85 more rows]

[truncated: 3 more sheets: D, E, F]
